# Supplementary material for: The essential Rhodobacter sphaeroides CenKR two-component system regulates cell division and envelope biosynthesis
Source: PLoS Genet. 2022 Jun 29;18(6):e1010270. doi: 10.1371/journal.pgen.1010270 (PMC9275681; doi:10.1371/journal.pgen.1010270)
Supplement: S1 Data — (XLSX) [file pgen.1010270.s011.xlsx]

## Sheet: Summary
The essential Rhodobacter sphaeroides CenKR two-component system regulates cell division and envelope biosynthesis. Bryan D. Lakey, Kevin S. Myers, Fraçois Alberge, Daniel R. Noguera, Timothy J. Donohue
Supplemental Data 1: ChIP-seq Data
CenR enrichment and identification of genomic binding sites in Rhodobacter sphaeroides 2.4.1
Raw data of MOSAiCS analysis of IPvsINPUT reads
	Strain	Biological Replicate	Sheet
	WT	1	1
	WT	2	2
	WT	3	3
	WT	4	4
	ΔcenK (ΔRSP1056)	1	5
	ΔcenK (ΔRSP1056)	2	6
	ΔcenK (ΔRSP1056)	3	7
	ΔcenK (ΔRSP1056)	4	8
	cenR(D56A) (RSP0847(D56A))	1	9
	cenR(D56A) (RSP0847(D56A))	2	10
	cenR(D56A) (RSP0847(D56A))	3	11
	cenR(D56A) (RSP0847(D56A))	4	12
	cenR(D56E) (RSP0847(D56E))	1	13
	cenR(D56E) (RSP0847(D56E))	2	14
	cenR(D56E) (RSP0847(D56E))	3	15
	cenR(D56E) (RSP0847(D56E))	4	16
	All raw and processed ChIP-seq data is available at NCBI GEO: accession number GSE186600

## Sheet: 241_Rep1_ChIP_IPvsINPUT_MOSAiCS
CenR ChIP-seq in WT (Rhodobacter sphaeroides 2.4.1 background)
chrID	peakStart	peakStop	peakSize	logAveP	logMinP	aveLogP	aveChipCount	maxChipCount	aveInputCount	aveInputCountScaled	aveLog2Ratio	IP/IN
NC_007493.2.fa	3188000	3188599	600	59.8072	107.141	77.4289	9524	13469	1028	1972.29	2.26934	6.82912
NC_007494.2.fa	1	5599	5600	1.27112	35.7807	12.6147	3029.86	16239	556.071	1066.86	1.8293	15.2213
NC_007494.2.fa	942400	943199	800	3.91359	88.3237	41.4375	4301	7293	599.25	1149.7	1.77559	6.34338
NC_007493.2.fa	3019400	3020599	1200	1.65227	136.578	59.0629	10048.2	20083	1287.67	2470.48	1.69318	8.1292
NC_007493.2.fa	1400600	1401399	800	6.01591	86.8912	46.5892	8186.25	12453	1261	2419.31	1.55847	5.14733
NC_007493.2.fa	1	5599	5600	5.01311	46.6248	26.9624	4956.79	6879	904.214	1734.8	1.5237	3.96531
NC_007494.2.fa	33000	39199	6200	11.8691	144.557	32.4692	11514.4	23813	2104	4036.67	1.49098	5.89917
NC_007493.2.fa	1519200	1520599	1400	4.15017	98.8703	38.3701	7464.86	13827	1244.43	2387.52	1.45534	5.79136
NC_007493.2.fa	2915400	2916399	1000	2.6703	87.5835	35.6697	6513.2	11360	1137.2	2181.8	1.41239	5.20672
NC_007493.2.fa	1479000	1479799	800	2.22289	61.3087	32.3657	7027	11011	1262.75	2422.67	1.38123	4.54498
NC_007493.2.fa	3109600	3111199	1600	1.66693	96.8462	33.4405	6980.38	14267	1232.5	2364.64	1.36116	6.03349
NC_007493.2.fa	1418200	1418999	800	6.53823	45.28	26.1124	5491	7788	1056.75	2027.45	1.3595	3.84128
NC_007493.2.fa	666600	666999	400	19.9184	23.9867	21.8021	5221	5551	1070	2052.87	1.3439	2.70402
NC_007493.2.fa	1834800	1838799	4000	1.48679	171.937	47.6691	8463.55	22854	1267.6	2431.98	1.34097	9.39729
NC_007493.2.fa	2332800	2333399	600	14.2126	34.3857	22.5974	6159.33	7624	1272.33	2441.06	1.31852	3.12324
NC_007493.2.fa	623800	624599	800	4.5218	48.0864	26.2433	5785	8313	1131.25	2170.38	1.31076	3.8302
NC_007493.2.fa	776400	779399	3000	2.28252	61.4223	24.5344	5768.47	9119	1156.53	2218.89	1.30551	4.10972
NC_007494.2.fa	546200	546799	600	13.0629	35.8597	21.3077	5330	6684	1120.67	2150.08	1.28832	3.10873
NC_007493.2.fa	479600	480799	1200	1.79003	56.8356	24.4008	5582.17	8129	1158.33	2222.34	1.26639	3.65785
NC_007493.2.fa	2741200	2741999	800	1.53738	53.3142	24.9556	5322.25	7993	1071.75	2056.23	1.25601	3.88722
NC_007493.2.fa	1420200	1421599	1400	1.34812	56.6078	25.4489	6021	10053	1189.71	2282.55	1.25393	4.40429
NC_007493.2.fa	2064800	2065399	600	11.7348	32.1577	19.3893	5224	6647	1132.67	2173.1	1.23863	3.05877
NC_007494.2.fa	733000	733599	600	9.28533	33.4132	20.2458	6048	7682	1300	2494.14	1.23835	3.08002
NC_007493.2.fa	2811400	2811999	600	10.9461	32.4679	18.6774	4568	5854	994.667	1908.34	1.23308	3.06759
NC_007493.2.fa	856800	857399	600	3.489	34.6461	21.1384	5307.33	6727	1134.33	2176.3	1.21617	3.09103
NC_007493.2.fa	548600	548999	400	16.8223	18.2199	17.375	5338	5683	1202	2306.12	1.20926	2.46431
NC_007493.2.fa	3176000	3177199	1200	3.23015	56.0852	22.3444	5444.67	8958	1139	2185.25	1.20613	4.0993
NC_007493.2.fa	1024600	1030799	6200	1.56213	151.096	29.8288	6390.42	18362	1187.81	2278.89	1.20331	8.05744
NC_007494.2.fa	910800	911199	400	15.6646	16.1629	15.8008	4710.5	4821	1089	2089.32	1.17228	2.30745
NC_007493.2.fa	2817600	2818399	800	8.42044	28.9119	17.8148	5443	6942	1226	2352.16	1.17028	2.95132
NC_007493.2.fa	2687000	2687799	800	3.83289	38.749	19.3548	4529.5	6257	998.5	1915.69	1.1588	3.26619
NC_007493.2.fa	711200	712799	1600	1.36637	112.607	30.4304	6384.75	15575	1198.25	2298.92	1.1544	6.77491
NC_007490.2.fa	65200	65599	400	14.2046	14.775	14.3706	4604	4638	1100.5	2111.38	1.12454	2.19666
NC_007493.2.fa	1870800	1871999	1200	1.29116	34.1181	17.887	5236	7413	1188	2279.26	1.12031	3.25237
NC_007493.2.fa	2413400	2414199	800	1.18346	40.2109	18.7804	5237.75	7511	1192.75	2288.37	1.11651	3.28225
NC_007493.2.fa	3076400	3077199	800	3.45775	31.319	17.5399	5022.5	7085	1136.5	2180.45	1.10262	3.24933
NC_007493.2.fa	766600	767199	600	7.71766	25.6466	14.9447	4765.33	6037	1135	2177.57	1.10188	2.77235
NC_007493.2.fa	2361600	2362199	600	8.78936	26.2844	14.5309	4504.33	5647	1085.67	2082.93	1.09072	2.71109
NC_007493.2.fa	2119000	2120199	1200	4.31425	22.5957	13.8475	4663.33	6134	1134	2175.66	1.05878	2.81938
NC_007493.2.fa	731800	733399	1600	1.29467	56.9158	18.9559	5279.62	9901	1188	2279.26	1.05489	4.34396
NC_009007.1.fa	89600	90199	600	4.80768	24.2996	14.3374	7271.33	9057	1810.67	3473.89	1.05024	2.60717
NC_007493.2.fa	210600	214999	4400	1.38324	304.609	32.6337	5471.77	22612	1102.82	2115.83	1.04095	10.687
NC_007493.2.fa	804400	805199	800	1.97256	27.3304	14.2119	4702.25	6210	1153.5	2213.07	1.02572	2.80606
NC_007493.2.fa	956600	957199	600	5.57651	21.0088	12.5066	4317.33	5285	1088	2087.4	1.02553	2.53186
NC_007493.2.fa	2659200	2662999	3800	2.38436	44.03	14.9193	5011.47	8411	1211	2323.39	1.02387	3.62015
NC_007493.2.fa	1727800	1728599	800	1.21877	29.8624	15.0885	4545.5	6447	1102.75	2115.7	1.01486	3.04722
NC_007493.2.fa	976000	976399	400	10.0621	13.2623	11.5118	4510.5	4745	1163	2231.29	1.01316	2.12657
NC_007494.2.fa	683200	683799	600	8.10327	19.9556	12.3286	5239	6674	1332.33	2556.17	1.01057	2.61094
NC_007494.2.fa	430800	431599	800	1.17501	32.1884	15.3369	4950.5	7028	1209.75	2320.99	1.00203	3.02802
NC_007493.2.fa	2813200	2813799	600	1.10087	20.6602	13.7308	4245.67	5183	1060	2033.68	0.997408	2.54858
NC_007493.2.fa	3162000	3162799	800	2.62458	21.468	11.631	4269.5	5534	1113.75	2136.81	0.968027	2.58985
NC_009008.1.fa	6200	6799	600	5.07283	20.5843	11.5699	7614	9410	2015	3865.91	0.96056	2.43409
NC_007493.2.fa	1443800	1444399	600	1.77552	20.5989	11.985	4260.67	5322	1100.33	2111.06	0.959771	2.521
NC_007493.2.fa	2160800	2161599	800	1.89898	21.1625	11.9587	5129	6848	1320.5	2533.47	0.959712	2.70301
NC_007494.2.fa	231200	232199	1000	3.0192	19.5992	11.327	4502	5738	1183.4	2270.43	0.953272	2.52727
NC_007493.2.fa	1198200	1198799	600	5.79298	17.3711	10.2217	4087.67	4857	1095.33	2101.47	0.947209	2.31124
NC_007493.2.fa	2055800	2056599	800	4.89693	16.2605	10.3812	4295	4933	1154.5	2214.99	0.941221	2.2271
NC_007489.1.fa	79400	80399	1000	1.7	26.7402	11.3039	4136	5787	1103.2	2116.56	0.925541	2.73415
NC_007493.2.fa	156200	156799	600	3.4844	14.351	9.89655	4070.33	4785	1107.33	2124.49	0.925105	2.2523
NC_007493.2.fa	872000	872399	400	8.14467	9.90642	8.87692	3965	4001	1095	2100.83	0.917422	1.90448
NC_007493.2.fa	1464400	1465199	800	1.77705	20.6282	11.0917	4466.25	5992	1182.25	2268.23	0.91357	2.64171
NC_007493.2.fa	1678600	1679999	1400	0.757354	65.7145	16.9022	3781.29	7246	945.714	1814.42	0.912371	3.99357
NC_007493.2.fa	2526400	2527199	800	1.85858	22.1358	10.9611	4538.75	6218	1211.75	2324.82	0.909969	2.67461
NC_007493.2.fa	1254200	1255399	1200	1.4598	18.3144	10.2896	4515.17	6279	1206.17	2314.11	0.909683	2.71335
NC_007493.2.fa	740600	741599	1000	2.09786	19.6002	9.89595	3952	5573	1060.4	2034.45	0.907019	2.73932
NC_007493.2.fa	1673800	1674799	1000	1.62799	24.3269	10.9105	4495.2	6658	1191.2	2285.4	0.906671	2.91328
NC_007493.2.fa	1583400	1584799	1400	1.82078	33.2239	11.3823	3996	6552	1060.43	2034.5	0.904726	3.22044
NC_007493.2.fa	2495400	2495999	600	2.76142	15.7666	9.51113	4073	4718	1128	2164.14	0.904208	2.18008
NC_007493.2.fa	303000	306799	3800	1.44739	90.1232	14.0619	4222.05	12243	1040.37	1996.02	0.899745	6.13371
NC_007494.2.fa	457600	458399	800	1.312	22.4149	11.6929	4057.25	5385	1074.75	2061.98	0.89769	2.61157
NC_007493.2.fa	255000	255799	800	2.13328	18.9288	10.3696	3843.25	5019	1029.5	1975.17	0.895994	2.54105
NC_007489.1.fa	95000	95599	600	1.63845	16.81	9.88228	3954.33	4856	1088	2087.4	0.892766	2.32634
NC_007493.2.fa	2363400	2364399	1000	1.7158	21.6921	10.6924	4461.6	5926	1212.4	2326.07	0.885838	2.54764
NC_007493.2.fa	1851800	1852399	600	3.26954	15.3554	8.78175	3786.67	4603	1051.33	2017.05	0.883076	2.28204
NC_007489.1.fa	66600	67199	600	2.19097	15.5305	8.9937	3722.33	4594	1025.33	1967.17	0.882459	2.33533
NC_007493.2.fa	2804600	2805599	1000	1.2123	25.7268	10.7835	4601	6689	1244.6	2387.85	0.880538	2.80126
NC_007493.2.fa	1039000	1040599	1600	1.80673	27.5755	9.76355	4081.75	5954	1124.62	2157.67	0.880108	2.75946
NC_007493.2.fa	1189800	1190999	1200	1.65716	28.0073	10.7643	4195.5	6633	1123.33	2155.19	0.877748	3.07768
NC_007494.2.fa	571800	572399	600	3.90557	13.0957	8.44589	3976	4656	1123.67	2155.83	0.873331	2.15972
NC_007493.2.fa	2924200	2924599	400	6.95245	8.2005	7.43218	3420.5	3568	973	1866.77	0.872277	1.91133
NC_007494.2.fa	266600	267199	600	4.9874	14.6594	8.2061	3699.33	4352	1047.33	2009.38	0.86908	2.16584
NC_007493.2.fa	1481600	1482199	600	3.29835	13.672	8.53385	4148.33	4773	1182	2267.75	0.859599	2.10473
NC_007493.2.fa	1661200	1664399	3200	1.37758	21.2603	8.8826	4236.62	6271	1185.19	2273.86	0.858389	2.75786
NC_007493.2.fa	694400	695199	800	1.06072	20.8932	10.0744	3596.75	4760	990.25	1899.86	0.85805	2.50544
NC_007493.2.fa	1843200	1843799	600	2.12808	16.1811	8.7628	3912.67	4741	1103	2116.18	0.856724	2.24036
NC_007493.2.fa	1054800	1057199	2400	1.77174	71.3437	13.0869	4165.25	10861	1049.92	2014.34	0.855395	5.39185
NC_007493.2.fa	2607600	2608199	600	1.67196	15.1569	8.70808	3845.33	4636	1087	2085.48	0.851733	2.22299
NC_007488.2.fa	20200	20799	600	1.17372	14.4633	8.99137	3851	4504	1081	2073.97	0.851656	2.17168
NC_007493.2.fa	618200	620399	2200	1.0067	26.0489	9.38644	3774.64	5980	1060.82	2035.25	0.847225	2.93821
NC_007494.2.fa	16000	17199	1200	2.41278	20.7626	8.94373	4250	5542	1212.5	2326.26	0.834691	2.38236
NC_007494.2.fa	309800	310199	400	6.06447	8.48348	7.12387	3849	3892	1128.5	2165.1	0.830737	1.7976
NC_007493.2.fa	1635800	1636399	600	3.74413	11.9415	7.08333	3433.33	3930	1002	1922.41	0.828434	2.04431
NC_007493.2.fa	425800	426399	600	3.48029	11.806	7.04046	3465.67	4406	1006.67	1931.36	0.827726	2.2813
NC_007493.2.fa	258400	259599	1200	2.97681	18.6399	7.87219	3798.33	5114	1095.67	2102.11	0.826736	2.43279
NC_007493.2.fa	683600	684199	600	2.62349	13.57	7.677	3976.33	4691	1161	2227.46	0.817646	2.10599
NC_007493.2.fa	2483800	2484799	1000	1.44604	18.1176	8.40557	4238.2	5907	1210.2	2321.85	0.816017	2.54409
NC_007493.2.fa	246600	246999	400	6.03038	6.3271	6.09141	3145	3211	931.5	1787.15	0.814888	1.79672
NC_007493.2.fa	918800	919599	800	2.32504	14.1311	7.5737	4020.75	5061	1169.5	2243.77	0.81432	2.25558
NC_007493.2.fa	1450800	1451399	600	2.02829	11.2209	7.59941	4009	4444	1178.33	2260.71	0.809819	1.96575
NC_007494.2.fa	704600	704999	400	6.09576	6.61276	6.23956	3347	3415	995.5	1909.93	0.809802	1.78802
NC_007493.2.fa	2464000	2464599	600	3.6483	10.6935	6.81594	3804.67	4499	1130	2167.98	0.800682	2.0752
NC_007494.2.fa	14400	15399	1000	1.98918	14.4307	7.39972	3630.2	4553	1067.8	2048.65	0.797699	2.22244
NC_007493.2.fa	92400	93199	800	1.0242	14.9854	7.80675	3515.5	4679	1017.25	1951.66	0.779141	2.39744
NC_007493.2.fa	2370400	2370999	600	3.32804	13.6518	6.69696	3705.33	4405	1117.33	2143.68	0.778557	2.05488
NC_007493.2.fa	1426200	1426799	600	1.75834	11.2852	6.68713	3627	4284	1090.67	2092.52	0.775831	2.04729
NC_007493.2.fa	717600	718399	800	2.26559	11.7923	6.61359	3806.25	4362	1147.75	2202.04	0.775027	1.98089
NC_007494.2.fa	100400	101399	1000	3.30404	9.6012	6.18644	3720.6	4213	1130.2	2168.37	0.770796	1.94294
NC_007493.2.fa	726600	727199	600	3.95641	10.5598	6.21749	3718.67	4345	1129.67	2167.34	0.770302	2.00476
NC_007493.2.fa	3120800	3121399	600	3.00911	12.5229	6.11635	3228.67	3893	978.667	1877.64	0.767318	2.07335
NC_007493.2.fa	1413000	1413399	400	4.93279	6.8983	5.76621	3549	3685	1086	2083.57	0.767028	1.7686
NC_007493.2.fa	2615200	2615599	400	4.33767	7.56887	5.80282	3639	3784	1119	2146.88	0.760508	1.76256
NC_007493.2.fa	1445800	1446599	800	1.22785	11.9684	6.23501	3490.5	4472	1058	2029.85	0.755174	2.20312
NC_007493.2.fa	1102800	1103599	800	1.39896	11.5233	6.02049	3078	3905	933	1790.02	0.754017	2.18153
NC_007493.2.fa	2564000	2564599	600	2.35415	9.90814	5.80744	3418.33	4049	1048	2010.66	0.75148	2.01377
NC_007488.2.fa	61600	62599	1000	2.47847	12.3252	6.11795	3604	4240	1107.6	2125.01	0.749789	1.99529
NC_009007.1.fa	67800	68399	600	1.78436	10.6522	6.44525	5900.33	6825	1807.67	3468.13	0.743039	1.96792
NC_007494.2.fa	437200	437799	600	0.982379	9.52981	6.15961	3534.33	4201	1086.33	2084.2	0.734305	2.01564
NC_007493.2.fa	1621200	1622599	1400	1.7498	15.0776	6.26211	3665	5244	1125.43	2159.21	0.732369	2.42866
NC_007493.2.fa	2344400	2344999	600	2.02595	11.6218	5.86736	3618	4364	1124.33	2157.11	0.728252	2.02308
NC_007493.2.fa	380000	380999	1000	2.70807	7.95349	5.22406	3682.6	4155	1163	2231.29	0.723958	1.86215
NC_007493.2.fa	2799200	2801599	2400	1.35701	24.3528	6.67379	3664.67	5255	1135.83	2179.17	0.71978	2.41146
NC_007493.2.fa	484800	485399	600	0.978271	8.7992	5.80399	3463	3936	1089.67	2090.6	0.719095	1.88271
NC_007493.2.fa	319600	320999	1400	2.76665	9.74394	5.10829	3412.71	3987	1080.14	2072.33	0.717662	1.92392
NC_007494.2.fa	934000	937399	3400	2.12807	14.6113	5.36224	3516.41	4806	1104.29	2118.66	0.717502	2.26841
NC_007493.2.fa	714600	716599	2000	2.59607	8.58435	4.64971	3115	3558	990.5	1900.34	0.711822	1.87229
NC_007493.2.fa	2867000	2867799	800	1.47017	10.914	5.44426	3522.75	4132	1116.5	2142.08	0.708456	1.92897
NC_007493.2.fa	289800	291799	2000	1.05391	21.3452	6.81938	3785.5	5283	1183.3	2270.24	0.707954	2.32707
NC_007493.2.fa	1440800	1441399	600	1.48615	7.5501	5.04666	3276.67	3667	1040.33	1995.95	0.706456	1.83722
NC_007493.2.fa	467600	467999	400	4.61777	4.82406	4.65127	3420.5	3547	1092.5	2096.04	0.706096	1.69224
NC_007493.2.fa	1184200	1184999	800	2.81087	6.84427	4.51573	3129.5	3392	1000	1918.57	0.705759	1.76799
NC_007493.2.fa	1849000	1849399	400	3.24932	5.40464	4.17723	2939	3154	939.5	1802.49	0.701604	1.7498
NC_007493.2.fa	2616000	2616999	1000	2.39584	8.09592	4.85392	3455.2	3666	1106.8	2123.47	0.701222	1.72642
NC_007489.1.fa	70200	71199	1000	1.3211	10.2992	5.12061	3241.8	3949	1029.8	1975.74	0.699865	1.99874
NC_007489.1.fa	49600	50199	600	2.60589	6.20222	4.46487	3152	3466	1008.33	1934.56	0.697951	1.79163
NC_007493.2.fa	2587400	2587799	400	3.73873	5.88422	4.66174	3668.5	3773	1180.5	2264.87	0.69548	1.66588
NC_007493.2.fa	355400	355999	600	2.288	8.54024	4.75581	3356	3806	1076.33	2065.02	0.691939	1.84308
NC_007493.2.fa	1854000	1854399	400	3.52643	4.27283	3.76951	2744.5	2883	886	1699.85	0.689746	1.69603
NC_007493.2.fa	883800	884399	600	1.13729	4.34327	2.18201	1728.33	1825	562.333	1078.87	0.688981	1.69158
NC_007493.2.fa	1187600	1188199	600	3.07607	7.35835	4.46635	3288.33	3761	1059	2031.76	0.687725	1.8511
NC_007494.2.fa	368000	368799	800	1.59568	8.65374	4.72112	3341.75	3800	1076	2064.38	0.686825	1.84075
NC_007493.2.fa	1136200	1136799	600	0.972198	9.05055	5.03255	3238.33	3768	1040.67	1996.59	0.686735	1.88722
NC_007493.2.fa	1251000	1252799	1800	1.84923	9.98593	4.48828	3221.67	3716	1040.78	1996.8	0.683592	1.86097
NC_007493.2.fa	706400	707199	800	0.946795	11.8302	5.9401	3904.25	5158	1219.75	2340.17	0.682624	2.20411
NC_007493.2.fa	1178200	1180399	2200	1.0711	19.7413	5.57594	3507.45	5571	1107.73	2125.25	0.678076	2.62134
NC_007493.2.fa	2094600	2095199	600	1.84254	7.1265	4.36136	3178	3464	1031.33	1978.68	0.677339	1.75066
NC_007493.2.fa	907400	907999	600	2.59105	7.62309	4.42212	3503	3969	1135.67	2178.85	0.676354	1.8216
NC_007493.2.fa	2919600	2920799	1200	1.73456	11.4146	4.76296	3458.33	4421	1118	2144.96	0.673933	2.06111
NC_007493.2.fa	1808800	1809799	1000	1.95143	7.15534	4.12357	3047	3525	990.8	1900.92	0.672678	1.85437
NC_007493.2.fa	551000	551399	400	3.09525	5.18637	3.99117	3349.5	3476	1102.5	2115.22	0.668486	1.64333
NC_007493.2.fa	2590600	2595999	5400	1.66846	16.6448	4.63331	3353.26	4788	1087.63	2086.69	0.667132	2.29454
NC_007493.2.fa	1511000	1511399	400	3.36509	4.65708	3.86619	3104	3133	1019.5	1955.98	0.666546	1.60175
NC_007494.2.fa	21800	22199	400	3.41411	4.29132	3.7171	2973	2985	977	1874.44	0.665635	1.59247
NC_007493.2.fa	392400	393399	1000	2.00141	8.01524	4.43001	3418.2	3845	1120.4	2149.56	0.664423	1.78874
NC_007493.2.fa	1618200	1618999	800	1.56857	8.88787	4.7114	3616.5	4284	1173.75	2251.92	0.65972	1.90238
NC_007493.2.fa	1339200	1339599	400	3.23697	4.20313	3.5816	2912	2928	961	1843.74	0.659591	1.58807
NC_007493.2.fa	889000	891199	2200	1.35457	12.201	4.33623	3276.55	4135	1074.27	2061.07	0.658841	2.00624
NC_007493.2.fa	260000	260799	800	3.35988	5.42158	3.93707	3338.5	3597	1101.5	2113.3	0.657428	1.70208
NC_007493.2.fa	1920400	1921199	800	1.22367	10.3265	4.5461	3245	3999	1060.25	2034.16	0.656731	1.96592
NC_007493.2.fa	2790000	2790399	400	3.47215	4.32891	3.76567	3171.5	3254	1048.5	2011.62	0.656058	1.6176
NC_007494.2.fa	680400	681599	1200	1.63933	6.59569	4.15335	3461	3916	1141.67	2190.37	0.654025	1.78783
NC_007493.2.fa	215600	215999	400	2.42356	3.80979	2.97067	2528	2844	848	1626.95	0.653361	1.74806
NC_007488.2.fa	22400	23999	1600	1.3847	17.3355	5.12552	3497.12	5126	1134.12	2175.9	0.652649	2.35581
NC_007493.2.fa	583000	583799	800	3.13117	4.97677	3.81502	3324.5	3573	1104	2118.1	0.649308	1.68689
NC_007493.2.fa	2957800	2958399	600	2.42983	5.77505	3.8336	3310	3758	1095.67	2102.11	0.648303	1.78773
NC_009007.1.fa	113600	113999	400	1.93355	6.34747	3.99	3710.5	4269	1270	2436.58	0.645615	1.75204
NC_007493.2.fa	1204000	1204999	1000	1.42828	5.12746	3.88073	3265	3556	1087	2085.48	0.644167	1.70512
NC_007493.2.fa	1471600	1472199	600	2.0428	8.57195	4.36699	3687.67	4482	1217	2334.9	0.64263	1.91957
NC_007493.2.fa	2286200	2286599	400	3.32309	3.79968	3.45051	3081.5	3190	1031	1978.04	0.638731	1.6127
NC_007493.2.fa	1360200	1360999	800	1.51676	6.56099	3.94692	3336.25	3940	1109	2127.69	0.637312	1.85177
NC_007493.2.fa	1910400	1912799	2400	1.64586	7.07126	3.82616	3404.75	4220	1134.75	2177.1	0.636002	1.93836
NC_007493.2.fa	333400	333799	400	2.39021	5.53653	3.81293	3421.5	3578	1147.5	2201.56	0.635351	1.62521
NC_007490.2.fa	32800	36399	3600	1.74376	24.7041	4.50975	3355.33	6014	1099.39	2109.25	0.634641	2.85125
NC_007494.2.fa	150800	151399	600	1.29699	7.715	4.15049	3491.33	4025	1163.33	2231.93	0.63369	1.80337
NC_007493.2.fa	2902800	2903399	600	2.3052	5.45039	3.67069	3327	3726	1111.67	2132.81	0.633576	1.74699
NC_007493.2.fa	1253400	1253799	400	2.91918	4.6223	3.62239	3343.5	3389	1124	2156.47	0.633276	1.57155
NC_007493.2.fa	2969000	2971399	2400	1.60346	14.1948	4.05244	3310.33	4828	1099	2108.51	0.632362	2.28977
NC_007493.2.fa	2716800	2717399	600	2.02055	7.67729	3.81223	3214.33	3788	1073.33	2059.26	0.631023	1.83949
NC_007493.2.fa	193800	194799	1000	2.62996	5.90441	3.44311	3118	3484	1049.2	2012.96	0.628967	1.73078
NC_007493.2.fa	1642600	1643199	600	1.63379	5.229	3.75063	3380	3726	1139	2185.25	0.627731	1.70507
NC_007493.2.fa	2999400	3004399	5000	1.30321	15.3861	4.1134	3413.92	5362	1132.08	2171.97	0.626692	2.46872
NC_007493.2.fa	2473600	2474399	800	1.09472	8.12585	3.88103	3240	3811	1087.75	2086.92	0.624612	1.82613
NC_007493.2.fa	1379400	1379799	400	2.97349	3.5388	3.13738	2986	3028	1012.5	1942.55	0.61989	1.55878
NC_007493.2.fa	676000	676599	600	2.0042	5.408	3.55781	3568.33	4217	1200.33	2302.92	0.618355	1.83115
NC_007493.2.fa	1670600	1671199	600	1.64081	6.37502	3.2649	2915	3384	985.333	1890.43	0.613904	1.79007
NC_007493.2.fa	126000	126599	600	2.05863	3.86416	3.10425	2950.67	3140	1002.67	1923.68	0.613832	1.63228
NC_007493.2.fa	1857000	1857399	400	1.5011	6.4512	3.82564	3500	3881	1185	2273.5	0.613827	1.70706
NC_007493.2.fa	2114600	2114999	400	2.4293	4.61256	3.37113	3320.5	3396	1132.5	2172.78	0.612473	1.56298
NC_009007.1.fa	81000	81599	600	1.74641	7.63489	4.03762	4957.33	5848	1678	3219.36	0.609431	1.81651
NC_007493.2.fa	1620000	1620599	600	1.06536	6.12466	3.46009	3069.67	3424	1049.67	2013.86	0.607869	1.70022
NC_007494.2.fa	406400	406799	400	1.99509	4.49462	3.09468	3001	3090	1028.5	1973.25	0.605526	1.56595
NC_007493.2.fa	1636800	1637199	400	2.88593	2.98577	2.89528	2993.5	3123	1029	1974.21	0.601099	1.5819
NC_007493.2.fa	2098000	2098599	600	1.272	5.0489	3.20709	3054.67	3434	1042.33	1999.79	0.600785	1.71718
NC_007493.2.fa	401400	401999	600	1.87373	5.93655	3.33442	3347.33	3893	1144.67	2196.12	0.599545	1.77267
NC_007494.2.fa	930400	930999	600	2.46063	4.11382	3.20513	3414.33	3622	1173.33	2251.12	0.598753	1.60898
NC_007493.2.fa	608200	609799	1600	0.799792	7.10404	2.87642	2493.62	3658	868.375	1666.04	0.598733	2.19563
NC_007493.2.fa	2670000	2670199	200	1.52288	1.52288	1.52288	1952	1952	672	1289.28	0.59801	1.51403
NC_007493.2.fa	971200	972199	1000	2.18617	5.10441	3.11659	3230	3416	1112.2	2133.83	0.596621	1.60088
NC_007489.1.fa	102000	102399	400	1.96028	4.57155	3.11567	3189	3446	1096.5	2103.71	0.595292	1.63806
NC_007493.2.fa	734000	735399	1400	1.00769	6.95099	3.34204	3042.57	3716	1039.14	1993.67	0.593482	1.8639
NC_007493.2.fa	571200	571399	200	2.64527	2.64527	2.64527	2802	2802	968	1857.17	0.593086	1.50874
NC_007493.2.fa	2388200	2389399	1200	1.36287	6.93753	3.38679	3350.33	4167	1147.67	2201.88	0.590732	1.89248
NC_007494.2.fa	755600	755999	400	1.09181	6.15435	3.47256	3309	3840	1132.5	2172.78	0.588413	1.76732
NC_007493.2.fa	1626800	1631599	4800	1.40899	15.2135	3.55262	3512.5	5636	1198.79	2299.96	0.583242	2.45047
NC_007493.2.fa	857800	858199	400	1.55107	4.02485	2.63781	2781	2863	968.5	1858.13	0.582986	1.54079
NC_009007.1.fa	42200	42399	200	2.24347	2.24347	2.24347	2599	2599	907	1740.14	0.578478	1.49356
NC_007493.2.fa	478000	478399	400	1.94171	4.01658	2.82955	3132	3316	1091.5	2094.12	0.578029	1.58348
NC_007493.2.fa	1298800	1299399	600	2.00692	4.84585	3.10729	3486.33	3741	1215.33	2331.7	0.577767	1.60441
NC_009007.1.fa	94200	94599	400	2.54415	2.87689	2.61744	2974.5	3019	1038.5	1992.43	0.577717	1.51523
NC_007493.2.fa	990400	990799	400	1.41977	4.41241	2.76569	2912.5	3014	1019	1955.02	0.576628	1.54167
NC_007493.2.fa	2057000	2057399	400	2.53682	3.07245	2.68831	3363.5	3381	1176	2256.24	0.576284	1.49851
NC_007493.2.fa	3180800	3180999	200	1.21181	1.21181	1.21181	1902	1902	665	1275.85	0.575689	1.49077
NC_007493.2.fa	316600	317399	800	1.82144	4.1367	2.72552	3125	3396	1091.75	2094.6	0.575296	1.62131
NC_007493.2.fa	2460800	2461399	600	1.62146	5.49537	2.93734	3216.33	3613	1121.33	2151.35	0.573148	1.67941
NC_007493.2.fa	1965600	1965999	400	2.4229	2.94714	2.56968	3001.5	3058	1052.5	2019.29	0.571346	1.51439
NC_007494.2.fa	495200	495599	400	2.03545	4.04489	2.89072	3404.5	3509	1194.5	2291.73	0.570832	1.53116
NC_007493.2.fa	418000	420399	2400	1.21796	6.04458	2.85271	3160.42	4074	1105.08	2120.18	0.566728	1.92154
NC_007493.2.fa	2455800	2456199	400	2.24651	3.07917	2.5289	3010.5	3073	1059.5	2032.72	0.566119	1.51177
NC_007493.2.fa	1371400	1371799	400	1.84067	3.23051	2.38955	2793	2940	982	1884.03	0.565779	1.56048
NC_007493.2.fa	271800	272799	1000	1.22934	3.61125	2.54884	2879.2	3176	1011.4	1940.44	0.565642	1.63674
NC_007493.2.fa	1734400	1734999	600	1.73223	3.78443	2.5929	3085.67	3360	1084.67	2081.01	0.562829	1.6146
NC_007493.2.fa	1207000	1207599	600	1.63698	5.66612	2.91754	3376	3928	1184.33	2272.22	0.562566	1.7287
NC_007493.2.fa	2960800	2961199	400	2.397	2.45244	2.40014	2959	3116	1045.5	2005.86	0.560961	1.55345
NC_007493.2.fa	2531200	2531599	400	2.45394	2.64878	2.48435	3074	3101	1086.5	2084.52	0.560403	1.48763
NC_007493.2.fa	3174800	3175399	600	1.70526	3.08179	2.33167	2842.33	2958	1006.67	1931.36	0.556669	1.53156
NC_007493.2.fa	3072600	3072999	400	1.69843	3.90333	2.65105	3230.5	3427	1143	2192.92	0.556054	1.56275
NC_007493.2.fa	1998800	1999199	400	0.750225	1.37314	0.938713	1663.5	1673	591	1133.87	0.554517	1.47547
NC_007493.2.fa	985000	985399	400	2.25701	2.30264	2.25918	2869.5	2874	1019	1955.02	0.553379	1.47006
NC_007493.2.fa	221600	221999	400	2.00256	2.46751	2.12535	2719	2793	966.5	1854.3	0.551479	1.50623
NC_007493.2.fa	1807600	1808399	800	1.73412	4.14498	2.5075	3198.75	3483	1137.25	2181.89	0.548536	1.59632
NC_007494.2.fa	239200	239799	600	1.54941	4.63632	2.55226	3160.67	3658	1120.67	2150.08	0.548025	1.70134
NC_007493.2.fa	670200	671399	1200	0.709897	10.9249	3.22735	2837.67	3494	1002.5	1923.36	0.547417	1.81661
NC_007490.2.fa	37800	38999	1200	1.10817	5.42773	2.52315	2950.83	3422	1048.17	2010.98	0.545982	1.70166
NC_007494.2.fa	690800	691799	1000	1.58631	6.29015	2.7455	3533.8	4422	1251.8	2401.66	0.545415	1.84122
NC_007493.2.fa	1286600	1286999	400	1.65808	2.40088	1.89954	2550	2587	911	1747.82	0.544814	1.48013
NC_007493.2.fa	50000	50399	400	2.15115	2.42974	2.20627	2929.5	2964	1047	2008.74	0.544038	1.47555
NC_007493.2.fa	2173200	2173399	200	2.36271	2.36271	2.36271	3194	3194	1142	2191	0.543565	1.45778
NC_007494.2.fa	277600	277999	400	1.69539	2.8378	2.12405	2793	3013	997	1912.81	0.542738	1.57517
NC_007493.2.fa	84000	85599	1600	1.30236	5.03953	2.33655	2912.12	3217	1042.38	1999.87	0.541451	1.60861
NC_007493.2.fa	307400	313999	6600	1.08263	12.3471	2.74012	3104.45	4374	1104.79	2119.61	0.540894	2.06359
NC_007493.2.fa	2866200	2866599	400	1.34353	3.14729	2.09661	2705.5	2810	969.5	1860.05	0.539773	1.51071
NC_007493.2.fa	587600	587799	200	1.85582	1.85582	1.85582	2578	2578	925	1774.68	0.538444	1.45266
NC_007494.2.fa	940400	941399	1000	0.914899	5.04637	2.44493	2915	3499	1037.6	1990.71	0.534186	1.75767
NC_007493.2.fa	2430600	2431799	1200	1.12253	6.41366	2.52351	3212.33	4049	1145.83	2198.36	0.534131	1.84183
NC_007494.2.fa	365200	365799	600	1.40327	3.98985	2.17232	2864.67	3045	1032	1979.96	0.533868	1.53791
NC_007493.2.fa	600400	601799	1400	0.960069	3.51422	1.75271	2506.14	3248	910	1745.9	0.532591	1.86036
NC_007493.2.fa	934800	935199	400	2.14902	2.17082	2.14954	3071	3220	1107.5	2124.81	0.531477	1.51543
NC_007493.2.fa	243400	243999	600	1.17419	4.98178	2.34998	3006.33	3544	1076.67	2065.66	0.530679	1.71568
NC_007493.2.fa	1343400	1344599	1200	1.48249	4.93832	2.36026	3181	3778	1145.17	2197.08	0.530503	1.71955
NC_007493.2.fa	2888800	2889399	600	1.20088	3.12982	1.76794	2502.33	2703	903	1732.47	0.527543	1.5602
NC_007493.2.fa	2084200	2084799	600	1.10242	3.67502	2.19314	2931.33	3228	1056.33	2026.65	0.526358	1.59278
NC_007493.2.fa	904600	904999	400	1.97384	2.42712	2.09202	3044.5	3185	1101	2112.34	0.526263	1.5078
NC_007493.2.fa	2501600	2502199	600	1.31179	3.43433	2.09973	2897.33	3200	1045.67	2006.18	0.525955	1.59507
NC_007493.2.fa	2429400	2429799	400	1.38003	2.88961	1.98769	2785	2929	1007	1932	0.525432	1.51605
NC_007493.2.fa	2927200	2928199	1000	1.36032	3.11255	2.07722	2984.2	3259	1082.2	2076.27	0.523903	1.56964
NC_007493.2.fa	1942200	1942599	400	1.92326	2.08056	1.94429	2868	2941	1039.5	1994.35	0.523718	1.47466
NC_007493.2.fa	2191600	2191999	400	1.08094	3.46937	2.12509	2854.5	3126	1030.5	1977.08	0.523273	1.58112
NC_007493.2.fa	2750200	2750399	200	1.96489	1.96489	1.96489	2909	2909	1055	2024.09	0.523034	1.43719
NC_007493.2.fa	2441000	2442199	1200	1.25235	3.75154	2.16587	3064.83	3382	1109.67	2128.97	0.522518	1.58856
NC_007493.2.fa	747200	747399	200	1.77067	1.77067	1.77067	2662	2662	966	1853.34	0.522149	1.43633
NC_007493.2.fa	2174000	2175199	1200	0.666047	6.4737	2.46588	2622	3679	928.5	1781.39	0.520436	2.06524
NC_007494.2.fa	114800	114999	200	0.830101	0.830101	0.830101	1703	1703	619	1187.59	0.51967	1.43399
NC_007493.2.fa	1553200	1553599	400	1.74865	2.53979	2.01202	3027.5	3080	1102	2114.26	0.517722	1.45677
NC_007493.2.fa	1234200	1234399	200	2.03518	2.03518	2.03518	3118	3118	1135	2177.57	0.517699	1.43187
NC_007493.2.fa	3065600	3065999	400	1.07478	3.24454	2.00988	2803.5	3012	1018	1953.1	0.517242	1.54216
NC_007493.2.fa	1458800	1459799	1000	1.17464	5.04176	2.16967	3016.6	3303	1098.2	2106.97	0.51675	1.56765
NC_007493.2.fa	595600	595999	400	1.72735	2.45805	1.96337	2993.5	3122	1090.5	2092.2	0.515441	1.49221
NC_007493.2.fa	2323800	2324199	400	1.27481	3.10847	2.04273	2965	3093	1080.5	2073.01	0.515151	1.49203
NC_007493.2.fa	739400	740199	800	1.16282	2.07946	1.40006	2369	2477	866.25	1661.96	0.510945	1.49041
NC_007493.2.fa	275400	275599	200	1.73134	1.73134	1.73134	2789	2789	1022	1960.78	0.508104	1.4224
NC_007493.2.fa	1193400	1193799	400	1.71822	1.76839	1.72082	2777.5	2829	1018	1953.1	0.507987	1.44846
NC_007493.2.fa	2926200	2926599	400	1.66487	1.71533	1.6675	2717.5	2791	996.5	1911.85	0.507106	1.45984
NC_007493.2.fa	442400	442999	600	0.974322	3.68078	2.12755	3115	3386	1139	2185.25	0.506275	1.54948
NC_007493.2.fa	1671800	1671999	200	1.71658	1.71658	1.71658	2796	2796	1026	1968.45	0.506087	1.42041
NC_007493.2.fa	1255800	1256799	1000	1.21024	2.63456	1.73729	2741.6	2979	1006.6	1931.23	0.505955	1.54254
NC_007493.2.fa	2598000	2598399	400	1.39328	2.87456	1.98702	3140.5	3370	1151	2208.27	0.504363	1.52608
NC_007493.2.fa	1129600	1129799	200	1.07803	1.07803	1.07803	2093	2093	769	1475.38	0.504198	1.41862
NC_007493.2.fa	1226000	1226399	400	1.55558	2.0504	1.69034	2779.5	2882	1021.5	1959.82	0.503096	1.47055
NC_007493.2.fa	536800	537399	600	1.10982	4.15346	2.01252	2995.67	3388	1097.67	2105.95	0.502826	1.60878
NC_007493.2.fa	2085800	2086399	600	1.02606	2.26446	1.68272	2670	2912	979.333	1878.92	0.501473	1.54983
NC_007493.2.fa	742400	742999	600	1.29092	2.32588	1.59792	2645	2848	973.333	1867.41	0.501031	1.52511
NC_007493.2.fa	3126000	3126399	400	1.61626	2.18478	1.78151	2970.5	3018	1095	2100.83	0.499432	1.43657
NC_007493.2.fa	1797400	1797599	200	1.73091	1.73091	1.73091	2921	2921	1077	2066.3	0.49921	1.41364
NC_007493.2.fa	1972800	1973199	400	1.39154	1.8634	1.51707	2605.5	2658	962	1845.66	0.498697	1.44013
NC_007493.2.fa	426800	427199	400	0.841612	1.26844	0.9495	1999	2038	738	1415.9	0.497006	1.43936
NC_007493.2.fa	1362400	1363199	800	0.978868	3.78899	2.11105	3299.5	3726	1212.75	2326.74	0.49649	1.60138
NC_007493.2.fa	1564400	1564799	400	0.980096	2.70348	1.69334	2688.5	2803	993	1905.14	0.49595	1.47128
NC_007493.2.fa	2139000	2139399	400	0.893777	3.03558	1.81495	2826	3222	1037.5	1990.51	0.494542	1.61868
NC_007493.2.fa	293200	293599	400	1.44443	2.05084	1.62581	2795	2843	1034	1983.8	0.494256	1.43311
NC_007493.2.fa	1140200	1140399	200	1.43367	1.43367	1.43367	2598	2598	963	1847.58	0.491538	1.40616
NC_007493.2.fa	2325200	2325799	600	0.981504	2.44566	1.76378	2866.33	3072	1062.33	2038.16	0.491413	1.50724
NC_007493.2.fa	72200	72599	400	1.5479	1.78619	1.59055	2827.5	2931	1048.5	2011.62	0.490529	1.45704
NC_007493.2.fa	360400	360799	400	1.80573	1.88201	1.81144	3146	3171	1167.5	2239.93	0.489835	1.41567
NC_007493.2.fa	400400	400799	400	1.42883	2.06883	1.62473	2922.5	3139	1085.5	2082.61	0.486534	1.50725
NC_007493.2.fa	1508200	1508599	400	0.836758	2.32901	1.43589	2490.5	2615	927	1778.51	0.483944	1.47033
NC_007490.2.fa	44600	45199	600	0.934132	3.17946	1.70798	2876.67	3122	1071.33	2055.43	0.481111	1.51891
NC_007493.2.fa	2565600	2565799	200	0.557486	0.557486	0.557486	1666	1666	622	1193.35	0.481029	1.39607
NC_007493.2.fa	2544200	2544399	200	1.48095	1.48095	1.48095	2820	2820	1054	2022.17	0.479589	1.39454
NC_007493.2.fa	1531200	1531399	200	1.39511	1.39511	1.39511	2703	2703	1011	1939.67	0.478539	1.39353
NC_007493.2.fa	1810400	1811999	1600	1.03864	3.17662	1.61666	2905.62	3325	1084.25	2080.21	0.478413	1.5984
NC_007493.2.fa	1869200	1869399	200	1.2629	1.2629	1.2629	2533	2533	948	1818.8	0.477635	1.39267
NC_007494.2.fa	428000	428399	400	1.5789	1.63629	1.58226	3052	3094	1143	2192.92	0.476671	1.4109
NC_007494.2.fa	910200	910399	200	1.56164	1.56164	1.56164	3031	3031	1136	2179.49	0.475615	1.39069
NC_007493.2.fa	1338400	1338599	200	1.19906	1.19906	1.19906	2478	2478	929	1782.35	0.475169	1.3903
NC_007493.2.fa	383000	383199	200	1.27349	1.27349	1.27349	2574	2574	965	1851.42	0.475163	1.39029
NC_007493.2.fa	1233400	1233599	200	1.31478	1.31478	1.31478	3035	3035	1138	2183.33	0.474981	1.39008
NC_007493.2.fa	173600	173999	400	1.50239	1.79609	1.56243	3078	3243	1155	2215.95	0.473112	1.46348
NC_009007.1.fa	2400	2799	400	0.86194	2.53461	1.55008	2771	2828	1042.5	2000.11	0.472019	1.41392
NC_007493.2.fa	2497200	2497599	400	1.10054	2.14242	1.48105	2825.5	2949	1061	2035.6	0.471478	1.44871
NC_007488.2.fa	113600	113799	200	1.26759	1.26759	1.26759	2619	2619	985	1889.79	0.470578	1.38587
NC_007493.2.fa	592200	592399	200	1.28542	1.28542	1.28542	2657	2657	1000	1918.57	0.469559	1.38489
NC_007493.2.fa	2541600	2541999	400	1.4114	1.71435	1.47451	2967	3017	1117	2143.04	0.468955	1.40781
NC_007494.2.fa	146800	146999	200	1.17943	1.17943	1.17943	2520	2520	949	1820.72	0.468694	1.38407
NC_007493.2.fa	483600	483799	200	0.72091	0.72091	0.72091	2010	2010	758	1454.27	0.466622	1.38213
NC_007493.2.fa	1158000	1159399	1400	1.083	2.55021	1.36264	2754.29	3027	1039.14	1993.67	0.465443	1.51831
NC_007490.2.fa	85000	85599	600	0.852706	1.27333	0.919865	2235.67	2354	846.667	1624.39	0.465032	1.44916
NC_007493.2.fa	2914600	2914999	400	1.15895	1.45084	1.2184	2608	2650	985	1889.79	0.464322	1.40227
NC_007494.2.fa	30800	31199	400	1.12341	1.42302	1.18541	2564	2576	969	1859.09	0.464048	1.38562
NC_007494.2.fa	145800	145999	200	1.26984	1.26984	1.26984	2705	2705	1022	1960.78	0.464001	1.37956
NC_007493.2.fa	165400	165799	400	1.23075	1.36986	1.2477	2740.5	2757	1039.5	1994.35	0.458501	1.3824
NC_007494.2.fa	436200	436399	200	1.26984	1.26984	1.26984	2805	2805	1065	2043.28	0.456926	1.3728
NC_007493.2.fa	184200	184599	400	1.0521	1.58815	1.20376	2670	2674	1015.5	1948.31	0.455112	1.37247
NC_007494.2.fa	127400	127599	200	1.20889	1.20889	1.20889	2744	2744	1044	2002.99	0.453934	1.36996
NC_007493.2.fa	2053200	2053599	400	0.837199	2.37966	1.46105	2919	3149	1107.5	2124.81	0.453605	1.48201
NC_007490.2.fa	54800	55199	400	1.05709	1.88378	1.33673	2898	2918	1105	2120.02	0.452684	1.3764
NC_007494.2.fa	238400	238799	400	1.00941	1.67835	1.21798	2714	2775	1034	1983.8	0.451727	1.39883
NC_007493.2.fa	1211200	1211599	400	0.823026	1.76495	1.15625	2566	2814	975	1870.6	0.45134	1.50433
NC_007493.2.fa	2106400	2106799	400	1.25496	1.33903	1.26179	2879	2890	1097.5	2105.63	0.451201	1.37251
NC_007493.2.fa	329400	329599	200	1.34703	1.34703	1.34703	3066	3066	1169	2242.81	0.45088	1.36704
NC_007493.2.fa	798200	798599	400	1.06407	1.13595	1.06918	2589.5	2720	988.5	1896.5	0.449253	1.43422
NC_007493.2.fa	3155000	3155199	200	1.16618	1.16618	1.16618	2740	2740	1046	2006.82	0.449071	1.36534
NC_007493.2.fa	2619000	2619399	400	1.12881	1.40611	1.18352	2773.5	2780	1060	2033.68	0.447606	1.36698
NC_007494.2.fa	929400	929799	400	0.895102	1.44192	1.05124	2533.5	2579	970.5	1861.97	0.446224	1.38509
NC_007494.2.fa	535200	535399	200	1.17038	1.17038	1.17038	2801	2801	1072	2056.71	0.445421	1.36189
NC_007493.2.fa	1060600	1060799	200	1.16557	1.16557	1.16557	2800	2800	1072	2056.71	0.444906	1.3614
NC_007493.2.fa	2407200	2407399	200	0.917837	0.917837	0.917837	2413	2413	924	1772.76	0.444617	1.36116
NC_007494.2.fa	373200	373599	400	1.07137	1.32665	1.11916	2708	2742	1037.5	1990.51	0.444533	1.37753
NC_007493.2.fa	1161600	1162399	800	0.956828	1.88727	1.2373	2845.75	3081	1088.5	2088.36	0.444208	1.47532
NC_007493.2.fa	488800	488999	200	1.11894	1.11894	1.11894	2728	2728	1045	2004.9	0.44412	1.36066
NC_009008.1.fa	36800	36999	200	0.859856	0.859856	0.859856	3422	3422	1312	2517.16	0.442891	1.35947
NC_007494.2.fa	690200	690399	200	0.694561	0.694561	0.694561	2141	2141	821	1575.14	0.442559	1.35924
NC_007493.2.fa	698600	698799	200	1.0559	1.0559	1.0559	2644	2644	1014	1945.43	0.442439	1.35908
NC_007493.2.fa	1996200	1996399	200	0.966822	0.966822	0.966822	2508	2508	962	1845.66	0.442192	1.35886
NC_007489.1.fa	47000	47199	200	1.28491	1.28491	1.28491	3112	3112	1194	2290.77	0.441843	1.35849
NC_007493.2.fa	1125200	1125999	800	1.00547	2.37585	1.30061	3051	3341	1170.75	2246.16	0.438999	1.48743
NC_007493.2.fa	348600	348799	200	1.01662	1.01662	1.01662	2629	2629	1011	1939.67	0.438506	1.35538
NC_007493.2.fa	441400	441599	200	0.881649	0.881649	0.881649	2430	2430	935	1793.86	0.437678	1.35462
NC_007493.2.fa	2331600	2331799	200	0.981917	0.981917	0.981917	2590	2590	997	1912.81	0.43706	1.35403
NC_007493.2.fa	633800	633999	200	1.20092	1.20092	1.20092	3013	3013	1160	2225.54	0.436877	1.35383
NC_007493.2.fa	1878800	1879199	400	1.03592	1.26605	1.07617	2746.5	2872	1057	2027.93	0.43678	1.41622
NC_009007.1.fa	400	599	200	0.850293	0.850293	0.850293	2399	2399	924	1772.76	0.436226	1.35326
NC_007493.2.fa	516600	516799	200	1.12705	1.12705	1.12705	2866	2866	1104	2118.1	0.436091	1.3531
NC_007493.2.fa	581000	581199	200	1.04415	1.04415	1.04415	2710	2710	1044	2002.99	0.435953	1.35298
NC_007493.2.fa	563200	563799	600	0.887459	1.95568	1.13509	2907	3138	1119.67	2148.16	0.434199	1.46079
NC_007493.2.fa	2856200	2856999	800	0.956588	1.85107	1.1913	2934.75	3170	1130.5	2168.94	0.434153	1.46154
NC_007494.2.fa	162000	162399	400	0.811012	1.59352	1.07045	2649	2734	1021.5	1959.82	0.433903	1.39503
NC_007493.2.fa	1326400	1326599	200	1.02212	1.02212	1.02212	2703	2703	1043	2001.07	0.433605	1.35078
NC_007488.2.fa	25000	25799	800	0.966547	1.46982	1.0936	2818.75	3090	1088.5	2088.36	0.432782	1.47963
NC_007493.2.fa	1368600	1368999	400	0.771667	1.63844	1.06982	2636	2768	1016.5	1950.22	0.432717	1.41932
NC_007493.2.fa	2758800	2759199	400	0.864612	1.04083	0.89022	2489.5	2553	962	1845.66	0.432487	1.38324
NC_007493.2.fa	1410000	1410399	400	0.769821	1.58255	1.04306	2608.5	2751	1006	1930.08	0.432298	1.42533
NC_007493.2.fa	1297400	1297599	200	1.03521	1.03521	1.03521	2763	2763	1068	2049.03	0.431112	1.34844
NC_007493.2.fa	799200	799599	400	1.02727	1.02832	1.02727	2759	2789	1067	2047.11	0.430395	1.36241
NC_007493.2.fa	195800	195999	200	0.98694	0.98694	0.98694	2684	2684	1038	1991.47	0.430361	1.34775
NC_007493.2.fa	9000	9399	400	0.769764	1.34998	0.93996	2513.5	2611	971.5	1863.89	0.430106	1.40083
NC_007493.2.fa	545800	546399	600	0.889466	1.64821	1.13379	2852	3031	1102	2114.26	0.430008	1.4336
NC_007494.2.fa	692600	693199	600	0.84262	2.07321	1.14244	3034.33	3207	1172.67	2249.84	0.429719	1.42543
NC_007493.2.fa	2042400	2042599	200	0.993917	0.993917	0.993917	2706	2706	1047	2008.74	0.429685	1.34711
NC_007489.1.fa	67800	68399	600	0.975752	1.14487	0.999521	2713.67	2825	1050.33	2015.14	0.429398	1.40189
NC_007494.2.fa	318200	318599	400	0.759895	1.22898	0.884324	2457	2536	950.5	1823.6	0.429162	1.39066
NC_007493.2.fa	1163400	1163799	400	0.941663	1.35027	1.04259	2714.5	2972	1050.5	2015.46	0.428013	1.4746
NC_007493.2.fa	287800	287999	200	1.55812	1.55812	1.55812	3459	3459	1340	2570.88	0.427948	1.34545
NC_007493.2.fa	51400	51599	200	1.01105	1.01105	1.01105	2776	2776	1076	2064.38	0.42712	1.34471
NC_007493.2.fa	500400	500599	200	1.08824	1.08824	1.08824	2941	2941	1140	2187.17	0.427074	1.34466
NC_007493.2.fa	2503000	2503199	200	1.03961	1.03961	1.03961	2849	2849	1105	2120.02	0.426205	1.34386
NC_007490.2.fa	30800	31199	400	0.912007	1.05677	0.930196	2638	2725	1024	1964.61	0.426017	1.38704
NC_007493.2.fa	1061400	1061799	400	0.880844	1.07028	0.909832	2606.5	2631	1012	1941.59	0.424639	1.35507
NC_007493.2.fa	2997000	2997199	200	0.856875	0.856875	0.856875	2536	2536	985	1889.79	0.424135	1.34195
NC_007493.2.fa	2868200	2868999	800	0.923842	1.95684	1.12415	3041.5	3164	1181	2265.83	0.424051	1.3964
NC_007493.2.fa	1580000	1580399	400	0.875811	1.15362	0.930683	2651	2779	1029.5	1975.17	0.423504	1.40697
NC_007493.2.fa	1328600	1328799	200	0.65888	0.65888	0.65888	2243	2243	872	1672.99	0.422781	1.34071
NC_009008.1.fa	25200	25599	400	0.816401	2.26238	1.3928	4772.5	5137	1851	3551.27	0.42223	1.44652
NC_007493.2.fa	1122200	1122599	400	0.779558	1.34212	0.942295	2627.5	2649	1023	1962.7	0.421282	1.34967
NC_007493.2.fa	2408600	2408799	200	0.836003	0.836003	0.836003	2538	2538	988	1895.55	0.420887	1.33893
NC_007493.2.fa	328200	328599	400	0.79021	1.21637	0.897843	2607	2660	1016	1949.27	0.419032	1.36462
NC_007493.2.fa	827200	828199	1000	0.84262	1.43964	0.991519	2794.4	3069	1089	2089.32	0.418669	1.4689
NC_007493.2.fa	1281000	1281399	400	0.81291	1.39858	0.98542	2765	2965	1076.5	2065.34	0.418232	1.4356
NC_007493.2.fa	1214600	1214799	200	0.819852	0.819852	0.819852	2541	2541	991	1901.3	0.418218	1.33645
NC_007493.2.fa	1863000	1863199	200	0.667803	0.667803	0.667803	2297	2297	896	1719.04	0.417939	1.33621
NC_007494.2.fa	40000	40199	200	0.71338	0.71338	0.71338	2373	2373	926	1776.59	0.417394	1.3357
NC_007493.2.fa	2932800	2933199	400	0.982993	1.22601	1.02705	2960.5	3061	1155	2215.95	0.417209	1.38135
NC_007493.2.fa	2576200	2576599	400	0.747021	0.896238	0.766204	2450.5	2462	956.5	1835.11	0.417053	1.34161
NC_007493.2.fa	1575400	1575999	600	0.735692	2.03253	1.05609	2807.33	3004	1094.67	2100.19	0.416861	1.43035
NC_007493.2.fa	458600	458999	400	0.848734	1.49686	1.04818	2850.5	2906	1113	2135.37	0.416624	1.36089
NC_007493.2.fa	363200	363399	200	0.953626	0.953626	0.953626	2843	2843	1111	2131.53	0.415356	1.33378
NC_007494.2.fa	933000	933199	200	0.73657	0.73657	0.73657	2442	2442	955	1832.23	0.414264	1.3328
NC_007489.1.fa	2400	2799	400	0.841336	1.11843	0.895979	2703	2744	1057	2027.93	0.414229	1.35311
NC_007493.2.fa	2714600	2714999	400	0.915389	1.1146	0.946969	2835.5	2854	1109.5	2128.65	0.413845	1.34076
NC_007493.2.fa	2393200	2393399	200	0.899845	0.899845	0.899845	2771	2771	1085	2081.65	0.412509	1.33116
NC_007493.2.fa	512200	512599	400	0.851303	0.852304	0.851305	2676	2741	1048	2010.66	0.412358	1.36323
NC_007493.2.fa	1673000	1673399	400	0.770588	0.983608	0.805953	2751	2980	1076	2064.38	0.412295	1.44353
NC_007493.2.fa	2127000	2127399	400	0.985559	1.03469	0.988058	2835	2875	1110.5	2130.57	0.412272	1.3494
NC_007493.2.fa	2181000	2181199	200	0.888664	0.888664	0.888664	2757	2757	1080	2072.05	0.411865	1.33056
NC_007493.2.fa	560400	560599	200	0.722288	0.722288	0.722288	2443	2443	957	1836.07	0.411838	1.33056
NC_007493.2.fa	1274200	1274399	200	0.866912	0.866912	0.866912	2218	2218	870	1669.15	0.409928	1.32882
NC_007493.2.fa	2967800	2967999	200	0.784021	0.784021	0.784021	2586	2586	1015	1947.35	0.40903	1.32796
NC_007493.2.fa	764600	764999	400	0.766858	0.946392	0.7933	2596	2677	1020	1956.94	0.408756	1.36795
NC_007493.2.fa	2412400	2412599	200	0.566215	0.566215	0.566215	1974	1974	775	1486.89	0.408584	1.3276
NC_007493.2.fa	103600	103999	400	0.751692	1.41522	0.957881	2818	2985	1105	2120.02	0.408231	1.40801
NC_007493.2.fa	2609000	2609199	200	0.684223	0.684223	0.684223	2425	2425	953	1828.4	0.407213	1.3263
NC_007493.2.fa	2123600	2123799	200	0.770197	0.770197	0.770197	2596	2596	1021	1958.86	0.406097	1.32526
NC_007493.2.fa	1218600	1218999	400	0.85492	1.00723	0.874805	2807.5	2890	1104	2118.1	0.406012	1.36443
NC_007493.2.fa	544600	544999	400	0.775524	0.846523	0.780521	2632	2704	1036	1987.64	0.404808	1.36041
NC_007493.2.fa	602400	602799	400	0.71969	0.981345	0.769452	2586.5	2626	1019.5	1955.98	0.403957	1.34255
NC_007493.2.fa	2901800	2902399	600	0.719757	1.06847	0.765566	2583.67	2658	1017.67	1952.46	0.403769	1.36136
NC_007493.2.fa	3114800	3115199	400	0.657677	0.68915	0.658741	2435	2470	960.5	1842.78	0.401817	1.34036
NC_007493.2.fa	562400	562599	200	0.792445	0.792445	0.792445	2702	2702	1066	2045.19	0.401619	1.32115
NC_007490.2.fa	47400	47599	200	0.691871	0.691871	0.691871	2508	2508	990	1899.38	0.400823	1.32043
NC_007493.2.fa	1675600	1675999	400	0.709518	0.836759	0.723996	2562.5	2618	1012	1941.59	0.400811	1.34838
NC_007494.2.fa	112400	112599	200	0.873788	0.873788	0.873788	2915	2915	1151	2208.27	0.40042	1.32004
NC_007493.2.fa	2101600	2101999	400	0.732536	0.825415	0.740739	2606	2654	1029	1974.21	0.40024	1.34434
NC_007493.2.fa	1880600	1880999	400	0.662813	0.921107	0.711531	2519.5	2595	995	1908.98	0.399581	1.35937
NC_007493.2.fa	642000	642199	200	0.62317	0.62317	0.62317	2403	2403	950	1822.64	0.398616	1.31842
NC_007493.2.fa	2772000	2772399	400	0.814921	0.938456	0.828655	2791	2890	1103.5	2117.14	0.398258	1.36505
NC_007494.2.fa	377200	377399	200	1.05619	1.05619	1.05619	3219	3219	1273	2442.34	0.398208	1.318
NC_007493.2.fa	2095600	2095799	200	0.693407	0.693407	0.693407	2548	2548	1008	1933.92	0.39766	1.31753
NC_007494.2.fa	627800	627999	200	0.529348	0.529348	0.529348	2251	2251	891	1709.44	0.396836	1.3168
NC_007493.2.fa	3005000	3005399	400	0.676144	0.960457	0.733114	2608.5	2618	1034	1983.8	0.395419	1.31969
NC_007490.2.fa	22200	22399	200	0.55379	0.55379	0.55379	2309	2309	915	1755.49	0.395198	1.3153
NC_007493.2.fa	542600	542799	200	0.753656	0.753656	0.753656	2719	2719	1078	2068.22	0.394522	1.31466
NC_007493.2.fa	1017800	1017999	200	0.767631	0.767631	0.767631	2763	2763	1096	2102.75	0.393794	1.31399
NC_007493.2.fa	1440000	1440399	400	0.780965	0.840009	0.784502	2837.5	2920	1127	2162.23	0.391845	1.35046
NC_007488.2.fa	21800	21999	200	0.651419	0.651419	0.651419	2537	2537	1008	1933.92	0.391421	1.31185
NC_007490.2.fa	18600	18799	200	0.693523	0.693523	0.693523	2663	2663	1060	2033.68	0.388791	1.30945
NC_007494.2.fa	592000	592199	200	0.688519	0.688519	0.688519	2655	2655	1057	2027.93	0.388539	1.30922
NC_007493.2.fa	3144000	3144399	400	0.602831	0.737414	0.618825	2490.5	2508	992	1903.22	0.388167	1.31777
NC_007493.2.fa	2617800	2618199	400	0.687658	0.752546	0.691881	2684	2743	1070	2052.87	0.386958	1.33618
NC_007490.2.fa	91800	91999	200	0.553991	0.553991	0.553991	2395	2395	955	1832.23	0.386238	1.30715
NC_007490.2.fa	28800	28999	200	0.565536	0.565536	0.565536	2422	2422	966	1853.34	0.385891	1.30683
NC_007494.2.fa	289600	289799	200	0.686674	0.686674	0.686674	2690	2690	1073	2058.62	0.385762	1.3067
NC_007493.2.fa	1706200	1706399	200	0.615633	0.615633	0.615633	2536	2536	1012	1941.59	0.385141	1.30615
NC_007493.2.fa	542000	542199	200	0.621016	0.621016	0.621016	2555	2555	1020	1956.94	0.384552	1.30561
NC_007493.2.fa	1450000	1450199	200	0.701596	0.701596	0.701596	2752	2752	1099	2108.51	0.384099	1.30519
NC_007493.2.fa	1424400	1424599	200	0.6637	0.6637	0.6637	2677	2677	1070	2052.87	0.382813	1.30403
NC_007493.2.fa	166200	166399	200	0.577382	0.577382	0.577382	2486	2486	994	1907.06	0.382302	1.30358
NC_007493.2.fa	2942400	2942799	400	0.545608	0.56092	0.545869	2431.5	2522	973	1866.77	0.381601	1.351
NC_007493.2.fa	1463400	1463599	200	0.722613	0.722613	0.722613	2852	2852	1141	2189.09	0.381492	1.30283
NC_007493.2.fa	920600	920999	400	0.644214	0.858484	0.67993	2702	2820	1080.5	2073.01	0.381335	1.36034
NC_007493.2.fa	1355800	1355999	200	0.667125	0.667125	0.667125	2709	2709	1084	2079.73	0.381205	1.30257
NC_007493.2.fa	76200	76599	400	0.605687	0.75377	0.624615	2590.5	2671	1037.5	1990.51	0.381144	1.34186
NC_007493.2.fa	2962800	2963199	400	0.609199	0.767651	0.630503	2651.5	2808	1063	2039.44	0.377752	1.37685
NC_007493.2.fa	1388800	1388999	200	0.568933	0.568933	0.568933	2527	2527	1014	1945.43	0.377167	1.29894
NC_007493.2.fa	1975000	1975399	400	0.628183	0.759743	0.643545	2694	2730	1081.5	2074.93	0.377009	1.31571
NC_007494.2.fa	544000	544199	200	0.618067	0.618067	0.618067	2675	2675	1075	2062.46	0.375012	1.29699
NC_007493.2.fa	2470200	2470399	200	0.515487	0.515487	0.515487	2431	2431	977	1874.44	0.374913	1.29692
NC_007493.2.fa	362400	362799	400	0.715999	0.796216	0.722265	2976.5	2979	1196.5	2295.57	0.374659	1.29772
NC_007494.2.fa	215200	215399	200	0.517288	0.517288	0.517288	2438	2438	980	1880.2	0.374639	1.29667
NC_007493.2.fa	220000	220199	200	0.715778	0.715778	0.715778	2972	2972	1195	2292.69	0.37425	1.29629
NC_007493.2.fa	963600	963799	200	0.560103	0.560103	0.560103	2557	2557	1029	1974.21	0.373013	1.2952
NC_007493.2.fa	32600	32799	200	0.574375	0.574375	0.574375	2594	2594	1044	2002.99	0.372863	1.29507
NC_007493.2.fa	1174400	1174599	200	0.574375	0.574375	0.574375	2594	2594	1044	2002.99	0.372863	1.29507
NC_007494.2.fa	319600	319999	400	0.687366	0.689498	0.687371	2915	2920	1173.5	2251.44	0.372503	1.29695
NC_007493.2.fa	611800	611999	200	0.645044	0.645044	0.645044	2796	2796	1126	2160.31	0.371976	1.29426
NC_007493.2.fa	486200	486399	200	0.66592	0.66592	0.66592	2876	2876	1159	2223.62	0.371006	1.29339
NC_007494.2.fa	924800	925199	400	0.596256	0.661964	0.60058	2713	2884	1095	2100.83	0.370363	1.37279
NC_007493.2.fa	1510400	1510599	200	0.605605	0.605605	0.605605	2711	2711	1093	2096.99	0.370346	1.2928
NC_007494.2.fa	589800	589999	200	0.581892	0.581892	0.581892	2651	2651	1069	2050.95	0.370086	1.29257
NC_007493.2.fa	1051800	1051999	200	0.615451	0.615451	0.615451	2756	2756	1112	2133.45	0.369236	1.29181
NC_007493.2.fa	1387800	1387999	200	0.497736	0.497736	0.497736	2462	2462	994	1907.06	0.368313	1.29099
NC_007493.2.fa	3041600	3041999	400	0.568335	0.577712	0.568434	2642.5	2690	1067	2047.11	0.368257	1.31405
NC_007493.2.fa	1340200	1340399	200	0.659615	0.659615	0.659615	2919	2919	1179	2261.99	0.367737	1.29046
NC_007493.2.fa	1975800	1976199	400	0.584653	0.589205	0.584677	2698	2706	1090	2091.24	0.367376	1.29397
NC_007494.2.fa	639400	639599	200	0.59742	0.59742	0.59742	2735	2735	1105	2120.02	0.367311	1.29008
NC_007494.2.fa	875600	875799	200	0.552325	0.552325	0.552325	2620	2620	1059	2031.76	0.366675	1.28952
NC_007493.2.fa	1966400	1966599	200	0.58657	0.58657	0.58657	2714	2714	1097	2104.67	0.366673	1.28951
NC_007493.2.fa	921400	921599	200	0.524405	0.524405	0.524405	2572	2572	1041	1997.23	0.364729	1.28778
NC_007493.2.fa	2476400	2476599	200	0.573741	0.573741	0.573741	2721	2721	1102	2114.26	0.363831	1.28697
NC_009007.1.fa	5600	6199	600	0.710227	1.02341	0.755265	4286.67	4491	1737.67	3333.83	0.361925	1.3471
NC_007490.2.fa	32000	32199	200	0.500705	0.500705	0.500705	2547	2547	1033	1981.88	0.361767	1.28514
NC_007493.2.fa	2124400	2124599	200	0.50288	0.50288	0.50288	2591	2591	1053	2020.25	0.358816	1.28251
NC_007493.2.fa	569200	569399	200	0.565093	0.565093	0.565093	2791	2791	1135	2177.57	0.357914	1.2817
NC_007493.2.fa	717000	717199	200	0.545877	0.545877	0.545877	2734	2734	1112	2133.45	0.357678	1.28149
NC_007494.2.fa	113600	113799	200	0.658431	0.658431	0.658431	3077	3077	1252	2402.05	0.357128	1.28099
NC_007493.2.fa	1432800	1432999	200	0.50244	0.50244	0.50244	2656	2656	1083	2077.81	0.354041	1.27827
NC_007493.2.fa	444800	445199	400	0.569113	0.64513	0.574785	2699	2799	1102	2114.26	0.353644	1.32387
NC_007493.2.fa	1345400	1345599	200	0.518793	0.518793	0.518793	2749	2749	1123	2154.55	0.351374	1.2759
NC_007493.2.fa	832600	832799	200	0.49477	0.49477	0.49477	2686	2686	1098	2106.59	0.350404	1.27505
NC_007493.2.fa	2641200	2641399	200	0.533759	0.533759	0.533759	2829	2829	1157	2219.78	0.349733	1.27445
NC_009007.1.fa	97800	97999	200	0.654219	0.654219	0.654219	4072	4072	1672	3207.85	0.344037	1.26939
NC_007493.2.fa	2450400	2451199	800	0.473758	0.624017	0.503736	2810.75	2946	1158.5	2222.66	0.339356	1.32544
NC_007490.2.fa	1400	1799	400	0.554502	0.570682	0.554792	3636	3720	1509	2895.12	0.328725	1.28492
NC_009008.1.fa	31600	31799	200	0.574549	0.574549	0.574549	4034	4034	1677	3217.44	0.326208	1.25379
NC_009008.1.fa	33200	33399	200	0.714533	0.714533	0.714533	3626	3626	1531	2937.33	0.303781	1.23446
NC_007493.2.fa	1080200	1080399	200	0.535841	0.535841	0.535841	977	977	790	1515.67	-0.633	0.6446

## Sheet: 241_Rep2_ChIP_IPvsINPUT_MOSAiCS
CenR ChIP-seq in WT (Rhodobacter sphaeroides 2.4.1 background)
chrID	peakStart	peakStop	peakSize	logAveP	logMinP	aveLogP	aveChipCount	maxChipCount	aveInputCount	aveInputCountScaled	aveLog2Ratio	IP/IN
NC_007493.2.fa	3188000	3188599	600	43.3987	101.53	68.2968	9313.67	13171	649	1670.08	2.44999	7.88644
NC_007493.2.fa	3019600	3020599	1000	9.54438	108.897	56.5431	10535.4	18110	916.8	2359.22	1.95828	7.67628
NC_007494.2.fa	942400	942999	600	6.29741	56.5353	38.027	5432.67	7324	516.667	1329.55	1.93083	5.50865
NC_007493.2.fa	1400600	1401399	800	5.20533	70.0559	37.5788	7323	11204	808.25	2079.88	1.60698	5.38684
NC_007493.2.fa	210600	213599	3000	1.24506	293.042	43.4257	6561.8	25846	741.733	1908.71	1.29089	13.5411
NC_007493.2.fa	1519200	1520599	1400	3.90108	92.5786	33.8737	6424.43	11917	728	1873.37	1.57698	6.36125
NC_007493.2.fa	1834800	1838799	4000	1.17028	121.19	35.228	6882.8	16760	805.65	2073.19	1.33319	8.08415
NC_007493.2.fa	2741400	2741999	600	13.2023	47.0936	29.3365	6026.67	7794	713.667	1836.49	1.67127	4.24397
NC_007493.2.fa	1025600	1030799	5200	2.22508	121.723	30.6992	6147.08	15812	742.692	1911.18	1.42594	8.27341
NC_007493.2.fa	3109600	3111199	1600	1.56588	93.2433	31.5496	6842.25	14174	834.25	2146.79	1.45807	6.60242
NC_007493.2.fa	1479000	1479799	800	1.9673	58.5701	29.4591	6285.5	9989	775.75	1996.25	1.48605	5.00388
NC_007493.2.fa	2915400	2916399	1000	1.32897	75.4467	30.4537	6283.2	11215	785.4	2021.08	1.43457	5.54901
NC_007493.2.fa	1678600	1679399	800	1.22852	55.7784	24.0539	4377.25	6765	549	1412.75	1.48135	4.78853
NC_007493.2.fa	776800	779399	2600	4.8797	58.9402	26.4028	5535.15	8117	696.231	1791.62	1.60979	4.53053
NC_007494.2.fa	1	999	1000	0.933057	23.9859	10.4807	2724	5974	344.8	887.279	1.93643	6.73294
NC_007493.2.fa	623800	624599	800	8.34694	41.6916	24.7746	5524.5	7824	702.5	1807.75	1.51285	4.32802
NC_007493.2.fa	711200	712799	1600	1.76269	92.6095	25.2459	5594.75	13857	726.625	1869.84	1.24585	7.41081
NC_007493.2.fa	1418200	1418999	800	2.60844	41.496	21.4402	4795	6942	646.75	1664.29	1.43009	4.17114
NC_007493.2.fa	1420200	1421399	1200	4.92407	47.5062	22.9285	5595.83	8477	766.167	1971.59	1.40699	4.29958
NC_007494.2.fa	546200	546799	600	14.0318	32.4986	20.07	4894.67	6225	672.333	1730.13	1.47776	3.598
NC_007493.2.fa	2817600	2818399	800	7.96297	35.9629	21.4077	5342.75	6865	752	1935.13	1.41904	3.54756
NC_007493.2.fa	731800	732999	1200	4.06185	46.7176	21.2778	5587.83	9274	790.5	2034.21	1.33468	4.55903
NC_007494.2.fa	33000	39199	6200	6.85398	139.981	29.7487	10127.7	23016	1460.35	3757.95	1.40122	6.12461
NC_007493.2.fa	2813400	2813799	400	17.8877	18.0007	17.8994	4916.5	4999	719	1850.21	1.40981	2.70185
NC_007493.2.fa	3176000	3177199	1200	2.72311	48.2438	19.4646	5145	8762	757	1948	1.26918	4.49795
NC_007493.2.fa	479400	480799	1400	1.16034	50.4721	19.8037	4862.43	7856	723.571	1861.98	1.2768	4.21917
NC_007493.2.fa	1	5599	5600	2.90909	27.7307	15.2796	4338.86	6276	649.964	1672.56	1.41151	3.75232
NC_007494.2.fa	3800	5399	1600	0.898685	34.584	14.7721	6106.12	13710	927.625	2387.07	1.67667	5.74344
NC_007493.2.fa	1871000	1871999	1000	4.87407	29.2826	17.4885	5064.4	6538	771.8	1986.09	1.31447	3.2919
NC_007493.2.fa	2064800	2065399	600	10.1833	26.5208	16.051	4837	6154	753.667	1939.42	1.29238	3.17311
NC_007493.2.fa	856800	857399	600	3.09003	26.232	16.4518	4872.33	6222	763.333	1964.3	1.23839	3.16754
NC_007490.2.fa	65200	65599	400	13.7638	14.9606	14.2187	4499.5	4548	720	1852.79	1.27964	2.45468
NC_007493.2.fa	2687000	2687799	800	2.85284	29.5109	15.3594	4530.75	6440	725.75	1867.58	1.17146	3.44831
NC_007493.2.fa	303000	305399	2400	1.70822	67.4312	15.9275	4865.33	11585	782.667	2014.05	1.10626	5.7521
NC_007494.2.fa	910800	911199	400	13.717	14.7787	14.107	4534	4601	731	1881.09	1.26862	2.44592
NC_007493.2.fa	1055000	1056799	1800	1.26399	63.2584	14.4922	4161.56	9913	671.889	1728.98	1.04192	5.73343
NC_007493.2.fa	3076400	3077199	800	3.21728	28.5634	15.7057	4832.25	6752	783.5	2016.19	1.1619	3.34889
NC_007493.2.fa	289800	290599	800	11.5278	17.0806	13.8527	4587.25	5229	749.75	1929.34	1.24372	2.71025
NC_007494.2.fa	430800	431599	800	1.56016	29.5664	15.057	4598.5	6627	754.5	1941.57	1.14352	3.41322
NC_007494.2.fa	733000	733599	600	7.28772	25.1198	15.2161	5179	6583	850	2187.32	1.20761	3.00962
NC_007494.2.fa	683200	683799	600	9.13297	23.2787	14.4172	4837.33	6152	794	2043.21	1.21766	3.01094
NC_007493.2.fa	2332600	2333399	800	1.11899	28.8415	15.0925	4881.25	7044	805.5	2072.81	1.14159	3.39829
NC_007493.2.fa	976000	976399	400	11.8012	13.9022	12.702	4234	4421	699	1798.75	1.23334	2.45782
NC_007493.2.fa	956600	957199	600	5.86772	22.6479	12.4816	3982	5022	658	1693.24	1.20559	2.96591
NC_007493.2.fa	766600	767199	600	6.12114	23.6188	13.8916	4541	5762	751	1932.56	1.20199	2.98154
NC_007493.2.fa	2413400	2414199	800	1.18725	32.1331	14.7063	4646.75	6709	782.25	2012.98	1.12746	3.33288
NC_007493.2.fa	1727800	1728599	800	1.46705	25.0284	12.8094	4084.75	5829	695	1788.45	1.09737	3.25924
NC_007493.2.fa	2526400	2527199	800	2.31982	25.465	12.7471	4293.5	5990	731.75	1883.02	1.12727	3.18105
NC_007493.2.fa	804400	805199	800	2.7286	22.7315	12.4961	4291.5	5711	732.75	1885.6	1.13912	3.02875
NC_007489.1.fa	66800	67199	400	9.64578	13.8849	11.6149	4125.5	4453	705	1814.19	1.18049	2.45454
NC_007493.2.fa	2811400	2811999	600	7.01093	22.8793	12.7423	4489.33	5826	772	1986.6	1.14813	2.93265
NC_007493.2.fa	666600	667199	600	1.18958	20.093	12.9036	4181.33	5232	720	1852.79	1.10947	2.82385
NC_007493.2.fa	619400	620399	1000	3.16598	20.6159	11.298	4044.2	5501	702	1806.47	1.10313	3.04517
NC_007493.2.fa	2659200	2662999	3800	1.8072	37.4027	12.6202	4392.53	7631	762.789	1962.9	1.07484	3.88762
NC_007493.2.fa	2361600	2362199	600	7.47338	21.4263	12.0354	4277.67	5368	743	1911.97	1.14023	2.80757
NC_007493.2.fa	740600	741599	1000	1.57321	19.6598	10.3484	3694	5378	643	1654.64	1.11041	3.25025
NC_007493.2.fa	670200	671399	1200	1.02537	32.2025	12.2682	4033.83	6123	707.833	1821.48	1.08249	3.36155
NC_007493.2.fa	2119000	2120199	1200	2.72832	17.9611	11.1364	4130.17	5356	728.167	1873.8	1.10498	2.85836
NC_007493.2.fa	2363600	2364399	800	3.41664	21.9338	12.6165	4555	5856	807.25	2077.31	1.08261	2.81903
NC_007493.2.fa	1443800	1444399	600	1.50977	18.5269	11.4019	4056	5129	720	1852.79	1.07105	2.76826
NC_007493.2.fa	548400	548999	600	1.52753	20.3999	12.566	4470.33	5572	794.667	2044.93	1.07376	2.72479
NC_009007.1.fa	89600	90199	600	7.25928	25.8605	15.8455	6662.67	8472	1184.67	3048.52	1.11143	2.77905
NC_007493.2.fa	1583400	1584799	1400	1.11655	26.1651	8.60003	3183.86	5795	569.286	1464.95	1.02652	3.95576
NC_007493.2.fa	694400	694999	600	1.56703	15.3162	9.47649	3499.33	4159	630.667	1622.9	1.06551	2.56269
NC_007493.2.fa	246600	246999	400	5.20596	8.68192	6.79346	2777	2892	502.5	1293.09	1.1257	2.2365
NC_007493.2.fa	1674000	1674799	800	2.04426	22.1748	11.0778	4307.75	5833	786.5	2023.91	1.04333	2.88204
NC_007493.2.fa	1426200	1426799	600	2.7881	14.1535	8.70063	3456.33	4197	632	1626.34	1.05834	2.58065
NC_007493.2.fa	1464400	1465199	800	1.36852	18.8959	10.0094	3875.75	5257	714.5	1838.63	1.00956	2.85919
NC_007493.2.fa	1254200	1255399	1200	1.93822	18.4172	9.76932	3983.67	5556	734.667	1890.53	1.02806	2.93886
NC_007493.2.fa	1198200	1198799	600	6.41897	15.2955	9.26059	3785.67	4507	699.667	1800.46	1.05983	2.50324
NC_007493.2.fa	683600	684199	600	5.4158	14.703	8.81053	3637	4353	673	1731.84	1.05619	2.51351
NC_007493.2.fa	1189800	1190799	1000	1.34737	24.043	10.1572	3945	5819	737.8	1898.59	0.977395	3.0649
NC_007493.2.fa	255000	255799	800	1.59762	18.349	9.80105	3758.75	4932	703	1809.04	0.987133	2.72631
NC_007494.2.fa	437400	437799	400	7.00964	10.5063	8.60747	3706.5	3950	694.5	1787.17	1.04885	2.2102
NC_007493.2.fa	872000	872399	400	7.84295	8.27126	7.95141	3545	3650	671	1726.69	1.03723	2.11387
NC_007493.2.fa	618200	618999	800	2.29205	13.5918	8.24257	3346.25	4241	634.25	1632.13	1.04131	2.59845
NC_007493.2.fa	92400	92999	600	1.03998	14.0639	9.33073	3873	4700	734.333	1889.67	0.970774	2.4872
NC_007489.1.fa	95000	95599	600	2.1599	16.3163	9.12789	3802	4716	726.333	1869.09	0.994546	2.52316
NC_007494.2.fa	571800	572399	600	4.06332	13.4087	8.00213	3504	4119	670.667	1725.84	1.01187	2.38667
NC_007493.2.fa	1920400	1920799	400	6.6794	8.8796	7.62967	3504.5	3772	671	1726.69	1.018	2.18452
NC_007489.1.fa	79400	80399	1000	1.33935	23.2326	9.69996	3918.4	5526	750.4	1931.02	0.974453	2.86171
NC_007493.2.fa	2804600	2805799	1200	1.06331	29.46	10.3552	4191	6832	803.5	2067.66	0.915859	3.30422
NC_007494.2.fa	457600	458399	800	1.0712	17.0706	8.83811	3560.25	4695	684.75	1762.08	0.938855	2.66447
NC_007494.2.fa	704600	704999	400	5.92552	6.14513	5.96274	2946.5	3036	569	1464.22	1.01044	2.07346
NC_007493.2.fa	3162000	3162999	1000	1.40792	21.9035	9.36331	3843.8	5537	742.4	1910.43	0.9469	2.8983
NC_007493.2.fa	1843200	1843799	600	1.42492	14.7696	8.60539	3696	4526	719.333	1851.07	0.962452	2.44507
NC_007493.2.fa	1620200	1620599	400	4.50986	4.68904	4.53621	2511.5	2794	489.5	1259.64	1.00706	2.2181
NC_007494.2.fa	16000	17199	1200	2.72705	18.1264	8.99347	3994.5	5276	780.5	2008.47	0.954982	2.62687
NC_007493.2.fa	1481400	1482199	800	1.22178	15.0494	7.4059	3302	4202	647.25	1665.58	0.948341	2.52285
NC_007493.2.fa	1621400	1622599	1200	1.38533	17.0792	6.23989	3010.67	4719	592.833	1525.55	0.91785	3.09332
NC_007493.2.fa	2495400	2495999	600	4.27032	12.9392	8.47692	4023	4692	794.333	2044.07	0.96357	2.29542
NC_007493.2.fa	2160800	2161799	1000	1.31481	18.2821	8.92909	4269.6	6275	843.8	2171.36	0.896551	2.88989
NC_009008.1.fa	6200	6799	600	6.37861	23.2459	13.3759	7352.67	9203	1453.33	3739.89	0.955962	2.46077
NC_007493.2.fa	1661000	1664399	3400	1.21588	23.2846	7.8871	3637.53	5542	719.706	1852.03	0.926965	2.99239
NC_007493.2.fa	2055800	2056599	800	3.09774	14.0663	8.19877	3824	4581	757	1948	0.953239	2.35164
NC_007494.2.fa	231000	232199	1200	2.38922	15.3724	7.91709	3809	5081	755.667	1944.57	0.930137	2.61292
NC_007493.2.fa	706400	706999	600	1.68946	13.9945	8.67506	4032.67	4874	801	2061.23	0.927086	2.36461
NC_007493.2.fa	1618200	1618999	800	2.08028	9.19127	5.22087	2795.5	3455	556.5	1432.05	0.941635	2.41262
NC_007493.2.fa	333400	333799	400	6.05907	7.67409	6.71872	3428.5	3565	685	1762.72	0.958238	2.02244
NC_007488.2.fa	22400	23399	1000	1.79586	18.7671	8.00417	3699.8	5013	743.4	1913	0.917996	2.62049
NC_007493.2.fa	484800	485199	400	5.94969	7.32322	6.49059	3404.5	3574	686.5	1766.58	0.944717	2.02312
NC_007493.2.fa	1809000	1809799	800	1.65326	7.68204	4.58637	2565.5	2902	517.75	1332.33	0.946082	2.17813
NC_007494.2.fa	100400	101399	1000	3.13325	11.3178	6.65761	3389.6	4021	685	1762.72	0.928421	2.28113
NC_007493.2.fa	2607600	2608199	600	1.61786	12.005	7.16806	3581.33	4365	724.667	1864.8	0.904384	2.34074
NC_007493.2.fa	907400	907999	600	2.12629	9.06747	5.81073	3052.67	3463	618	1590.31	0.924965	2.17756
NC_007493.2.fa	1039000	1040399	1400	2.41953	18.2451	7.07434	3560.14	5078	721.429	1856.46	0.907169	2.73531
NC_007493.2.fa	698600	698799	200	1.83826	1.83826	1.83826	1808	1808	368	946.98	0.932264	1.90923
NC_007493.2.fa	2924200	2924799	600	1.07595	11.0049	6.36027	3210.67	3830	654.333	1683.81	0.8952	2.27461
NC_007493.2.fa	2483800	2484799	1000	1.98465	16.1726	7.68163	3923.4	5397	799.6	2057.62	0.883586	2.62293
NC_007493.2.fa	2323800	2324199	400	2.36419	3.74512	2.9087	2083.5	2144	425.5	1094.95	0.929117	1.95809
NC_007493.2.fa	918800	919399	600	4.27746	11.8376	7.36839	3855.33	4556	788.333	2028.63	0.912203	2.24585
NC_007493.2.fa	1184200	1184999	800	2.12827	5.52062	3.82747	2460.75	2861	503.5	1295.66	0.920648	2.20813
NC_007493.2.fa	734400	735399	1000	1.80253	6.22811	3.93124	2373.8	2869	485.8	1250.12	0.948951	2.29499
NC_007493.2.fa	425800	426399	600	2.38623	9.93317	5.70338	3095.33	3864	635	1634.06	0.909829	2.36467
NC_007493.2.fa	1445800	1446399	600	4.0239	9.19843	5.66092	3166.67	3761	651.667	1676.94	0.90594	2.24277
NC_007493.2.fa	2325000	2325599	600	1.65643	5.57363	3.62849	2367.67	2692	487.333	1254.06	0.918385	2.14662
NC_007488.2.fa	20200	20799	600	1.15122	10.0917	6.81493	3540.67	4131	729	1875.95	0.873481	2.20209
NC_007494.2.fa	266600	267199	600	3.80178	10.4333	6.10833	3309.67	3860	682	1755	0.904699	2.19943
NC_007493.2.fa	156200	156999	800	1.22873	12.9648	6.54591	3406.75	4497	702.75	1808.4	0.868281	2.48673
NC_007493.2.fa	2098200	2098599	400	4.69745	5.54443	4.98644	2942.5	3135	611	1572.3	0.914398	1.9939
NC_007493.2.fa	214000	214999	1000	1.79336	9.82832	5.52193	3080	3669	640	1646.92	0.891282	2.22779
NC_007493.2.fa	3120800	3121399	600	3.12225	10.7891	5.59044	3123	3801	650.333	1673.51	0.883647	2.27127
NC_007493.2.fa	2370400	2370999	600	3.37241	12.1573	6.50692	3560.33	4287	746.333	1920.55	0.874654	2.23217
NC_007493.2.fa	2564000	2564599	600	1.65849	9.45439	5.69574	3168	3823	666.333	1714.69	0.875089	2.22956
NC_007493.2.fa	2615200	2615599	400	5.13387	7.38398	6.10902	3570	3655	756	1945.43	0.876384	1.87877
NC_007493.2.fa	1635800	1636399	600	1.40184	8.21589	4.59054	2796	3203	596	1533.7	0.857687	2.08842
NC_007494.2.fa	309800	310199	400	4.99039	6.16078	5.43253	3364	3440	721	1855.36	0.8579	1.85409
NC_007493.2.fa	1102800	1103599	800	1.08189	8.37982	4.09182	2680.5	3411	576.25	1482.87	0.82846	2.30026
NC_007493.2.fa	2094600	2095199	600	1.55331	6.00261	4.06468	2748.67	3041	592.667	1525.12	0.835822	1.99394
NC_007493.2.fa	1178200	1180399	2200	1.18125	17.5503	5.14135	3064.45	5059	663.909	1708.45	0.796378	2.96117
NC_007493.2.fa	2464000	2464599	600	3.56441	9.80401	5.74619	3561	4266	772.333	1987.46	0.82751	2.14646
NC_007493.2.fa	717600	718399	800	2.03066	10.4403	5.79049	3480.25	3992	757.25	1948.64	0.824621	2.0486
NC_007493.2.fa	1379400	1379799	400	2.99169	4.20955	3.45678	2595.5	2613	565	1453.92	0.837626	1.79721
NC_007494.2.fa	14400	15399	1000	1.56057	11.0086	5.76386	3493.2	4519	762.6	1962.41	0.799223	2.30278
NC_007493.2.fa	1508200	1508399	200	3.06749	3.06749	3.06749	2483	2483	543	1397.31	0.82898	1.77699
NC_007493.2.fa	1163400	1163799	400	1.948	2.1804	1.98891	2118.5	2387	466.5	1200.45	0.831881	1.98842
NC_007493.2.fa	1187400	1188199	800	1.18456	6.54587	3.21757	2553.25	3306	562.5	1447.49	0.803027	2.28395
NC_007493.2.fa	3065400	3065999	600	2.17746	9.64888	4.98804	3215.67	3870	710.667	1828.77	0.8033	2.11618
NC_007493.2.fa	2286200	2286599	400	3.05395	3.50539	3.1714	2579.5	2658	572.5	1473.22	0.811199	1.80421
NC_007493.2.fa	2902800	2903399	600	1.78645	7.25941	4.33419	3011.33	3375	669.333	1722.41	0.795164	1.95947
NC_007493.2.fa	726600	727199	600	3.39549	8.80236	5.10899	3481	4137	778	2002.04	0.786192	2.06639
NC_009007.1.fa	400	799	400	1.11634	3.77807	2.29693	2036.5	2369	458	1178.58	0.905038	2.01005
NC_007493.2.fa	258400	259599	1200	1.28895	13.9188	5.47073	3453.17	4716	777.167	1999.9	0.755927	2.35812
NC_007490.2.fa	35000	36399	1400	1.47515	18.4547	6.08406	3750.43	5707	845.714	2176.29	0.738969	2.62235
NC_007493.2.fa	2138800	2139199	400	2.96744	5.21067	3.93916	2996.5	3172	677	1742.13	0.779676	1.82075
NC_007493.2.fa	889000	891199	2200	1.30178	10.2603	4.15651	2977.55	3716	672.727	1731.14	0.770165	2.14656
NC_007494.2.fa	368000	368599	600	2.94396	6.46534	4.07779	3056.67	3396	691	1778.16	0.777002	1.90984
NC_007493.2.fa	1670600	1671199	600	1.6427	6.98144	3.30491	2641.67	3131	599	1541.42	0.767205	2.03125
NC_007493.2.fa	380000	380999	1000	3.35423	6.32104	4.70199	3419.8	3728	776	1996.89	0.774614	1.8669
NC_007493.2.fa	2888800	2889399	600	1.4735	3.59493	2.196	2285.67	2520	519	1335.55	0.778873	1.88686
NC_007493.2.fa	1136200	1136599	400	3.07324	5.90142	4.33698	3243.5	3478	739.5	1902.97	0.765249	1.82767
NC_007493.2.fa	2590800	2595999	5200	1.35082	15.6146	4.27178	2848.92	3848	649.808	1672.16	0.798059	2.30121
NC_007493.2.fa	676000	676599	600	1.95497	6.97044	4.33639	3238	3834	738.667	1900.82	0.753774	2.01702
NC_007489.1.fa	70600	71199	600	3.20554	6.17243	4.34136	3266.33	3679	745.333	1917.98	0.765924	1.91817
NC_007493.2.fa	1471600	1472199	600	1.98977	9.20338	4.79147	3422.67	4212	781.333	2010.62	0.74691	2.09488
NC_007493.2.fa	1122200	1122599	400	1.44777	1.45106	1.44778	2074	2129	474.5	1221.04	0.765237	1.7436
NC_007493.2.fa	1274200	1274599	400	0.809516	0.902012	0.817657	1765	1800	404	1039.62	0.763505	1.7314
NC_007494.2.fa	21800	22199	400	3.34666	3.71856	3.43393	2877.5	2954	660	1698.39	0.759992	1.7393
NC_007493.2.fa	2785400	2785599	200	0.820603	0.820603	0.820603	1816	1816	417	1073.07	0.758467	1.69234
NC_007494.2.fa	933600	937599	4000	1.63416	10.3122	3.84206	3068.05	4244	708.5	1823.19	0.736421	2.32778
NC_007493.2.fa	990400	990799	400	1.73259	4.17684	2.80459	2577	2744	595.5	1532.41	0.747029	1.79064
NC_007493.2.fa	2460800	2461399	600	1.6197	7.78806	4.1394	3153	3661	729	1875.95	0.735399	1.95155
NC_007493.2.fa	1450600	1451399	800	0.971077	8.96216	4.38207	3144.5	3878	727.25	1871.44	0.718068	2.0722
NC_007493.2.fa	2455800	2456199	400	3.29057	3.99222	3.51361	2958	2962	684.5	1761.43	0.748703	1.68158
NC_007493.2.fa	2919600	2920799	1200	2.18538	9.74594	4.6204	3434.5	4298	795.167	2046.21	0.732372	2.10046
NC_007493.2.fa	3002200	3004399	2200	1.75694	11.2153	4.95806	3710.27	5090	860.182	2213.52	0.719659	2.29951
NC_007493.2.fa	934800	935199	400	2.31766	3.98766	3.00448	2713	2839	629	1618.62	0.743395	1.75397
NC_009007.1.fa	113600	113999	400	3.64285	6.1143	4.72843	3333	4032	773.5	1990.46	0.82056	2.02566
NC_007493.2.fa	1854000	1854399	400	2.09428	2.88409	2.35704	2447	2540	568	1461.64	0.742019	1.73777
NC_007493.2.fa	467600	467999	400	2.90989	4.28595	3.45202	2949.5	3092	685	1762.72	0.740666	1.75411
NC_007493.2.fa	2616000	2616999	1000	1.71097	6.74682	4.04308	3167.6	3414	735.8	1893.45	0.738845	1.80306
NC_007490.2.fa	37800	38199	400	3.80413	4.04324	3.84702	3197	3330	746	1919.69	0.735792	1.73465
NC_007493.2.fa	2576200	2576599	400	1.4402	1.75059	1.50581	2123.5	2125	496	1276.36	0.734527	1.66488
NC_007493.2.fa	355400	355999	600	1.24945	7.27148	3.98117	3105	3567	727.667	1872.52	0.719946	1.90492
NC_007493.2.fa	1511000	1511399	400	2.37307	3.50863	2.79843	2678.5	2710	628	1616.04	0.730045	1.67694
NC_007493.2.fa	2799000	2801599	2600	1.09045	18.6567	4.65349	3280.08	5139	769.154	1979.28	0.689413	2.5964
NC_007493.2.fa	1627200	1629799	2600	0.97588	13.7228	4.16698	3161	4898	742.538	1910.79	0.680104	2.56334
NC_007493.2.fa	1360200	1360799	600	1.21599	5.64184	3.84318	3103	3459	729.333	1876.8	0.714014	1.84303
NC_007493.2.fa	401400	401999	600	2.07019	6.25474	3.46804	3001.67	3556	705.667	1815.9	0.713527	1.95825
NC_007493.2.fa	2174000	2175199	1200	0.716115	6.99226	2.57895	2506.33	3570	590.333	1519.11	0.692152	2.35005
NC_007494.2.fa	150800	151399	600	1.10168	7.01433	3.95826	3152.67	3730	743	1911.97	0.705456	1.95086
NC_007493.2.fa	609200	609799	600	1.6995	6.08695	3.62872	3100.67	3561	731	1881.09	0.708435	1.89305
NC_007493.2.fa	312400	313799	1400	1.43672	10.4149	3.88618	3148.43	4227	742.286	1910.14	0.700995	2.21293
NC_007493.2.fa	2344400	2344999	600	1.17843	8.69247	4.28539	3338.67	4125	788	2027.77	0.694266	2.03425
NC_007494.2.fa	442800	442999	200	1.0263	1.0263	1.0263	1891	1891	447	1150.27	0.716683	1.64396
NC_007493.2.fa	260000	260799	800	2.5238	4.97181	3.39965	3036.75	3301	718	1847.64	0.719407	1.7866
NC_007493.2.fa	1440800	1441399	600	1.0182	5.38164	3.1844	2815.33	3177	667.333	1717.26	0.702302	1.85004
NC_007494.2.fa	495200	495599	400	2.57245	5.66687	3.96923	3303	3495	783.5	2016.19	0.710743	1.73347
NC_007488.2.fa	61600	62599	1000	1.56446	7.31042	3.8666	3246.6	3924	772	1986.6	0.690253	1.97523
NC_007493.2.fa	1253400	1253799	400	2.90559	3.06451	2.927	2842	2876	676	1739.56	0.707783	1.65329
NC_007493.2.fa	2957800	2958399	600	1.35547	6.78339	3.95572	3228.67	3656	769	1978.88	0.695849	1.84751
NC_007493.2.fa	215600	215999	400	1.56145	3.54357	2.40313	2491	2607	594	1528.55	0.727308	1.70554
NC_007493.2.fa	2473600	2474399	800	1.15631	7.69958	3.57385	3022.75	3607	721.5	1856.65	0.690804	1.94275
NC_007493.2.fa	2716800	2717399	600	1.7564	5.85358	3.02941	2846.67	3321	680.333	1750.71	0.692779	1.89694
NC_007493.2.fa	1630800	1631599	800	2.15163	5.80987	3.7152	3220.5	3538	770	1981.45	0.695751	1.78556
NC_007493.2.fa	193800	194799	1000	1.44934	4.60719	2.68623	2716.6	3091	649.6	1671.63	0.694239	1.8491
NC_007493.2.fa	243600	243999	400	1.94358	5.02667	3.3347	3031	3325	725	1865.65	0.693006	1.78222
NC_007493.2.fa	551000	551399	400	2.96656	3.87267	3.28302	3047	3158	730.5	1879.81	0.702886	1.67996
NC_007490.2.fa	85400	85599	200	0.892467	0.892467	0.892467	1927	1927	462	1188.87	0.696299	1.62086
NC_007493.2.fa	2927200	2928199	1000	1.46523	3.07233	2.08609	2451.4	2974	588.4	1514.14	0.715256	1.96415
NC_007493.2.fa	714800	716599	1800	1.14208	5.42317	2.1774	2419.11	2945	582.556	1499.1	0.728708	1.96451
NC_007493.2.fa	1734400	1734799	400	2.6182	3.52026	2.93277	2909.5	2964	701	1803.89	0.689475	1.64311
NC_007493.2.fa	1061200	1061799	600	0.866545	1.48986	1.01932	1943	1956	469	1206.89	0.688864	1.6207
NC_007493.2.fa	392200	393599	1400	1.30064	6.90582	3.17763	2970.14	3660	717.143	1845.44	0.673703	1.98327
NC_009007.1.fa	97800	98199	400	2.69533	5.17311	3.78406	3355.5	3486	810.5	2085.67	0.686376	1.6714
NC_007493.2.fa	1234200	1234399	200	2.23243	2.23243	2.23243	2588	2588	626	1610.9	0.683637	1.60656
NC_007493.2.fa	2531200	2531599	400	2.54548	2.93202	2.63814	2801.5	2857	679	1747.28	0.6805	1.63511
NC_007493.2.fa	2969000	2971199	2200	1.12321	13.0231	3.52875	3120.73	4616	757.273	1948.7	0.65929	2.36876
NC_007494.2.fa	104400	104599	200	1.43161	1.43161	1.43161	2221	2221	539	1387.02	0.678833	1.60128
NC_007493.2.fa	1413000	1413599	600	1.71658	5.40769	2.88116	2886.67	3344	700.667	1803.04	0.672189	1.85465
NC_007493.2.fa	742400	742999	600	1.74836	2.48713	1.94962	2465	2757	599	1541.42	0.683108	1.78861
NC_007493.2.fa	1851800	1852799	1000	0.567622	10.5508	3.63319	2736	4083	665.2	1711.77	0.601612	2.38525
NC_007493.2.fa	3126000	3126399	400	2.26016	2.56389	2.32353	2658.5	2687	646.5	1663.65	0.675889	1.61512
NC_007493.2.fa	583000	583799	800	2.38372	3.96663	2.74379	2867.25	3034	698	1796.17	0.674471	1.68915
NC_007493.2.fa	3072400	3072999	600	1.44694	5.68069	2.92712	2906.67	3384	708.333	1822.77	0.662205	1.85652
NC_007493.2.fa	2388200	2389399	1200	1.50326	7.10232	3.24084	3080.83	3852	751.667	1934.28	0.65501	1.99144
NC_007493.2.fa	536800	537399	600	1.69606	4.17843	2.58564	2784.67	3139	680.333	1750.71	0.674185	1.79298
NC_007489.1.fa	102000	102399	400	1.52664	4.57583	2.90081	2922	3225	714	1837.35	0.66126	1.75525
NC_007493.2.fa	435800	436399	600	0.660501	0.790308	0.675681	1822	2209	445.667	1146.84	0.713765	1.92616
NC_007493.2.fa	458600	458999	400	2.30675	2.87375	2.47136	2756.5	2804	674.5	1735.7	0.669663	1.61549
NC_007493.2.fa	360400	360799	400	2.84958	3.73876	3.15814	3128	3166	765.5	1969.87	0.66978	1.60721
NC_007493.2.fa	9000	9599	600	0.945223	2.07531	1.32323	2062	2325	504.667	1298.67	0.694553	1.7903
NC_007493.2.fa	1211400	1211599	200	1.96675	1.96675	1.96675	2516	2516	616	1585.16	0.666165	1.58722
NC_007494.2.fa	930400	930999	600	2.52805	4.94978	3.31142	3264.67	3538	800	2058.65	0.662003	1.7186
NC_007493.2.fa	1251000	1252799	1800	1.42152	7.68829	2.54363	2728.33	3419	670.111	1724.41	0.653613	1.98271
NC_007494.2.fa	690800	691799	1000	1.71085	6.6645	2.99728	3047	3904	749	1927.41	0.646259	2.02551
NC_007493.2.fa	587600	587799	200	1.84287	1.84287	1.84287	2476	2476	609	1567.15	0.659531	1.57994
NC_007493.2.fa	2758800	2759399	600	1.02289	2.19785	1.30798	2194.33	2275	540.333	1390.45	0.662612	1.63616
NC_007493.2.fa	2790000	2790399	400	2.56901	2.97955	2.67068	2918	2978	719	1850.21	0.656703	1.60954
NC_009007.1.fa	67600	68399	800	1.61008	11.1945	5.87468	4926.25	6137	1214	3124.01	0.625324	1.96447
NC_009007.1.fa	81000	81599	600	3.03801	9.06893	5.03368	4450	5295	1096.67	2822.07	0.643821	1.87628
NC_007493.2.fa	1965600	1965999	400	1.87059	2.90949	2.24968	2680.5	2743	661.5	1702.25	0.654986	1.6114
NC_007493.2.fa	1286600	1286999	400	0.753629	1.2299	0.880924	2001	2044	494.5	1272.5	0.658702	1.60628
NC_007493.2.fa	2501600	2501999	400	2.27993	3.14777	2.57858	2889.5	3058	714.5	1838.63	0.650292	1.66319
NC_007494.2.fa	941000	941399	400	2.68383	3.50068	2.95896	3097.5	3150	766	1971.16	0.651901	1.59804
NC_007493.2.fa	400200	400799	600	1.39122	4.01195	2.32344	2702.33	2990	669	1721.55	0.64606	1.73681
NC_007493.2.fa	2430600	2431199	600	1.0413	5.67901	3.50352	3326	3777	827.667	2129.85	0.629403	1.77337
NC_007493.2.fa	1298800	1299399	600	1.74229	4.68421	2.80812	3050	3399	762.667	1962.58	0.630002	1.7319
NC_009007.1.fa	96200	96399	200	1.10135	1.10135	1.10135	2174	2174	544	1399.88	0.634678	1.55299
NC_007493.2.fa	2173200	2173399	200	2.38789	2.38789	2.38789	2860	2860	716	1842.49	0.634077	1.55224
NC_007493.2.fa	1371400	1371799	400	1.11492	2.987	1.90191	2543	2724	638	1641.78	0.627389	1.65918
NC_007493.2.fa	1942200	1942599	400	1.7618	2.83953	2.15942	2719	2760	682.5	1756.29	0.631532	1.5715
NC_007493.2.fa	1343400	1344599	1200	1.54515	3.94167	2.06989	2691.67	3197	676.167	1739.99	0.624833	1.83737
NC_007493.2.fa	319600	320999	1400	1.66504	4.63516	2.7495	3058.86	3609	768.571	1977.78	0.625005	1.82478
NC_007494.2.fa	680600	681799	1200	1.30164	4.32235	2.62862	2974.5	3425	747.667	1923.98	0.621933	1.78016
NC_007493.2.fa	857800	858199	400	1.16209	2.37521	1.62489	2422	2485	609	1567.15	0.628879	1.58568
NC_007493.2.fa	1636800	1637199	400	1.743	2.63065	2.05085	2671.5	2712	672.5	1730.55	0.630704	1.56713
NC_007493.2.fa	1857000	1857399	400	1.48527	4.52107	2.85275	3102.5	3446	781.5	2011.05	0.616471	1.71354
NC_007493.2.fa	1339200	1339599	400	1.43422	1.70307	1.48624	2401	2441	605	1556.86	0.624474	1.5679
NC_007493.2.fa	184200	184599	400	1.29347	2.42579	1.71727	2492	2540	628.5	1617.33	0.624923	1.57049
NC_007493.2.fa	1807600	1808399	800	1.33807	3.60367	2.18572	2759.5	3030	696.75	1792.96	0.617049	1.68995
NC_007493.2.fa	1204000	1204999	1000	1.89273	3.35753	2.24191	2826.8	3163	714.6	1838.89	0.619068	1.72006
NC_007493.2.fa	600400	600999	600	1.76226	2.94497	2.06081	2722.33	2910	688.333	1771.3	0.618083	1.64286
NC_007493.2.fa	2114600	2114999	400	2.06792	3.23797	2.5099	2997	3125	760	1955.72	0.614258	1.59788
NC_007493.2.fa	2866200	2867799	1600	0.84553	8.03394	2.4651	2804	3818	712.125	1832.52	0.591676	2.08347
NC_007493.2.fa	418800	420399	1600	1.32638	4.04805	2.42013	2943.12	3586	749.25	1928.06	0.60621	1.8599
NC_007493.2.fa	2470200	2470399	200	1.10398	1.10398	1.10398	2319	2319	591	1520.83	0.608318	1.52483
NC_007493.2.fa	275400	275599	200	1.94102	1.94102	1.94102	2711	2711	691	1778.16	0.60816	1.52461
NC_007493.2.fa	2393200	2393599	400	1.44256	1.94375	1.5799	2439	2608	622	1600.6	0.605574	1.62939
NC_007494.2.fa	239400	239799	400	2.07674	2.09332	2.07705	2793	3019	712.5	1833.49	0.612185	1.64659
NC_007493.2.fa	1362400	1363199	800	1.05093	4.17337	2.28713	2803.75	3240	715.25	1840.56	0.606751	1.76033
NC_007493.2.fa	3001200	3001799	600	1.09955	3.24079	2.33602	2862.67	3040	731	1881.09	0.601701	1.61608
NC_007493.2.fa	2084200	2085199	1000	1.08328	3.23731	1.67819	2528.4	2907	645.8	1661.85	0.600251	1.74926
NC_007493.2.fa	126000	126599	600	1.11913	2.87215	2.05573	2721	2878	695	1788.45	0.602302	1.60921
NC_007493.2.fa	50000	50399	400	1.85179	1.87059	1.85218	2672	2711	682.5	1756.29	0.605238	1.5436
NC_007493.2.fa	1910400	1912599	2200	1.04714	5.99547	2.61735	3008.82	3735	768.545	1977.71	0.593487	1.88855
NC_007493.2.fa	2191800	2191999	200	2.20115	2.20115	2.20115	2877	2877	735	1891.39	0.604859	1.52111
NC_007493.2.fa	1458800	1459599	800	1.40163	2.67535	1.86498	2661.75	2864	681.25	1753.07	0.602142	1.6337
NC_007493.2.fa	571200	571399	200	1.61333	1.61333	1.61333	2550	2550	653	1680.38	0.601421	1.51752
NC_007493.2.fa	1207000	1207599	600	1.29203	4.71426	2.58291	3068	3601	785.667	2021.77	0.590466	1.78111
NC_007494.2.fa	127200	127599	400	0.923102	1.05549	0.938637	2172.5	2273	556.5	1432.05	0.601554	1.58723
NC_007493.2.fa	633800	633999	200	1.9943	1.9943	1.9943	2774	2774	711	1829.63	0.60015	1.51616
NC_007494.2.fa	755600	756199	600	0.909126	6.01438	2.50417	2874.33	3488	737	1896.53	0.585325	1.83914
NC_007493.2.fa	1340200	1340399	200	1.4063	1.4063	1.4063	2441	2441	626	1610.9	0.599305	1.51531
NC_007493.2.fa	478000	478599	600	1.32052	3.33036	2.07796	2785	3072	714.333	1838.21	0.59527	1.6712
NC_007493.2.fa	2057000	2057599	600	1.18563	2.34824	1.58311	2546.67	2793	654.333	1683.81	0.598061	1.65874
NC_007493.2.fa	971200	972199	1000	1.59824	4.39628	2.32935	2945.8	3249	757.2	1948.51	0.593649	1.66742
NC_007493.2.fa	2441000	2442199	1200	1.29909	3.27707	2.12489	2824.33	3106	726.5	1869.51	0.592235	1.66139
NC_007493.2.fa	441200	441599	400	0.836483	1.19015	0.917164	2192	2256	564	1451.35	0.593911	1.55441
NC_007493.2.fa	747200	747599	400	1.14329	1.67427	1.29285	2388	2504	615	1582.59	0.591994	1.58222
NC_007493.2.fa	563400	563799	400	1.9797	1.99524	1.97997	2795	2941	720	1852.79	0.594984	1.58734
NC_007493.2.fa	1849000	1849399	400	1.00895	2.92175	1.81617	2627.5	2844	677	1742.13	0.587645	1.63248
NC_007489.1.fa	49600	50199	600	1.55164	3.08026	2.01813	2801.67	3052	722	1857.93	0.589327	1.64268
NC_007493.2.fa	728000	728199	200	1.0969	1.0969	1.0969	2309	2309	598	1538.84	0.58511	1.50048
NC_007493.2.fa	2503000	2503199	200	1.70968	1.70968	1.70968	2675	2675	694	1785.88	0.582634	1.49786
NC_007494.2.fa	238400	238799	400	1.22723	1.28826	1.231	2395	2405	621.5	1599.32	0.582394	1.50377
NC_007493.2.fa	418000	418399	400	1.70865	1.81701	1.71951	2689	2803	698.5	1797.46	0.581517	1.55942
NC_007493.2.fa	1679800	1679999	200	2.00247	2.00247	2.00247	2871	2871	747	1922.27	0.578497	1.49355
NC_007493.2.fa	307600	310599	3000	1.16191	7.08221	2.17494	2875.13	3531	749.933	1929.82	0.569281	1.82971
NC_007493.2.fa	1233400	1233599	200	1.68913	1.68913	1.68913	2697	2697	704	1811.61	0.573818	1.48873
NC_007493.2.fa	799200	799599	400	1.1339	1.24071	1.14447	2374.5	2386	620.5	1596.74	0.572472	1.49429
NC_007493.2.fa	2544000	2544399	400	1.18523	2.33502	1.61744	2617.5	2627	686	1765.29	0.572157	1.48814
NC_007493.2.fa	1642600	1643199	600	1.21222	3.6789	2.02772	2859	3183	749.333	1928.27	0.564759	1.6507
NC_007493.2.fa	1553200	1553599	400	1.4971	2.00431	1.63689	2680	2744	702.5	1807.75	0.567381	1.51791
NC_007493.2.fa	1810600	1811999	1400	1.14201	2.35581	1.51812	2566.86	2801	672.857	1731.47	0.565994	1.6177
NC_007494.2.fa	592000	592199	200	1.20711	1.20711	1.20711	2437	2437	640	1646.92	0.56505	1.47973
NC_007493.2.fa	985000	985399	400	1.50015	1.83089	1.57274	2654.5	2666	697.5	1794.89	0.565162	1.48533
NC_007493.2.fa	316600	317599	1000	1.04871	3.32967	1.81473	2739.6	2971	720.2	1853.3	0.560099	1.60308
NC_007493.2.fa	1165800	1165999	200	0.728142	0.728142	0.728142	2166	2166	573	1474.51	0.554486	1.46896
NC_007493.2.fa	764600	764999	400	0.786252	1.10892	0.85605	2172.5	2247	575	1479.66	0.553565	1.5186
NC_007493.2.fa	1423000	1423199	200	0.51364	0.51364	0.51364	1975	1975	523	1345.84	0.553	1.46748
NC_007493.2.fa	3174800	3175399	600	1.38982	2.01965	1.53343	2674.67	2808	708.333	1822.77	0.552117	1.54052
NC_007493.2.fa	1575400	1575799	400	0.915464	2.12018	1.37419	2525	2658	669	1721.55	0.550469	1.54396
NC_007493.2.fa	1368600	1368999	400	0.883468	1.37081	1.01521	2264	2383	600	1543.99	0.549992	1.5434
NC_009007.1.fa	3000	3399	400	1.19549	1.39991	1.22848	2502	2631	664	1708.68	0.550253	1.53978
NC_007493.2.fa	2587400	2587799	400	1.67248	2.84928	2.11772	3136	3246	833	2143.57	0.547875	1.51429
NC_007493.2.fa	1869000	1869199	200	0.555297	0.555297	0.555297	2061	2061	548	1410.18	0.547145	1.46152
NC_007493.2.fa	293200	293599	400	1.2195	1.6412	1.32542	2566.5	2615	683	1757.57	0.545776	1.48785
NC_007493.2.fa	51200	51599	400	1.42617	1.7844	1.50849	2694.5	2726	718	1847.64	0.544129	1.4754
NC_007493.2.fa	2053200	2053599	400	0.951986	1.92957	1.30201	2551.5	2833	680	1749.85	0.540285	1.61899
NC_007493.2.fa	1440200	1440399	200	1.34367	1.34367	1.34367	2599	2599	693	1783.31	0.543147	1.4574
NC_007493.2.fa	1024800	1025199	400	1.02655	2.13907	1.44084	2615.5	2742	697.5	1794.89	0.54136	1.52767
NC_007493.2.fa	2856400	2857199	800	1.24112	2.76446	1.69106	2781.25	2889	741.75	1908.76	0.543414	1.51355
NC_007493.2.fa	379200	379399	200	0.561466	0.561466	0.561466	2077	2077	554	1425.62	0.542598	1.45691
NC_007493.2.fa	442600	442999	400	1.54188	2.55398	1.90824	2945	2964	786.5	2023.91	0.543075	1.46449
NC_007493.2.fa	595600	595999	400	1.15721	1.64028	1.28723	2569	2721	686.5	1766.58	0.538888	1.54026
NC_007490.2.fa	44600	44999	400	0.96407	2.88101	1.77334	2790.5	2961	746	1919.69	0.537527	1.54243
NC_007494.2.fa	365200	365799	600	0.923522	2.09602	1.26659	2501	2643	668.667	1720.69	0.544003	1.53601
NC_007493.2.fa	2042400	2042599	200	1.35847	1.35847	1.35847	2635	2635	706	1816.76	0.536188	1.45038
NC_007494.2.fa	30800	31199	400	0.872697	0.980049	0.88337	2322.5	2334	622.5	1601.89	0.535645	1.45703
NC_007494.2.fa	277600	277799	200	1.5268	1.5268	1.5268	2762	2762	742	1909.4	0.532361	1.44653
NC_007494.2.fa	428000	428399	400	1.26453	1.95149	1.48105	2713	2795	729	1875.95	0.53144	1.48991
NC_007493.2.fa	2497400	2497799	400	1.16114	2.04236	1.466	2692.5	2799	723.5	1861.79	0.530944	1.50339
NC_007493.2.fa	580600	580799	200	0.71395	0.71395	0.71395	2218	2218	596	1533.7	0.531957	1.44618
NC_007493.2.fa	2408400	2408599	200	0.514111	0.514111	0.514111	2068	2068	556	1430.76	0.53114	1.44538
NC_007493.2.fa	1281000	1281399	400	0.834834	1.72033	1.14168	2468	2604	664	1708.68	0.528014	1.52398
NC_007493.2.fa	2095600	2095799	200	0.583625	0.583625	0.583625	2126	2126	572	1471.94	0.530125	1.44436
NC_007493.2.fa	2598000	2598399	400	1.54383	1.57101	1.54463	2848.5	3011	767	1973.73	0.530282	1.52554
NC_007493.2.fa	1041200	1041599	400	0.738601	1.09479	0.820184	2278	2281	613.5	1578.73	0.530068	1.44483
NC_007493.2.fa	2431600	2431999	400	1.10301	1.18453	1.10946	2503.5	2535	675	1736.99	0.527047	1.45942
NC_007493.2.fa	1161600	1162199	600	1.01076	1.54682	1.19187	2546.33	2625	687.667	1769.58	0.523793	1.4834
NC_007493.2.fa	1797400	1797599	200	0.981725	0.981725	0.981725	2428	2428	656	1688.1	0.524112	1.43831
NC_007493.2.fa	2568000	2568199	200	0.601018	0.601018	0.601018	2157	2157	583	1500.24	0.523537	1.43777
NC_007493.2.fa	1158200	1158399	200	1.03176	1.03176	1.03176	2464	2464	666	1713.83	0.523524	1.43772
NC_007494.2.fa	373200	373599	400	0.965592	1.56164	1.14253	2516.5	2597	680.5	1751.14	0.522182	1.48303
NC_007493.2.fa	596400	596599	200	1.09343	1.09343	1.09343	2510	2510	679	1747.28	0.522325	1.43652
NC_007494.2.fa	933000	933199	200	0.52523	0.52523	0.52523	2102	2102	569	1464.22	0.521335	1.43558
NC_007494.2.fa	406400	406799	400	1.02261	1.27236	1.06871	2493.5	2521	675.5	1738.27	0.520266	1.45029
NC_007493.2.fa	2476400	2476799	400	0.741831	1.00189	0.791095	2306.5	2526	625	1608.32	0.522155	1.57058
NC_007493.2.fa	1255800	1256799	1000	0.817542	1.54101	0.951215	2383	2527	645.8	1661.85	0.524816	1.5206
NC_007493.2.fa	291000	292399	1400	0.945003	4.13171	1.72354	2889.57	3525	783.286	2015.64	0.51028	1.74882
NC_007493.2.fa	1495600	1495799	200	0.541217	0.541217	0.541217	2128	2128	578	1487.38	0.516436	1.43071
NC_007488.2.fa	113600	113799	200	0.696722	0.696722	0.696722	2252	2252	612	1574.87	0.515699	1.42996
NC_007493.2.fa	84000	85599	1600	0.812776	3.94625	1.51113	2697.38	2989	733.875	1888.49	0.512171	1.58274
NC_007494.2.fa	543800	544199	400	0.752536	1.26023	0.892527	2371.5	2463	645.5	1661.08	0.512349	1.48277
NC_007494.2.fa	113400	113799	400	1.17331	2.01353	1.45918	2772.5	2897	755	1942.85	0.511335	1.49111
NC_007493.2.fa	482400	482799	400	0.871275	1.02481	0.891439	2328	2492	635	1634.06	0.510097	1.52504
NC_007493.2.fa	2086000	2086399	400	1.06657	1.21672	1.08596	2550	2612	696	1791.03	0.509295	1.45838
NC_007493.2.fa	1226000	1226399	400	0.77763	0.838966	0.78143	2337.5	2428	638.5	1643.06	0.508993	1.47773
NC_007493.2.fa	1463400	1463599	200	0.966094	0.966094	0.966094	2471	2471	675	1736.99	0.508261	1.42258
NC_007493.2.fa	608000	608399	400	0.808333	0.994794	0.836547	2369	2428	647.5	1666.22	0.509818	1.45719
NC_007493.2.fa	2842200	2842399	200	0.789776	0.789776	0.789776	2348	2348	642	1652.07	0.5069	1.42125
NC_007493.2.fa	173600	173999	400	1.13001	2.04482	1.45053	2799.5	2988	766	1971.16	0.503227	1.51586
NC_007493.2.fa	154800	155199	400	1.06792	1.3187	1.11433	2584.5	2619	708	1821.91	0.504109	1.4375
NC_007493.2.fa	165400	165599	200	1.12807	1.12807	1.12807	2612	2612	717	1845.07	0.501252	1.41567
NC_007493.2.fa	1193400	1193799	400	0.889336	1.19931	0.954809	2482	2506	683	1757.57	0.499398	1.42583
NC_007493.2.fa	2429400	2429799	400	0.773506	1.55678	1.03329	2514	2681	692	1780.73	0.494474	1.50556
NC_007493.2.fa	3005200	3005399	200	1.07361	1.07361	1.07361	2592	2592	714	1837.35	0.496213	1.41073
NC_007493.2.fa	2906200	2906399	200	0.537364	0.537364	0.537364	2181	2181	601	1546.56	0.495653	1.41022
NC_007490.2.fa	34000	34199	200	0.992768	0.992768	0.992768	2541	2541	701	1803.89	0.49405	1.40862
NC_007488.2.fa	25000	25799	800	0.890045	1.48074	1.03145	2555.25	2739	706.25	1817.4	0.491404	1.50709
NC_007493.2.fa	2868200	2868999	800	1.41099	2.03213	1.54434	2976.25	3066	823	2117.84	0.490446	1.4477
NC_007493.2.fa	2127000	2127399	400	1.15441	1.43914	1.21152	2709	2718	749.5	1928.7	0.490301	1.40924
NC_007493.2.fa	1671800	1671999	200	0.787266	0.787266	0.787266	2410	2410	668	1718.97	0.487244	1.402
NC_007493.2.fa	221600	221799	200	0.772696	0.772696	0.772696	2399	2399	665	1711.25	0.487137	1.4019
NC_007493.2.fa	2932800	2933199	400	1.37525	1.42971	1.37829	2864.5	2980	795.5	2047.07	0.486257	1.45574
NC_007493.2.fa	164600	164999	400	0.997283	1.13904	1.01481	2588.5	2637	719	1850.21	0.485377	1.42524
NC_007493.2.fa	129400	129599	200	0.884706	0.884706	0.884706	2500	2500	695	1788.45	0.482985	1.39786
NC_007493.2.fa	76200	76599	400	0.594195	0.639889	0.596372	2316	2412	644	1657.22	0.484458	1.45545
NC_007494.2.fa	929400	929599	200	0.547235	0.547235	0.547235	2231	2231	621	1598.03	0.481141	1.39609
NC_007493.2.fa	1338400	1338599	200	0.612563	0.612563	0.612563	2293	2293	639	1644.35	0.479472	1.39447
NC_009008.1.fa	36800	36999	200	2.01617	2.01617	2.01617	3144	3144	877	2256.8	0.478144	1.39312
NC_007493.2.fa	2450400	2450599	200	1.11734	1.11734	1.11734	2701	2701	754	1940.28	0.477019	1.39207
NC_007493.2.fa	1062200	1062599	400	0.768297	0.781771	0.7685	2431.5	2459	679	1747.28	0.476566	1.40733
NC_007493.2.fa	826800	827999	1200	0.690955	2.04971	0.909238	2457	2827	684.833	1762.29	0.476556	1.60416
NC_007494.2.fa	215200	215399	200	0.826736	0.826736	0.826736	2478	2478	692	1780.73	0.476476	1.39156
NC_007493.2.fa	512200	512599	400	0.833085	0.871611	0.834655	2494.5	2533	698	1796.17	0.47364	1.41022
NC_007493.2.fa	798200	798599	400	0.663053	0.765339	0.672831	2365.5	2457	662.5	1704.82	0.472451	1.44121
NC_007493.2.fa	832400	832599	200	0.76298	0.76298	0.76298	2442	2442	684	1760.15	0.472138	1.38738
NC_007493.2.fa	1174400	1174599	200	0.519675	0.519675	0.519675	2234	2234	626	1610.9	0.471516	1.38681
NC_007494.2.fa	692800	693199	400	1.21964	1.36736	1.23849	2797.5	2849	784	2017.48	0.471282	1.41216
NC_007488.2.fa	71600	71799	200	0.769058	0.769058	0.769058	2458	2458	690	1775.59	0.468963	1.38433
NC_007493.2.fa	195800	195999	200	0.718117	0.718117	0.718117	2425	2425	682	1755	0.466286	1.38177
NC_007493.2.fa	1214600	1214799	200	0.521716	0.521716	0.521716	2258	2258	636	1636.63	0.464076	1.37967
NC_007493.2.fa	1887400	1887599	200	0.995346	0.995346	0.995346	2659	2659	749	1927.41	0.464012	1.37957
NC_007493.2.fa	3144000	3144399	400	0.626437	0.652745	0.627188	2356	2398	664	1708.68	0.463716	1.40342
NC_007493.2.fa	2782400	2782599	200	0.680777	0.680777	0.680777	2405	2405	678	1744.71	0.462824	1.37845
NC_007494.2.fa	289600	289799	200	0.660264	0.660264	0.660264	2392	2392	675	1736.99	0.461402	1.3771
NC_007493.2.fa	1060600	1060799	200	0.737615	0.737615	0.737615	2459	2459	694	1785.88	0.461215	1.37691
NC_007493.2.fa	904800	904999	200	1.10453	1.10453	1.10453	2762	2762	780	2007.19	0.460342	1.37606
NC_007493.2.fa	2541600	2541999	400	0.979691	1.12402	0.997785	2677	2710	756.5	1946.71	0.459265	1.39209
NC_007493.2.fa	348600	348799	200	0.731233	0.731233	0.731233	2462	2462	696	1791.03	0.458824	1.37463
NC_007490.2.fa	32800	33599	800	0.965736	1.819	1.16712	2787	3020	786.75	2024.56	0.458806	1.49168
NC_007493.2.fa	329200	329599	400	0.935481	2.01879	1.33578	2893.5	2951	819.5	2108.83	0.457935	1.39935
NC_007493.2.fa	505400	505599	200	0.680869	0.680869	0.680869	2424	2424	686	1765.29	0.457259	1.37314
NC_007493.2.fa	2862600	2862799	200	0.509628	0.509628	0.509628	2268	2268	642	1652.07	0.45691	1.37282
NC_007493.2.fa	2999800	3000399	600	0.814844	1.01552	0.861739	2629	2763	745.667	1918.84	0.456821	1.43994
NC_007494.2.fa	535200	535399	200	0.877781	0.877781	0.877781	2595	2595	735	1891.39	0.456083	1.37201
NC_007490.2.fa	31800	31999	200	0.621995	0.621995	0.621995	2376	2376	673	1731.84	0.456002	1.37195
NC_007493.2.fa	2962800	2962999	200	1.01768	1.01768	1.01768	2711	2711	768	1976.31	0.455821	1.37175
NC_007493.2.fa	1880600	1880799	200	0.517737	0.517737	0.517737	2280	2280	646	1662.36	0.455564	1.37154
NC_007494.2.fa	112200	112599	400	0.753053	0.897641	0.771204	2520	2733	715.5	1841.21	0.455247	1.48435
NC_007493.2.fa	2101800	2101999	200	0.596982	0.596982	0.596982	2359	2359	669	1721.55	0.454242	1.37028
NC_007493.2.fa	500400	500799	400	0.813477	1.31851	0.952381	2634.5	2780	746.5	1920.98	0.453825	1.44718
NC_007493.2.fa	2558200	2558399	200	0.575646	0.575646	0.575646	2343	2343	665	1711.25	0.453075	1.36917
NC_007493.2.fa	1096600	1096799	200	0.555727	0.555727	0.555727	2325	2325	660	1698.39	0.452835	1.36894
NC_007493.2.fa	1877200	1877399	200	0.618255	0.618255	0.618255	2389	2389	679	1747.28	0.451073	1.36727
NC_007493.2.fa	363200	363399	200	0.900401	0.900401	0.900401	2642	2642	752	1935.13	0.448998	1.36528
NC_007493.2.fa	2617800	2617999	200	0.617875	0.617875	0.617875	2403	2403	685	1762.72	0.446814	1.36323
NC_007493.2.fa	272000	272799	800	0.671836	2.01676	1.12148	2698	3022	766	1971.16	0.446312	1.53311
NC_007493.2.fa	2124400	2124599	200	0.527044	0.527044	0.527044	2318	2318	661	1700.96	0.446304	1.36276
NC_007493.2.fa	920000	920199	200	0.515	0.515	0.515	2307	2307	658	1693.24	0.446003	1.36248
NC_007493.2.fa	2926400	2926799	400	0.736723	1.23035	0.870997	2590	2620	739.5	1902.97	0.445475	1.3768
NC_007493.2.fa	1125000	1125999	1000	0.615091	2.4376	1.04231	2587.4	2989	736.4	1894.99	0.444223	1.57732
NC_007489.1.fa	47000	47199	200	1.21241	1.21241	1.21241	2927	2927	836	2151.29	0.444042	1.36058
NC_007493.2.fa	2772000	2772399	400	0.744989	1.15194	0.845294	2590.5	2729	739.5	1902.97	0.443383	1.43408
NC_007493.2.fa	2960800	2961199	400	0.839599	1.26817	0.948159	2683	2826	766	1971.16	0.443265	1.43367
NC_007493.2.fa	103800	103999	200	1.01922	1.01922	1.01922	2770	2770	792	2038.07	0.442498	1.35913
NC_007493.2.fa	3009800	3009999	200	0.820007	0.820007	0.820007	2606	2606	746	1919.69	0.440763	1.35751
NC_007493.2.fa	545600	546199	600	0.694725	1.0653	0.750657	2530.33	2627	725	1865.65	0.439704	1.40809
NC_007494.2.fa	162200	162399	200	0.650328	0.650328	0.650328	2467	2467	708	1821.91	0.437101	1.35408
NC_007493.2.fa	328200	328399	200	0.707852	0.707852	0.707852	2529	2529	727	1870.8	0.434711	1.35183
NC_007493.2.fa	2853400	2853599	200	0.773322	0.773322	0.773322	2593	2593	746	1919.69	0.433551	1.35074
NC_007493.2.fa	2996800	2996999	200	0.507825	0.507825	0.507825	2344	2344	675	1736.99	0.43217	1.34946
NC_007493.2.fa	2106400	2106799	400	0.677894	0.951364	0.731378	2543	2609	732.5	1884.95	0.431319	1.38412
NC_007493.2.fa	2770400	2770599	200	0.541623	0.541623	0.541623	2388	2388	689	1773.01	0.429389	1.34686
NC_009007.1.fa	3800	4199	400	0.782491	1.10205	0.851224	2665.5	2786	769	1978.88	0.428597	1.40787
NC_007494.2.fa	145800	145999	200	0.617432	0.617432	0.617432	2478	2478	717	1845.07	0.425303	1.34304
NC_007493.2.fa	287800	288199	400	1.70771	1.75999	1.71052	3512	3671	1019.5	2623.5	0.421727	1.39928
NC_007493.2.fa	488800	488999	200	0.680649	0.680649	0.680649	2554	2554	741	1906.83	0.421393	1.3394
NC_007493.2.fa	1976000	1976199	200	0.534085	0.534085	0.534085	2411	2411	700	1801.32	0.420374	1.33846
NC_007493.2.fa	486200	486399	200	0.735512	0.735512	0.735512	2613	2613	759	1953.15	0.41972	1.33784
NC_007490.2.fa	47400	47599	200	0.542041	0.542041	0.542041	2423	2423	704	1811.61	0.419318	1.33748
NC_007493.2.fa	72200	72599	400	0.76123	0.889175	0.77585	2664	2709	776	1996.89	0.41548	1.35661
NC_007493.2.fa	305800	305999	200	0.53735	0.53735	0.53735	2433	2433	709	1824.48	0.415053	1.33353
NC_007493.2.fa	104800	104999	200	0.73609	0.73609	0.73609	2644	2644	772	1986.6	0.41224	1.33092
NC_007493.2.fa	2750200	2750399	200	0.706876	0.706876	0.706876	2621	2621	766	1971.16	0.410891	1.32967
NC_007493.2.fa	1218000	1218199	200	0.51639	0.51639	0.51639	2428	2428	710	1827.05	0.410054	1.32892
NC_007493.2.fa	3155000	3155199	200	0.663344	0.663344	0.663344	2584	2584	756	1945.43	0.409336	1.32824
NC_007490.2.fa	1200	1799	600	0.999608	2.01405	1.31558	3155.67	3290	923	2375.17	0.408229	1.38516
NC_007494.2.fa	377200	377399	200	0.854287	0.854287	0.854287	2781	2781	815	2097.25	0.406934	1.32602
NC_007493.2.fa	2492800	2492999	200	0.504774	0.504774	0.504774	2440	2440	717	1845.07	0.403017	1.32244
NC_007493.2.fa	921800	921999	200	0.583395	0.583395	0.583395	2530	2530	744	1914.55	0.401951	1.32146
NC_007493.2.fa	1673200	1673399	200	0.610467	0.610467	0.610467	2560	2560	753	1937.71	0.401613	1.32115
NC_007494.2.fa	838400	838799	400	0.588948	0.656885	0.59355	2551	2560	752	1935.13	0.398656	1.32291
NC_007493.2.fa	1017800	1017999	200	0.592453	0.592453	0.592453	2561	2561	756	1945.43	0.396442	1.31642
NC_007493.2.fa	592200	592599	400	0.556067	0.571831	0.556343	2530	2547	748	1924.84	0.394219	1.32323
NC_007493.2.fa	2896200	2896399	200	0.526674	0.526674	0.526674	2501	2501	740	1904.25	0.393099	1.31338
NC_007493.2.fa	516600	516799	200	0.725868	0.725868	0.725868	2719	2719	805	2071.52	0.392221	1.31256
NC_007490.2.fa	38600	38999	400	0.637114	0.825886	0.665929	2645	2668	784	2017.48	0.391691	1.32244
NC_007493.2.fa	2914600	2914799	200	0.5342	0.5342	0.5342	2573	2573	770	1981.45	0.376725	1.29854
NC_007489.1.fa	76000	76199	200	1.60654	1.60654	1.60654	3826	3826	1151	2961.89	0.369211	1.29174
NC_009008.1.fa	25200	25799	600	1.13577	3.16347	1.71702	4307.67	4860	1315.33	3384.77	0.342746	1.43584
NC_007493.2.fa	2758200	2758399	200	0.522052	0.522052	0.522052	2646	2646	812	2089.53	0.340488	1.26631
NC_009007.1.fa	92400	92599	200	0.524277	0.524277	0.524277	2751	2751	849	2184.75	0.332355	1.25919
NC_009007.1.fa	5400	6399	1000	1.07092	2.81365	1.44975	3905.6	4341	1204	3098.27	0.330382	1.4011
NC_009007.1.fa	36400	36599	200	0.806997	0.806997	0.806997	3301	3301	1039	2673.68	0.303976	1.23463
NC_009007.1.fa	100400	100599	200	0.561238	0.561238	0.561238	2975	2975	964	2480.68	0.26206	1.19927

## Sheet: 241_Rep3_ChIP_IPvsINPUT_MOSAiCS
CenR ChIP-seq in WT (Rhodobacter sphaeroides 2.4.1 background)
chrID	peakStart	peakStop	peakSize	logAveP	logMinP	aveLogP	aveChipCount	maxChipCount	aveInputCount	aveInputCountScaled	aveLog2Ratio	IP/IN
NC_007488.2.fa	20200	20799	600	1.83215	12.5394	8.49288	3403.33	3994	343	1155.55	1.5243	3.45638
NC_007488.2.fa	21800	25799	4000	1.04953	19.453	3.40871	2635.95	4788	475.45	1601.76	0.71397	2.98921
NC_007488.2.fa	61600	62799	1200	1.9502	11.7139	5.85405	3061.17	3893	438.833	1478.4	1.02559	2.63325
NC_007488.2.fa	71400	71799	400	0.75409	0.882478	0.768801	2207.5	2236	553	1863.02	0.334027	1.2002
NC_007489.1.fa	1	399	400	2.7668	4.76951	3.61872	2757.5	2959	657.5	2215.08	0.328714	1.33585
NC_007489.1.fa	2400	2799	400	0.913869	0.938199	0.914514	2242	2247	566.5	1908.5	0.241632	1.17736
NC_007489.1.fa	46600	47399	800	0.947829	3.24342	1.56407	2367.75	2702	437	1472.22	0.723214	1.83532
NC_007489.1.fa	49600	50199	600	1.89997	3.98671	2.64278	2583	2832	550.667	1855.16	0.504035	1.52655
NC_007489.1.fa	66600	67199	600	1.22907	14.158	8.23637	3348	4185	464	1563.19	1.05605	2.67722
NC_007489.1.fa	68000	68199	200	0.938943	0.938943	0.938943	2248	2248	479	1613.72	0.477999	1.39305
NC_007489.1.fa	70400	71199	800	1.59075	9.09659	5.01605	2946.75	3562	717.5	2417.21	0.280963	1.4736
NC_007489.1.fa	75800	76399	600	4.38305	9.42257	6.45321	3190.33	3605	700	2358.26	0.43123	1.52867
NC_007489.1.fa	79400	80399	1000	1.64665	22.0836	9.27947	3470.2	5070	592.6	1996.43	0.741132	2.53953
NC_007489.1.fa	95000	95599	600	4.41216	18.5487	10.6452	3706.67	4685	468.333	1577.78	1.20945	2.96935
NC_007489.1.fa	102000	102599	600	0.969348	5.44845	2.62832	2552	3065	486	1637.3	0.629167	1.87198
NC_007490.2.fa	1200	1999	800	1.51163	8.33443	5.49324	3018.75	3465	483.5	1628.88	0.881841	2.12723
NC_007490.2.fa	2400	2799	400	0.686681	0.891887	0.719886	2197	2240	162.5	547.452	2.00494	4.09168
NC_007490.2.fa	18600	18799	200	1.06524	1.06524	1.06524	2275	2275	610	2055.05	0.146625	1.10703
NC_007490.2.fa	32800	33399	600	1.02151	1.74191	1.16641	2293.33	2413	653.667	2202.16	0.0697632	1.09574
NC_007490.2.fa	35000	36399	1400	1.94961	24.853	8.57776	3374.86	5365	608.714	2050.72	0.701095	2.61616
NC_007490.2.fa	37800	39199	1400	0.920783	5.98851	2.30615	2493.86	3144	580.714	1956.39	0.353786	1.60704
NC_007490.2.fa	44400	44999	600	1.09183	3.59693	2.02727	2458	2764	643.667	2168.47	0.214998	1.27463
NC_007490.2.fa	54800	55199	400	2.41719	2.5423	2.43124	2549.5	2571	470	1583.4	0.687432	1.62372
NC_007490.2.fa	65200	84399	19200	2.29776	14.3293	5.51441	3046.02	4206	1242.29	4185.2	-0.405723	1.00497
NC_007493.2.fa	1	4799	4800	2.88445	17.2415	10.3327	3690.67	4539	478.583	1612.32	1.20821	2.8152
NC_007493.2.fa	5200	5599	400	1.33003	2.72192	1.87991	2438	2605	401	1350.94	0.881779	1.92828
NC_007493.2.fa	9200	9599	400	0.702728	0.995698	0.762527	2204.5	2261	313	1054.48	1.14525	2.14419
NC_007493.2.fa	32400	32799	400	0.857913	1.40635	1.01473	2259.5	2347	477.5	1608.67	0.489463	1.45897
NC_007493.2.fa	50000	50399	400	1.12008	1.55961	1.23288	2309.5	2378	459.5	1548.03	0.581828	1.53615
NC_007493.2.fa	51200	51599	400	1.71909	2.20778	1.85137	2436	2507	436	1468.86	0.741237	1.70677
NC_007493.2.fa	57000	57199	200	1.20824	1.20824	1.20824	2306	2306	502	1691.21	0.447113	1.36352
NC_007493.2.fa	72200	72599	400	1.08557	1.4889	1.18451	2300	2365	379.5	1278.51	0.85896	1.84981
NC_007493.2.fa	76400	76599	200	0.560543	0.560543	0.560543	2155	2155	455	1532.87	0.491185	1.40586
NC_007493.2.fa	83600	85599	2000	0.937647	3.96187	2.00066	2447.1	2829	465.1	1566.89	0.668642	1.80548
NC_007493.2.fa	92600	92999	400	12.1901	12.6331	12.3043	3965.5	4004	373	1256.61	1.70031	3.18634
NC_007493.2.fa	103800	104199	400	1.22803	1.7283	1.365	2338	2413	330.5	1113.43	1.06904	2.16717
NC_007493.2.fa	104800	104999	200	0.737317	0.737317	0.737317	2200	2200	663	2233.6	-0.0218604	0.984955
NC_007493.2.fa	126000	126599	600	1.46316	3.26752	2.26919	2513.67	2708	379	1276.83	0.983591	2.12088
NC_007493.2.fa	129200	129599	400	0.82152	0.832663	0.821659	2222	2225	355.5	1197.66	0.908857	1.85779
NC_007493.2.fa	141000	141199	200	1.07005	1.07005	1.07005	2278	2278	311	1047.74	1.11975	2.17421
NC_007493.2.fa	155000	155199	200	0.618251	0.618251	0.618251	2171	2171	416	1401.48	0.631047	1.54908
NC_007493.2.fa	156200	156799	600	2.75459	12.5352	7.93706	3355	3992	461.333	1554.2	1.13437	2.56852
NC_007493.2.fa	164800	164999	200	0.808956	0.808956	0.808956	2218	2218	508	1711.42	0.373874	1.296
NC_007493.2.fa	165400	165799	400	1.10908	1.74655	1.30388	2322	2415	653	2199.92	0.0914968	1.09777
NC_007493.2.fa	173600	173999	400	1.01019	1.71136	1.23302	2307.5	2409	384	1293.67	0.836814	1.86214
NC_007493.2.fa	184200	184599	400	1.4549	1.65932	1.48789	2363	2398	543	1829.33	0.373713	1.31086
NC_007493.2.fa	193800	194599	800	1.56931	3.63364	2.2586	2512	2774	338.75	1141.23	1.17258	2.43072
NC_007493.2.fa	195800	195999	200	0.764926	0.764926	0.764926	2207	2207	602	2028.1	0.121901	1.08821
NC_007493.2.fa	210600	214999	4400	1.21185	163.296	19.9277	4335.86	17780	493.455	1662.42	1.09182	10.6953
NC_007493.2.fa	215800	215999	200	1.31764	1.31764	1.31764	2328	2328	632	2129.17	0.128744	1.09339
NC_007493.2.fa	217800	218199	400	0.602817	0.68742	0.609729	2167	2188	602	2028.1	0.0965102	1.07884
NC_007493.2.fa	220000	220599	600	1.32268	3.24845	2.23031	2504.33	2704	417.333	1405.97	0.835191	1.92323
NC_007493.2.fa	243400	243999	600	1.02057	7.40284	3.84969	2752	3340	583	1964.09	0.494597	1.70053
NC_007493.2.fa	246600	246999	400	6.03535	6.09903	6.03943	3154.5	3165	231	778.224	2.23522	4.06695
NC_007493.2.fa	255000	255799	800	1.76636	18.8285	9.98471	3520.25	4716	432.5	1457.06	1.21547	3.23664
NC_007493.2.fa	258400	260799	2400	0.957462	14.6584	3.9829	2732.75	4242	558.167	1880.43	0.543825	2.25587
NC_007493.2.fa	272000	272999	1000	1.23212	4.02652	2.22019	2497	2840	599.8	2020.69	0.32992	1.40546
NC_007493.2.fa	275400	275799	400	1.75908	2.48865	1.99459	2463	2560	534	1799.01	0.452992	1.423
NC_007493.2.fa	287800	288399	600	3.22445	5.72183	4.04041	2828	3102	854.333	2878.19	-0.0225331	1.07776
NC_007493.2.fa	289800	291999	2200	1.12398	15.6766	5.96147	3019.45	4359	595.545	2006.35	0.563229	2.1726
NC_007493.2.fa	293200	293599	400	0.781492	1.49345	1.00912	2255.5	2366	370	1246.51	0.866581	1.89811
NC_007493.2.fa	303000	305199	2200	1.1107	67.5836	14.4521	3898.82	9477	702.909	2368.06	0.538539	4.00202
NC_007493.2.fa	306200	306399	200	0.541402	0.541402	0.541402	2149	2149	561	1889.97	0.185208	1.13705
NC_007493.2.fa	307200	310599	3400	1.16642	3.88203	1.59308	2377.94	2815	636.647	2144.82	0.172041	1.31246
NC_007493.2.fa	311600	313399	1800	0.852678	8.7132	2.34875	2484.33	3516	515.222	1735.75	0.570922	2.02564
NC_007493.2.fa	316600	317399	800	1.06689	2.44095	1.68278	2395	2552	465.25	1567.4	0.646884	1.62818
NC_007493.2.fa	319600	320799	1200	2.05194	5.7557	3.27269	2687.83	3109	531.333	1790.03	0.616668	1.73684
NC_007493.2.fa	328200	328399	200	1.3682	1.3682	1.3682	2339	2339	524	1765.32	0.40576	1.32497
NC_007493.2.fa	329200	329599	400	1.39915	1.91678	1.54321	2373.5	2449	496.5	1672.68	0.504488	1.46412
NC_007493.2.fa	333400	333799	400	5.93423	7.88647	6.76105	3250.5	3407	363	1222.92	1.41222	2.78595
NC_007493.2.fa	355400	355999	600	2.84897	7.62066	4.63254	2910	3371	421.667	1420.57	1.08944	2.37299
NC_007493.2.fa	360400	360999	600	1.12606	5.23017	3.53405	2722	3032	416	1401.48	0.958106	2.16343
NC_007493.2.fa	362400	363399	1000	0.716852	1.55238	0.920612	2231.4	2375	515.6	1737.02	0.430212	1.36728
NC_007493.2.fa	380000	380999	1000	3.61182	8.36627	5.07883	2990.4	3470	393.4	1325.34	1.19939	2.6182
NC_007493.2.fa	383000	383199	200	0.729444	0.729444	0.729444	2199	2199	483	1627.2	0.434229	1.3514
NC_007493.2.fa	386600	386799	200	0.536675	0.536675	0.536675	2148	2148	494	1664.25	0.367923	1.29067
NC_007493.2.fa	392400	393399	1000	1.33301	5.14368	3.06016	2646	3018	603	2031.47	0.377127	1.48562
NC_007493.2.fa	400200	400799	600	0.976478	2.70922	1.59655	2376.33	2604	360.333	1213.94	0.969429	2.14508
NC_007493.2.fa	401400	401999	600	3.41095	8.96322	5.20772	2995.33	3549	352.667	1188.11	1.41625	2.98709
NC_007493.2.fa	418000	420399	2400	1.13393	6.20029	2.59402	2559.08	3174	461.917	1556.17	0.730803	2.03963
NC_007493.2.fa	425800	426399	600	1.15967	6.97295	2.98664	2601.33	3283	403.667	1359.93	0.977399	2.4141
NC_007493.2.fa	442400	443199	800	0.944011	4.42086	2.38344	2515.5	2904	611	2058.42	0.281355	1.41079
NC_007493.2.fa	445000	445199	200	0.597978	0.597978	0.597978	2165	2165	510	1718.16	0.333332	1.26007
NC_007493.2.fa	458600	458999	400	1.37395	1.82886	1.49277	2364.5	2433	354	1192.6	0.988755	2.04007
NC_007493.2.fa	467600	467999	400	2.07027	3.46369	2.6209	2583	2744	358.5	1207.76	1.14069	2.27197
NC_007493.2.fa	478000	478599	600	1.66235	3.70332	2.37133	2532	2784	482.333	1624.95	0.650924	1.71328
NC_007493.2.fa	479600	480799	1200	2.4204	41.8668	20.1951	4745.67	7081	446.833	1505.35	1.75364	4.70388
NC_007493.2.fa	482600	482799	200	0.57682	0.57682	0.57682	2160	2160	381	1283.56	0.75042	1.68281
NC_007493.2.fa	484800	485199	400	3.76163	4.82503	4.15241	2859	2971	299	1007.31	1.51663	2.94943
NC_007493.2.fa	486200	486599	400	0.812561	1.12015	0.877228	2230	2286	709	2388.58	-0.0938052	0.957056
NC_007493.2.fa	488800	488999	200	0.611399	0.611399	0.611399	2170	2170	301	1014.05	1.09681	2.13993
NC_007493.2.fa	500400	500799	400	1.79969	2.76032	2.14172	2491	2612	566	1906.82	0.387657	1.36982
NC_007493.2.fa	505400	505599	200	1.20828	1.20828	1.20828	2308	2308	248	835.496	1.46484	2.76243
NC_007493.2.fa	512200	512599	400	1.83892	1.84523	1.83896	2435	2437	341	1148.81	1.1282	2.12133
NC_007493.2.fa	516400	516799	400	1.60215	3.13483	2.22118	2505	2683	419.5	1413.27	0.825253	1.89844
NC_007493.2.fa	536800	537399	600	0.894819	3.4386	1.63677	2378.67	2737	508.333	1712.54	0.490059	1.59821
NC_007493.2.fa	539200	539399	200	0.87081	0.87081	0.87081	2233	2233	410	1381.26	0.692596	1.61664
NC_007493.2.fa	544800	544999	200	0.913471	0.913471	0.913471	2243	2243	370	1246.51	0.847026	1.79943
NC_007493.2.fa	545600	545999	400	0.679692	0.828445	0.69877	2190	2223	481	1620.46	0.439915	1.37183
NC_007493.2.fa	548400	548999	600	2.97888	23.4491	14.9056	4162.67	5216	525.667	1770.94	1.17163	2.94533
NC_007493.2.fa	551000	551399	400	3.79182	4.5901	4.05845	2842	2932	593	1997.78	0.513135	1.46763
NC_007493.2.fa	562400	562599	200	0.557193	0.557193	0.557193	2154	2154	465	1566.56	0.459172	1.37499
NC_007493.2.fa	563400	563799	400	1.3503	2.24826	1.66295	2396.5	2514	441.5	1487.39	0.695161	1.69021
NC_007493.2.fa	571200	571399	200	1.63627	1.63627	1.63627	2394	2394	412	1388	0.785977	1.72478
NC_007493.2.fa	581000	581399	400	0.576649	0.589396	0.57683	2160.5	2164	310.5	1046.05	1.04579	2.06873
NC_007493.2.fa	582800	583799	1000	1.98002	4.58604	3.21102	2687.6	2932	531.2	1789.58	0.607431	1.63837
NC_007493.2.fa	592200	592599	400	1.65442	1.96736	1.7209	2410.5	2460	420.5	1416.64	0.775785	1.73651
NC_007493.2.fa	595600	595999	400	0.743725	1.31341	0.909461	2234.5	2328	345	1162.28	1.06273	2.00295
NC_007493.2.fa	596400	596599	200	0.719154	0.719154	0.719154	2197	2197	397	1337.47	0.715609	1.64266
NC_007493.2.fa	600400	600999	600	1.92346	3.24892	2.2688	2514.67	2702	634.333	2137.03	0.289293	1.26437
NC_007493.2.fa	609400	609799	400	3.23886	4.84624	3.89473	2809	2972	593	1997.78	0.489422	1.48765
NC_007493.2.fa	611800	611999	200	0.665119	0.665119	0.665119	2183	2183	456	1536.23	0.506635	1.42101
NC_007493.2.fa	618200	620399	2200	1.27558	20.0409	6.08455	3022.27	4852	376.545	1268.56	1.22579	3.82482
NC_007493.2.fa	623800	624599	800	4.55834	39.3335	21.3094	4829.5	6828	396.5	1335.78	1.79479	5.11161
NC_007493.2.fa	633800	633999	200	2.01601	2.01601	2.01601	2468	2468	592	1994.41	0.307242	1.23746
NC_007493.2.fa	666600	667199	600	1.25959	18.2273	11.246	3704.67	4650	440.667	1484.58	1.24708	3.1322
NC_007493.2.fa	676000	676599	600	1.22372	6.63482	3.57236	2718.33	3234	607	2044.94	0.397659	1.58146
NC_007493.2.fa	683600	684199	600	3.01031	9.87718	6.11647	3127	3669	188.667	635.606	2.28811	5.77244
NC_007493.2.fa	694600	695199	600	0.980807	15.3746	9.81759	3527.67	4328	434.333	1463.24	1.23078	2.95782
NC_007493.2.fa	706400	707199	800	1.36242	18.4047	8.99175	3401.25	4669	507	1708.05	0.92353	2.73353
NC_007493.2.fa	711200	712999	1800	1.0754	112.127	26.1568	4964.67	13411	481.222	1621.21	1.30673	8.27223
NC_007493.2.fa	714600	716599	2000	0.980776	4.41724	1.99009	2446.7	2904	523.8	1764.65	0.627677	1.64565
NC_007493.2.fa	717400	718399	1000	1.17919	8.41354	4.12146	2792.4	3478	435.6	1467.51	0.946939	2.37
NC_007493.2.fa	726600	727199	600	3.5961	11.1863	6.26542	3142.33	3829	383.667	1292.55	1.26588	2.96236
NC_007493.2.fa	731800	732999	1200	3.96142	60.2923	25.089	5195.67	8820	395.667	1332.98	1.88452	6.61678
NC_007493.2.fa	734400	735199	800	1.5266	3.40026	2.39208	2539.25	2733	234.25	789.173	1.70982	3.46312
NC_007493.2.fa	740600	741399	800	3.28628	21.0303	11.3781	3778	4956	409	1377.89	1.54064	3.59679
NC_007493.2.fa	742400	742799	400	1.27225	2.13612	1.56905	2376.5	2492	586	1974.2	0.276706	1.26229
NC_007493.2.fa	747200	747399	200	1.15703	1.15703	1.15703	2297	2297	267	899.506	1.35157	2.55362
NC_007493.2.fa	766600	767199	600	6.30639	22.4149	12.7577	3971.33	5109	420.333	1416.08	1.4666	3.60786
NC_007493.2.fa	776600	779399	2800	1.73109	38.2655	16.3695	4348.07	6721	488	1644.04	1.38572	4.0881
NC_007493.2.fa	798200	798599	400	0.557581	0.574466	0.557897	2155.5	2160	275	926.457	1.22078	2.33146
NC_007493.2.fa	799200	799599	400	1.61566	1.77807	1.6379	2396.5	2425	183.5	618.2	1.96928	3.92268
NC_007493.2.fa	804400	805199	800	3.68273	25.0791	13.5015	3983	5391	351.25	1183.34	1.77682	4.55575
NC_007493.2.fa	827200	827999	800	1.09998	1.90475	1.2958	2321.75	2449	398.5	1342.52	0.849282	1.82418
NC_007493.2.fa	856800	857399	600	3.08741	27.7185	16.8058	4368.67	5666	422.667	1423.94	1.5423	3.97911
NC_007493.2.fa	872000	872399	400	8.29257	9.74281	8.87106	3534.5	3647	454.5	1531.18	1.21891	2.38182
NC_007493.2.fa	889000	890999	2000	1.37791	5.24051	2.5234	2552.8	3034	357	1202.71	1.15614	2.52264
NC_007493.2.fa	904600	904999	400	1.35875	1.76106	1.4573	2356.5	2418	481	1620.46	0.550773	1.49217
NC_007493.2.fa	907400	907999	600	2.27077	9.38797	6.04937	3104.67	3605	306.333	1032.02	1.62311	3.49316
NC_007493.2.fa	918800	919399	600	4.48904	13.0684	7.94256	3380.67	4055	574.667	1936.02	0.790156	2.09451
NC_007493.2.fa	934800	935199	400	1.33286	1.51916	1.36104	2338	2371	413	1391.37	0.7692	1.70408
NC_007493.2.fa	956600	957199	600	4.19857	18.1738	10.2719	3657	4643	545	1836.07	0.996059	2.52877
NC_007493.2.fa	962400	962599	200	1.01578	1.01578	1.01578	2266	2266	336	1131.96	1.00068	2.00183
NC_007493.2.fa	963600	963799	200	0.550695	0.550695	0.550695	2152	2152	494	1664.25	0.370606	1.29307
NC_007493.2.fa	971200	972199	1000	2.25883	4.51163	2.67437	2590	2920	474.8	1599.57	0.700256	1.82549
NC_007493.2.fa	975800	976399	600	1.22326	14.4304	9.05457	3451	4220	263.667	888.276	1.91168	4.75078
NC_007493.2.fa	985000	985399	400	2.39522	2.62202	2.4345	2550.5	2587	411.5	1386.32	0.887761	1.8661
NC_007493.2.fa	990400	990599	200	0.763537	0.763537	0.763537	2208	2208	376	1266.72	0.801157	1.74308
NC_007493.2.fa	1017600	1017999	400	1.2217	1.48001	1.27042	2319	2363	399	1344.21	0.796103	1.75792
NC_007493.2.fa	1024800	1024999	200	1.11914	1.11914	1.11914	2289	2289	261	879.292	1.37929	2.60323
NC_007493.2.fa	1025800	1030799	5000	1.92552	117.352	27.7344	5292.44	13860	509.64	1716.94	1.40154	8.07248
NC_007493.2.fa	1039000	1040199	1200	2.59481	16.9826	7.20567	3240.5	4508	561.333	1891.1	0.766471	2.3838
NC_007493.2.fa	1051800	1051999	200	0.859078	0.859078	0.859078	2230	2230	456	1536.23	0.537353	1.4516
NC_007493.2.fa	1055200	1056599	1400	1.07349	51.402	14.5215	3912.86	7989	403.143	1358.16	1.35913	5.88221
NC_007493.2.fa	1060600	1060999	400	0.82057	1.06031	0.863652	2229	2275	485	1633.93	0.457174	1.39235
NC_007493.2.fa	1062200	1062599	400	0.672997	0.947559	0.726829	2196	2251	276	929.826	1.26252	2.42088
NC_007493.2.fa	1063400	1063599	200	0.770504	0.770504	0.770504	2210	2210	333	1121.86	0.977527	1.96995
NC_007493.2.fa	1103000	1103399	400	2.04292	3.5644	2.65644	2587.5	2759	530	1785.54	0.542698	1.54519
NC_007493.2.fa	1125000	1125999	1000	0.839745	3.41006	1.54835	2357.2	2733	445.6	1501.2	0.667372	1.82055
NC_007493.2.fa	1136200	1136599	400	4.11321	5.75187	4.78453	2958.5	3111	311	1047.74	1.50107	2.96925
NC_007493.2.fa	1150800	1150999	200	0.9155	0.9155	0.9155	2242	2242	611	2058.42	0.123192	1.08919
NC_007493.2.fa	1152800	1152999	200	0.507959	0.507959	0.507959	2141	2141	287	966.885	1.14605	2.21433
NC_007493.2.fa	1156600	1156799	200	0.661607	0.661607	0.661607	2183	2183	324	1091.54	0.999293	1.99994
NC_007493.2.fa	1158000	1158599	600	0.904204	1.86253	1.16131	2289.33	2438	519.333	1749.6	0.446227	1.39346
NC_007493.2.fa	1161400	1162199	800	1.00041	1.39304	1.07879	2277.5	2345	362.75	1222.08	0.934379	1.91886
NC_007493.2.fa	1163400	1163599	200	1.14268	1.14268	1.14268	2293	2293	379	1276.83	0.844173	1.79586
NC_007493.2.fa	1178200	1178799	600	1.01355	2.92947	1.92643	2442	2646	238.333	802.93	1.62067	3.29543
NC_007493.2.fa	1179600	1180399	800	1.25876	14.5082	6.98333	3151	4226	505	1701.31	0.868679	2.48396
NC_007493.2.fa	1184400	1184799	400	1.72461	1.94405	1.76179	2418.5	2454	466	1569.92	0.659024	1.56313
NC_007493.2.fa	1187600	1188199	600	1.27575	4.70142	2.66679	2577.67	2952	325.333	1096.03	1.22842	2.69336
NC_007493.2.fa	1189800	1190799	1000	1.66659	23.9869	10.5209	3599.2	5274	423.8	1427.76	1.32023	3.69391
NC_007493.2.fa	1198200	1198799	600	5.3423	12.7044	7.67895	3353.33	4013	380	1280.2	1.38296	3.13468
NC_007493.2.fa	1204000	1204999	1000	1.44034	3.45916	2.20862	2501.6	2742	421.4	1419.67	0.833146	1.93144
NC_007493.2.fa	1207000	1207599	600	2.40716	8.53167	4.75488	2914.33	3490	565	1903.45	0.62198	1.83351
NC_007493.2.fa	1211400	1211599	200	2.0774	2.0774	2.0774	2483	2483	234	788.331	1.65396	3.14969
NC_007493.2.fa	1214600	1214799	200	0.528196	0.528196	0.528196	2146	2146	418	1408.22	0.60743	1.52391
NC_007493.2.fa	1226000	1226199	200	0.618607	0.618607	0.618607	2171	2171	431	1452.01	0.579978	1.49517
NC_007493.2.fa	1233400	1233799	400	1.06813	2.65971	1.7162	2401.5	2593	459	1546.34	0.639817	1.67686
NC_007493.2.fa	1234200	1234399	200	1.55101	1.55101	1.55101	2378	2378	281	946.671	1.3279	2.51196
NC_007493.2.fa	1251200	1252799	1600	1.86077	5.10386	2.733	2598	3015	412.5	1389.69	0.926028	2.16955
NC_007493.2.fa	1253400	1253799	400	4.51413	4.90611	4.60881	2935.5	2982	413	1391.37	1.1245	2.14321
NC_007493.2.fa	1254200	1255199	1000	2.44779	14.1001	9.05102	3507.2	4178	472.4	1591.49	1.21665	2.62522
NC_007493.2.fa	1255800	1256199	400	1.722	1.83074	1.73292	2413	2432	447	1505.91	0.69518	1.61497
NC_007493.2.fa	1281000	1281199	200	1.06851	1.06851	1.06851	2276	2276	555	1869.76	0.28351	1.21727
NC_007493.2.fa	1296800	1296999	200	0.579241	0.579241	0.579241	2160	2160	489	1647.41	0.390624	1.31115
NC_007493.2.fa	1298600	1299399	800	1.69935	8.44251	4.44485	2867.75	3479	506	1704.68	0.74601	2.04085
NC_007493.2.fa	1339400	1339599	200	0.836466	0.836466	0.836466	2226	2226	287	966.885	1.20219	2.30224
NC_007493.2.fa	1340000	1340399	400	1.10476	1.53934	1.21564	2306.5	2375	369	1243.14	0.892079	1.91049
NC_007493.2.fa	1343400	1343999	600	2.0485	4.39564	2.71831	2595.67	2902	391	1317.25	0.984393	2.20307
NC_007493.2.fa	1360200	1360799	600	1.8922	5.07537	3.51841	2734.67	3009	468	1576.66	0.790446	1.90846
NC_007493.2.fa	1362400	1362999	600	2.12236	4.95788	3.62017	2754.33	2990	532.333	1793.4	0.614005	1.66723
NC_007493.2.fa	1368800	1368999	200	0.769325	0.769325	0.769325	2208	2208	614	2068.53	0.0940926	1.06743
NC_007493.2.fa	1371400	1371599	200	2.03245	2.03245	2.03245	2473	2473	348	1172.39	1.07616	2.10937
NC_007493.2.fa	1379400	1379799	400	2.28733	3.09632	2.55885	2573	2676	414.5	1396.42	0.885389	1.91632
NC_007493.2.fa	1400600	1401399	800	4.11673	66.9855	35.3508	6150	9428	423.75	1427.59	1.89174	6.60415
NC_007493.2.fa	1410200	1410399	200	0.722674	0.722674	0.722674	2197	2197	542	1825.96	0.266744	1.2032
NC_007493.2.fa	1413000	1413399	400	2.63756	4.18866	3.26567	2700.5	2868	386.5	1302.09	1.05006	2.20261
NC_007493.2.fa	1418200	1418999	800	1.72466	35.848	18.3409	4500.75	6487	382.5	1288.62	1.70194	5.03408
NC_007493.2.fa	1420200	1421399	1200	5.69947	63.8881	29.6248	5691.5	9138	444.333	1496.93	1.90179	6.10449
NC_007493.2.fa	1426200	1426799	600	1.50403	10.9451	6.18202	3101.33	3802	188.333	634.483	2.39626	5.99228
NC_007493.2.fa	1435800	1435999	200	1.20734	1.20734	1.20734	2303	2303	1143	3850.69	-0.741352	0.598074
NC_007493.2.fa	1436400	1436599	200	2.18131	2.18131	2.18131	2498	2498	1069	3601.39	-0.527604	0.693621
NC_007493.2.fa	1440800	1441199	400	1.78966	3.39842	2.44621	2547.5	2731	509.5	1716.47	0.607083	1.59105
NC_007493.2.fa	1443800	1444399	600	1.40281	16.9769	9.96419	3562.33	4513	302.667	1019.66	1.76123	4.42597
NC_007493.2.fa	1445800	1446399	600	1.96004	5.18014	2.95384	2631.67	3026	376	1266.72	1.06138	2.38885
NC_007493.2.fa	1450800	1451399	600	1.42338	8.31059	5.81888	3052.33	3461	590.333	1988.8	0.591658	1.74025
NC_007493.2.fa	1458800	1459399	600	1.52272	2.92048	1.87538	2438.67	2643	420.667	1417.2	0.782447	1.86495
NC_007493.2.fa	1463400	1463599	200	1.22908	1.22908	1.22908	2312	2312	284	956.778	1.272	2.41644
NC_007493.2.fa	1464400	1465199	800	1.51308	21.601	11.1973	3692.25	5018	571	1923.66	0.876376	2.60857
NC_007493.2.fa	1471600	1472199	600	2.84662	11.819	6.44289	3154.33	3906	421.333	1419.44	1.12995	2.75178
NC_007493.2.fa	1479000	1479799	800	1.54864	63.9637	30.8212	5739.5	9154	342	1152.18	2.14315	7.94497
NC_007493.2.fa	1481600	1482199	600	2.70116	11.2746	7.39753	3288.67	3841	311.667	1049.99	1.62666	3.65815
NC_007493.2.fa	1508200	1508399	200	0.712151	0.712151	0.712151	2197	2197	196	660.311	1.73279	3.32722
NC_007493.2.fa	1511000	1511399	400	1.87782	2.57511	2.09892	2484	2578	491	1654.15	0.630391	1.55851
NC_007493.2.fa	1519200	1520399	1200	6.3468	86.4355	37.0478	6347.5	11169	502.833	1694.01	1.70842	6.59322
NC_007493.2.fa	1531200	1531599	400	1.02489	3.60903	2.16673	2484.5	2770	279	939.933	1.39759	2.94702
NC_007493.2.fa	1553200	1553599	400	1.12657	1.95622	1.40758	2345	2459	281	946.671	1.31485	2.59752
NC_007493.2.fa	1564400	1564799	400	1.22186	1.55619	1.2957	2323.5	2377	458.5	1544.66	0.617595	1.53885
NC_007493.2.fa	1575400	1575999	600	1.24175	2.17501	1.45046	2354	2500	431.667	1454.26	0.716062	1.71909
NC_007493.2.fa	1580000	1580199	200	0.855895	0.855895	0.855895	2229	2229	500	1684.47	0.403895	1.32327
NC_007493.2.fa	1584200	1584799	600	5.46891	23.6271	15.021	4227	5235	464	1563.19	1.41855	3.34893
NC_007493.2.fa	1618200	1618799	600	1.47411	7.47509	5.06592	2954.33	3352	364	1226.29	1.25183	2.73344
NC_007493.2.fa	1620000	1620599	600	1.08565	3.0323	1.62249	2384.67	2665	285.333	961.27	1.33496	2.77237
NC_007493.2.fa	1621400	1621599	200	0.639837	0.639837	0.639837	2177	2177	371	1249.88	0.800066	1.74177
NC_007493.2.fa	1622000	1622599	600	3.95427	16.7743	11.0965	3761.33	4486	453.667	1528.37	1.29067	2.93515
NC_007493.2.fa	1627200	1628399	1200	2.72657	12.8546	6.8927	3216.67	4029	482	1623.83	0.999623	2.48118
NC_007493.2.fa	1629600	1629799	200	0.589778	0.589778	0.589778	2162	2162	666	2243.71	-0.0534962	0.963582
NC_007493.2.fa	1630400	1631599	1200	1.23634	5.357	2.96796	2625.33	3050	603	2031.47	0.370525	1.50138
NC_007493.2.fa	1632400	1632799	400	0.795188	0.99168	0.826039	2222.5	2261	243.5	820.336	1.47786	2.75619
NC_007493.2.fa	1635800	1636399	600	1.13059	4.62537	2.58276	2560.33	2942	295.333	994.959	1.46076	2.95691
NC_007493.2.fa	1636800	1637199	400	1.92807	2.07241	1.94617	2455.5	2481	410.5	1382.95	0.855983	1.79399
NC_007493.2.fa	1642600	1643199	600	1.37643	2.91939	1.7842	2420.33	2644	340.667	1147.68	1.08173	2.30377
NC_007493.2.fa	1661200	1664399	3200	1.18749	17.2813	7.89687	3324.38	4546	463.562	1561.71	1.11236	2.91091
NC_007493.2.fa	1670800	1671199	400	2.65118	5.36227	3.85642	2795.5	3055	232	781.593	1.83642	3.90868
NC_007493.2.fa	1673200	1673599	400	1.15504	1.50514	1.23445	2311	2368	385	1297.04	0.834723	1.82569
NC_007493.2.fa	1674000	1674799	800	2.62175	26.9092	13.712	4032.25	5578	629.25	2119.9	0.874708	2.63125
NC_007493.2.fa	1678800	1679399	600	1.13964	32.3543	19.7663	4614	6139	330.667	1113.99	1.93502	5.5108
NC_007493.2.fa	1679800	1680399	600	1.02439	3.60029	2.49333	2546.67	2767	308.667	1039.88	1.30494	2.66089
NC_007493.2.fa	1727800	1728399	600	5.23473	27.9414	17.5994	4503	5689	399.333	1345.33	1.87032	4.22871
NC_007493.2.fa	1734400	1734999	600	1.09108	3.05189	1.99385	2454.33	2666	543.333	1830.46	0.462711	1.45647
NC_007493.2.fa	1797200	1797799	600	0.928158	1.63055	1.0869	2276.67	2393	391	1317.25	0.795181	1.81666
NC_007493.2.fa	1807600	1808199	600	2.82195	3.84778	3.08122	2669.67	2809	522.333	1759.71	0.600291	1.59629
NC_007493.2.fa	1809000	1809599	600	1.34334	2.61283	1.68363	2403.67	2590	134	451.437	2.54598	5.73723
NC_007493.2.fa	1811200	1811799	600	0.671059	0.918895	0.71779	2192	2243	581.667	1959.6	0.162301	1.14462
NC_007493.2.fa	1834800	1838799	4000	1.41526	115.4	32.1801	5626.35	13692	560.1	1886.94	1.24731	7.25619
NC_007493.2.fa	1843200	1843799	600	1.87769	13.2344	7.72279	3307	4080	267.333	900.629	1.86975	4.53017
NC_007493.2.fa	1849000	1849399	400	1.98599	3.75496	2.72182	2600	2794	321	1081.43	1.3023	2.58362
NC_007493.2.fa	1851800	1852399	600	1.75023	11.8591	6.57335	3153.33	3911	441.667	1487.95	1.05323	2.62845
NC_007493.2.fa	1854000	1854199	200	0.664318	0.664318	0.664318	2184	2184	287	966.885	1.17473	2.2588
NC_007493.2.fa	1856800	1857399	600	1.8307	5.85314	3.17239	2663	3125	453.333	1527.25	0.932035	2.04616
NC_007493.2.fa	1869200	1869399	200	0.984193	0.984193	0.984193	2259	2259	343	1155.55	0.966501	1.95492
NC_007493.2.fa	1871000	1872199	1200	1.47836	33.7442	17.4821	4439.33	6276	492.333	1658.64	1.36014	3.78382
NC_007493.2.fa	1877200	1877399	200	1.1964	1.1964	1.1964	2305	2305	300	1010.68	1.18864	2.28064
NC_007493.2.fa	1883000	1883199	200	0.697835	0.697835	0.697835	2192	2192	352	1185.87	0.885749	1.84844
NC_007493.2.fa	1887400	1887599	200	1.12003	1.12003	1.12003	2287	2287	563	1896.71	0.269827	1.20577
NC_007493.2.fa	1889000	1889199	200	0.575441	0.575441	0.575441	2160	2160	328	1105.01	0.966333	1.95473
NC_007493.2.fa	1910400	1912599	2200	1.30922	8.3351	3.19613	2660.45	3464	574	1933.77	0.466067	1.79132
NC_007493.2.fa	1920400	1920999	600	1.87231	8.78822	5.03098	2952.33	3527	337.667	1137.58	1.39515	3.10045
NC_007493.2.fa	1942200	1942599	400	1.51581	1.90637	1.60996	2388.5	2448	358.5	1207.76	0.983471	2.02689
NC_007493.2.fa	1965600	1965999	400	1.4434	1.78584	1.52009	2371.5	2426	253.5	854.025	1.51419	2.84067
NC_007493.2.fa	1976200	1976599	400	0.851063	0.990311	0.86805	2230	2258	715	2408.79	-0.109397	0.9374
NC_007493.2.fa	2053200	2053399	200	2.11734	2.11734	2.11734	2488	2488	565	1903.45	0.386193	1.3071
NC_007493.2.fa	2055800	2056599	800	4.56038	14.8098	9.2778	3549.75	4262	490.75	1653.31	1.15864	2.57787
NC_007493.2.fa	2057000	2057399	400	2.32571	2.50675	2.35253	2534	2564	506.5	1706.37	0.572087	1.50261
NC_007493.2.fa	2064800	2065399	600	9.58411	30.7002	18.3451	4614	5968	561.333	1891.1	1.26105	3.15584
NC_007493.2.fa	2084400	2084799	400	1.71471	2.17314	1.83492	2433	2500	404.5	1362.73	0.835309	1.83455
NC_007493.2.fa	2086000	2086399	400	0.786109	0.876285	0.79388	2214	2234	517	1741.74	0.358464	1.28263
NC_007493.2.fa	2094600	2094999	400	2.57183	2.81849	2.61699	2585.5	2624	402	1354.31	0.932435	1.93751
NC_007493.2.fa	2098200	2098599	400	2.87485	4.47456	3.52694	2747	2914	362	1219.55	1.23401	2.3894
NC_007493.2.fa	2101800	2101999	200	0.667784	0.667784	0.667784	2183	2183	580	1953.98	0.159817	1.11721
NC_007493.2.fa	2106400	2106799	400	1.40369	1.5435	1.42079	2350	2375	459.5	1548.03	0.601873	1.53421
NC_007493.2.fa	2114400	2114999	600	1.23659	6.24481	3.85373	2770.67	3180	578.333	1948.37	0.494072	1.63214
NC_007493.2.fa	2119000	2120199	1200	2.47889	18.3077	10.738	3682.33	4656	569	1916.92	1.02892	2.42889
NC_007493.2.fa	2123600	2123799	200	0.507295	0.507295	0.507295	2141	2141	264	889.399	1.26643	2.40724
NC_007493.2.fa	2127000	2127399	400	1.31881	1.51712	1.35015	2334.5	2369	602	2028.1	0.204648	1.16809
NC_007493.2.fa	2138800	2139199	400	1.58685	2.71563	2.00895	2466.5	2605	278.5	938.249	1.43477	2.77645
NC_007493.2.fa	2152400	2152599	200	0.584428	0.584428	0.584428	2162	2162	395	1330.73	0.699732	1.62467
NC_007493.2.fa	2160800	2161799	1000	1.58891	24.9265	11.387	3701	5371	581.4	1958.7	0.879114	2.74213
NC_007493.2.fa	2173200	2173399	200	2.25531	2.25531	2.25531	2515	2515	545	1836.07	0.453725	1.36977
NC_007493.2.fa	2174600	2175199	600	2.2257	8.01462	4.6067	2895.67	3425	379	1276.83	1.17901	2.68243
NC_007493.2.fa	2181000	2181399	400	0.968381	1.23329	1.01916	2264	2311	531.5	1790.59	0.338242	1.29064
NC_007493.2.fa	2191800	2191999	200	1.90985	1.90985	1.90985	2448	2448	458	1542.97	0.665546	1.58655
NC_007493.2.fa	2237200	2237599	400	1.25489	2.03469	1.51309	2365.5	2472	567.5	1911.87	0.307503	1.29297
NC_007493.2.fa	2286200	2286599	400	2.61448	3.26926	2.81683	2622.5	2707	387.5	1305.46	1.03147	2.07359
NC_007493.2.fa	2323800	2324199	400	1.41449	2.15487	1.65486	2398	2498	196.5	661.996	1.90324	3.77344
NC_007493.2.fa	2325200	2325799	600	0.793608	1.70904	1.00776	2256.67	2410	350.333	1180.25	1.23174	2.04194
NC_007493.2.fa	2332800	2333399	600	14.2258	34.5432	22.5418	5088.33	6356	483	1627.2	1.62845	3.90611
NC_007493.2.fa	2344400	2344999	600	2.28973	11.2097	6.14556	3106	3830	528	1778.8	0.787796	2.15314
NC_007493.2.fa	2361600	2362199	600	5.51139	18.0961	9.88369	3618.33	4634	544	1832.7	0.980979	2.52851
NC_007493.2.fa	2363600	2364399	800	3.95471	21.0289	11.7477	3803.5	4957	490.25	1651.62	1.16883	3.00129
NC_007493.2.fa	2370400	2370999	600	2.80952	10.0209	5.80116	3073.33	3683	394.333	1328.48	1.20565	2.77233
NC_007493.2.fa	2388200	2389399	1200	2.01792	8.86547	4.42489	2850	3535	439	1478.96	0.948527	2.39019
NC_007493.2.fa	2393200	2393399	200	1.41485	1.41485	1.41485	2349	2349	452	1522.76	0.625026	1.54259
NC_007493.2.fa	2413400	2414199	800	1.60109	27.518	13.3582	3958.5	5644	478.5	1612.04	1.24376	3.50116
NC_007493.2.fa	2425400	2425599	200	0.678063	0.678063	0.678063	2186	2186	509	1714.79	0.350082	1.27479
NC_007493.2.fa	2429600	2429799	200	1.38633	1.38633	1.38633	2342	2342	651	2193.18	0.0946769	1.06786
NC_007493.2.fa	2430600	2431999	1400	0.837857	6.66795	2.39164	2496.29	3238	604	2034.84	0.292324	1.59128
NC_007493.2.fa	2441000	2442199	1200	1.44186	3.9324	2.19108	2495.5	2822	601.833	2027.54	0.33345	1.39184
NC_007493.2.fa	2450400	2450599	200	1.55082	1.55082	1.55082	2377	2377	391	1317.25	0.85112	1.80451
NC_007493.2.fa	2455800	2456199	400	3.22097	3.28951	3.22565	2699.5	2712	412.5	1389.69	0.995405	1.95152
NC_007493.2.fa	2460800	2461399	600	1.75159	6.14333	3.81191	2775	3166	464	1563.19	0.824529	2.02535
NC_007493.2.fa	2464000	2464599	600	2.81892	7.96642	4.55388	2892	3419	333	1121.86	1.36235	3.04763
NC_007493.2.fa	2473600	2474399	800	1.6207	7.23075	3.91084	2784.75	3318	476.75	1606.14	0.780521	2.06582
NC_007493.2.fa	2476400	2476599	200	0.715685	0.715685	0.715685	2196	2196	418	1408.22	0.640643	1.55942
NC_007493.2.fa	2483800	2484799	1000	2.23517	20.0745	9.59026	3517.8	4851	661.4	2228.21	0.639576	2.17708
NC_007493.2.fa	2487200	2487399	200	1.42363	1.42363	1.42363	2350	2350	579	1950.61	0.268607	1.20475
NC_007493.2.fa	2492800	2492999	200	0.51072	0.51072	0.51072	2140	2140	577	1943.88	0.138607	1.10089
NC_007493.2.fa	2495400	2495999	600	5.53535	15.3448	9.72518	3618.33	4325	379.667	1279.07	1.50059	3.38136
NC_007493.2.fa	2497400	2497999	600	1.02445	1.8717	1.42792	2344.33	2440	535.667	1804.63	0.382424	1.35208
NC_007493.2.fa	2501600	2502199	600	1.25067	5.19046	2.88565	2610.67	3024	664.667	2239.22	0.221544	1.35047
NC_007493.2.fa	2503000	2503199	200	1.04901	1.04901	1.04901	2275	2275	166	559.243	2.02238	4.068
NC_007493.2.fa	2526400	2527199	800	2.54371	30.4597	15.1124	4179.5	5949	379.25	1277.67	1.66025	4.65614
NC_007493.2.fa	2531200	2531599	400	2.80325	3.25789	2.92196	2643.5	2707	317	1067.95	1.33539	2.53476
NC_007493.2.fa	2541600	2541999	400	2.21125	2.25785	2.21351	2506.5	2515	603.5	2033.15	0.302645	1.237
NC_007493.2.fa	2544000	2544399	400	1.05943	1.19045	1.07468	2278	2303	394	1327.36	0.778686	1.73502
NC_007493.2.fa	2564000	2564599	600	1.23578	5.86112	3.12486	2648.67	3127	385.667	1299.29	1.053	2.40671
NC_007493.2.fa	2587200	2587799	600	1.81742	8.32347	5.24474	2985	3465	415.667	1400.35	1.07491	2.47437
NC_007493.2.fa	2590600	2596199	5600	1.16432	14.035	3.34779	2662.75	4175	455.179	1533.47	0.922936	2.72259
NC_007493.2.fa	2598000	2598399	400	2.45274	4.68826	3.42062	2723.5	2950	298.5	1005.63	1.4318	2.93349
NC_007493.2.fa	2607600	2608199	600	1.46225	12.5587	7.40187	3255.33	3997	326.667	1100.52	1.55144	3.63192
NC_007493.2.fa	2612200	2612399	200	0.991615	0.991615	0.991615	2260	2260	431	1452.01	0.637915	1.55646
NC_007493.2.fa	2615200	2615599	400	6.11892	6.19552	6.12467	3163	3173	537.5	1810.8	0.804996	1.75226
NC_007493.2.fa	2616000	2616999	1000	2.19535	5.17618	3.5457	2746.2	3023	510.4	1719.5	0.685412	1.75806
NC_007493.2.fa	2617800	2618199	400	0.962718	1.12624	0.985223	2258	2289	420	1414.95	0.67771	1.61772
NC_007493.2.fa	2641200	2641599	400	1.0667	1.29941	1.10771	2284	2325	476	1603.61	0.511277	1.44985
NC_007493.2.fa	2642000	2642399	400	0.678641	0.7586	0.68487	2187.5	2206	467.5	1574.98	0.47781	1.40065
NC_007493.2.fa	2659200	2662799	3600	2.18429	38.5184	11.8499	3760.89	6746	680.444	2292.37	0.667057	2.9428
NC_007493.2.fa	2682400	2682599	200	0.616341	0.616341	0.616341	2170	2170	498	1677.73	0.370989	1.29341
NC_007493.2.fa	2687000	2687799	800	2.2068	24.9509	12.8388	3850.5	5375	475	1600.24	1.18811	3.35886
NC_007493.2.fa	2714600	2714999	400	2.36244	3.30456	2.69576	2598	2713	472	1590.14	0.712211	1.70614
NC_007493.2.fa	2716800	2717399	600	2.18004	6.71849	3.61576	2735	3248	434	1462.12	0.99941	2.22143
NC_007493.2.fa	2727400	2727599	200	0.678791	0.678791	0.678791	2187	2187	378	1273.46	0.779729	1.71737
NC_007493.2.fa	2741400	2741999	600	11.2035	40.6136	24.9346	5314.67	6954	470	1583.4	1.70216	4.39182
NC_007493.2.fa	2750000	2750399	400	1.06968	2.56613	1.67088	2392.5	2575	527	1775.43	0.426029	1.45035
NC_007493.2.fa	2758000	2758599	600	0.83499	1.20712	0.895917	2236.33	2307	401	1350.94	0.746728	1.7077
NC_007493.2.fa	2770400	2770599	200	0.996577	0.996577	0.996577	2261	2261	445	1499.18	0.592467	1.50816
NC_007493.2.fa	2772000	2772399	400	0.96449	1.64957	1.18018	2295.5	2397	460.5	1551.39	0.592549	1.54506
NC_007493.2.fa	2790000	2790399	400	2.90314	3.36055	3.02295	2660	2723	588.5	1982.62	0.430102	1.37344
NC_007493.2.fa	2798800	2801599	2800	1.28136	17.1024	4.65196	2840.21	4522	547.929	1845.94	0.681766	2.44971
NC_007493.2.fa	2804800	2805599	800	3.2749	26.6979	14.0887	4090.75	5558	570.5	1921.98	1.04269	2.89181
NC_007493.2.fa	2811400	2811999	600	7.41359	22.6008	12.5424	3946.33	5127	438	1475.59	1.40519	3.47453
NC_007493.2.fa	2813400	2813799	400	15.1298	15.7308	15.3089	4319.5	4368	399	1344.21	1.6843	3.2495
NC_007493.2.fa	2817600	2818599	1000	1.70794	24.0759	11.9159	3798.6	5286	357.8	1205.41	1.63925	4.38525
NC_007493.2.fa	2836600	2836999	400	0.928337	1.23855	0.993888	2257.5	2312	601	2024.73	0.160031	1.14188
NC_007493.2.fa	2842200	2842399	200	0.794201	0.794201	0.794201	2214	2214	603	2031.47	0.124074	1.08985
NC_007493.2.fa	2843600	2843799	200	0.526549	0.526549	0.526549	2146	2146	347	1169.02	0.875788	1.83572
NC_007493.2.fa	2853400	2853799	400	1.25769	1.53808	1.31339	2327	2373	529	1782.17	0.401892	1.33152
NC_007493.2.fa	2856200	2857199	1000	1.15543	3.175	1.62653	2385.6	2690	456	1536.23	0.709767	1.75103
NC_007493.2.fa	2867000	2868999	2000	0.873832	8.48344	2.62357	2532.2	3488	384.3	1294.68	0.975371	2.6941
NC_007493.2.fa	2888800	2889199	400	1.29019	1.39464	1.30034	2326	2346	369.5	1244.82	0.921552	1.88461
NC_007493.2.fa	2896200	2896599	400	1.17506	2.28278	1.58704	2378.5	2520	559	1883.24	0.337462	1.33812
NC_007493.2.fa	2900400	2900799	400	0.623236	0.624222	0.623237	2173	2174	331	1115.12	1.02376	1.94957
NC_007493.2.fa	2901800	2902199	400	1.09337	1.51279	1.19842	2301.5	2368	588.5	1982.62	0.214507	1.19438
NC_007493.2.fa	2903000	2903399	400	3.36906	4.22614	3.66272	2776	2875	316.5	1066.27	1.38065	2.69632
NC_007493.2.fa	2915400	2916399	1000	2.90708	73.1778	29.3659	5566.2	9977	722.8	2435.07	1.05576	4.09722
NC_007493.2.fa	2919600	2920799	1200	2.16192	9.74	5.05194	2970	3646	554.333	1867.51	0.666487	1.95233
NC_007493.2.fa	2924200	2924599	400	5.9407	7.24801	6.44926	3208.5	3321	370	1246.51	1.36412	2.66425
NC_007493.2.fa	2926200	2928199	2000	0.957185	2.84874	1.30694	2318.9	2630	439.6	1480.98	0.682533	1.77585
NC_007493.2.fa	2932600	2933199	600	1.01176	3.20648	1.81867	2417.67	2695	586.667	1976.44	0.289576	1.36356
NC_007493.2.fa	2941400	2941599	200	0.933734	0.933734	0.933734	2246	2246	631	2125.8	0.0793167	1.05654
NC_007493.2.fa	2942400	2942599	200	0.889896	0.889896	0.889896	2236	2236	651	2193.18	0.0278852	1.01953
NC_007493.2.fa	2957800	2958399	600	2.9005	7.21259	4.89841	2957	3316	413	1391.37	1.08363	2.38326
NC_007493.2.fa	2960800	2961199	400	2.81472	3.45694	3.01159	2657	2740	637	2146.01	0.313729	1.27679
NC_007493.2.fa	2962600	2963199	600	1.0809	3.04413	1.84411	2425.33	2665	535	1802.38	0.443439	1.4786
NC_007493.2.fa	2967800	2967999	200	0.822863	0.822863	0.822863	2222	2222	392	1320.62	0.750197	1.68254
NC_007493.2.fa	2969000	2971399	2400	1.33611	12.342	3.28071	2652.83	3967	508.583	1713.38	0.641694	2.3153
NC_007493.2.fa	2984200	2984399	200	0.5346	0.5346	0.5346	2148	2148	395	1330.73	0.690364	1.61415
NC_007493.2.fa	2999800	3000199	400	1.02008	1.1109	1.02795	2266	2284	760.5	2562.08	-0.176755	0.891465
NC_007493.2.fa	3001200	3001799	600	1.26658	3.23912	2.27136	2510.33	2701	540	1819.23	0.467271	1.4847
NC_007493.2.fa	3002400	3004399	2000	3.56553	14.0156	6.85743	3212	4166	716.9	2415.19	0.436943	1.72492
NC_007493.2.fa	3005000	3005399	400	1.34245	1.37291	1.34345	2334	2340	509	1714.79	0.444771	1.3646
NC_007493.2.fa	3007800	3007999	200	0.563189	0.563189	0.563189	2156	2156	413	1391.37	0.631483	1.54955
NC_007493.2.fa	3009600	3009999	400	0.871164	1.26371	0.966058	2250.5	2318	524.5	1767.01	0.368451	1.31182
NC_007493.2.fa	3019600	3020599	1000	10.5846	169.033	81.0494	10412.6	18239	649.4	2187.79	2.09485	8.33673
NC_007493.2.fa	3041600	3041999	400	1.26339	1.61372	1.34288	2333	2389	496.5	1672.68	0.480164	1.42825
NC_007493.2.fa	3065600	3065799	200	0.978929	0.978929	0.978929	2257	2257	462	1556.45	0.535861	1.4501
NC_007493.2.fa	3072400	3072999	600	2.19909	6.97846	4.07836	2816	3283	501.333	1688.96	0.726716	1.9438
NC_007493.2.fa	3076400	3077199	800	2.41344	35.0018	18.0883	4462.25	6400	565.75	1905.98	1.12021	3.35786
NC_007493.2.fa	3109600	3110999	1400	4.83819	97.6156	35.3115	6196.14	12151	561.571	1891.9	1.53502	6.42265
NC_007493.2.fa	3114800	3115199	400	0.801553	0.970618	0.825394	2220.5	2255	550	1852.91	0.27	1.217
NC_007493.2.fa	3120800	3121399	600	1.75824	6.74007	3.36255	2683.67	3250	501.333	1688.96	0.703974	1.92426
NC_007493.2.fa	3125800	3126399	600	1.16461	3.03205	2.11257	2480.33	2664	374	1259.98	1.10658	2.11432
NC_007493.2.fa	3144000	3144399	400	0.721347	0.810695	0.728988	2199.5	2220	322.5	1086.48	1.02822	2.04329
NC_007493.2.fa	3155000	3155199	200	1.75801	1.75801	1.75801	2417	2417	607	2044.94	0.241048	1.18194
NC_007493.2.fa	3161800	3162999	1200	1.23615	22.0382	8.23231	3296.83	5063	557.167	1877.06	0.804263	2.6973
NC_007493.2.fa	3168600	3168999	400	1.31647	1.59283	1.37087	2339.5	2385	438	1475.59	0.665007	1.6163
NC_007493.2.fa	3174800	3175399	600	1.09153	2.04963	1.41397	2344.67	2476	358	1206.08	1.00683	2.05293
NC_007493.2.fa	3175800	3177199	1400	1.48517	49.2382	17.2013	4312.29	7783	337	1135.33	1.81678	6.85527
NC_007493.2.fa	3187800	3188599	800	1.34514	80.8729	36.4372	6213	10675	451	1519.39	1.85309	7.02585
NC_007494.2.fa	1	399	400	7.09419	11.6581	9.22565	3572.5	3886	400	1347.57	1.41511	2.8837
NC_007494.2.fa	4400	5599	1200	2.09753	81.1284	39.2241	6572.17	10683	828.833	2792.29	1.14635	3.8259
NC_007494.2.fa	6600	6799	200	1.26806	1.26806	1.26806	2319	2319	423	1425.06	0.70209	1.6273
NC_007494.2.fa	8800	8999	200	1.42689	1.42689	1.42689	2350	2350	705	2375.1	-0.0153209	0.989432
NC_007494.2.fa	14400	15399	1000	1.50387	11.7119	5.67173	3015.2	3892	466.4	1571.27	0.908523	2.47697
NC_007494.2.fa	16000	17199	1200	2.5921	17.2674	7.71631	3291.83	4542	539.667	1818.1	0.864625	2.49821
NC_007494.2.fa	21800	22399	600	1.84642	3.74538	2.5504	2566.67	2791	539.667	1818.1	0.508613	1.53512
NC_007494.2.fa	33000	39199	6200	9.71946	184.678	56.2487	8291.65	19544	804	2708.62	1.62026	7.21547
NC_007494.2.fa	100400	101399	1000	3.00667	10.7703	6.78855	3221.2	3777	355.4	1197.32	1.4543	3.15455
NC_007494.2.fa	112400	113799	1400	0.895185	2.52058	1.48064	2350	2568	501.571	1689.76	0.497753	1.51974
NC_007494.2.fa	145800	145999	200	1.1614	1.1614	1.1614	2296	2296	525	1768.69	0.376253	1.29813
NC_007494.2.fa	150800	151399	600	2.49529	8.73847	5.26074	2996.33	3518	456.667	1538.48	0.969236	2.28667
NC_007494.2.fa	162200	162399	200	1.17268	1.17268	1.17268	2299	2299	428	1441.9	0.672658	1.59442
NC_007494.2.fa	215200	215399	200	0.530094	0.530094	0.530094	2147	2147	351	1182.5	0.859939	1.81565
NC_007494.2.fa	231000	232199	1200	1.71841	16.6132	7.89107	3305.67	4466	552.333	1860.78	0.791901	2.40007
NC_007494.2.fa	239200	239799	600	1.02864	5.17604	2.71669	2575.33	3024	420	1414.95	0.872067	2.13717
NC_007494.2.fa	266600	267199	600	5.05708	13.9543	8.24194	3420.67	4159	583.667	1966.34	0.786976	2.1151
NC_007494.2.fa	277400	277999	600	1.07672	2.85238	1.56071	2371.67	2630	433.667	1461	0.7107	1.80014
NC_007494.2.fa	289400	289799	400	1.34106	1.5857	1.38561	2342	2383	539.5	1817.54	0.365355	1.31111
NC_007494.2.fa	309800	310199	400	6.39941	7.3015	6.71399	3246.5	3329	390	1313.88	1.32359	2.53371
NC_007494.2.fa	319800	319999	200	0.895795	0.895795	0.895795	2239	2239	369	1243.14	0.848353	1.80109
NC_007494.2.fa	365400	365599	200	0.913372	0.913372	0.913372	2243	2243	367	1236.4	0.858761	1.81414
NC_007494.2.fa	368000	368799	800	1.37779	5.60403	3.02448	2637.25	3089	461.25	1553.92	0.768491	1.98787
NC_007494.2.fa	372200	373599	1400	1.05778	3.20908	1.49206	2355.43	2692	883.143	2975.25	-0.165162	0.904797
NC_007494.2.fa	377200	377399	200	1.55652	1.55652	1.55652	2377	2377	561	1889.97	0.33062	1.25769
NC_007494.2.fa	406400	406599	200	0.756008	0.756008	0.756008	2208	2208	178	599.671	1.87875	3.68202
NC_007494.2.fa	428000	428399	400	2.62652	3.72845	3.03573	2661	2789	424.5	1430.11	0.894664	1.9502
NC_007494.2.fa	430800	431399	600	4.85664	27.5124	17.3234	4464.33	5641	538.333	1813.61	1.26692	3.11037
NC_007494.2.fa	437400	437799	400	8.13558	10.8408	9.3379	3593	3785	406	1367.79	1.42529	2.76724
NC_007494.2.fa	457600	458399	800	1.32559	17.8952	9.15229	3406	4615	403.5	1359.37	1.26441	3.39497
NC_007494.2.fa	495200	495599	400	3.35599	4.96698	4.01365	2831	2993	383	1290.3	1.13633	2.31961
NC_007494.2.fa	527200	527399	200	0.640969	0.640969	0.640969	2177	2177	415	1398.11	0.638496	1.5571
NC_007494.2.fa	535200	535599	400	1.20814	2.03603	1.48834	2362	2474	290	976.991	1.27691	2.53226
NC_007494.2.fa	543800	544199	400	0.832831	1.26859	0.94417	2245.5	2319	384.5	1295.36	0.807062	1.79024
NC_007494.2.fa	546200	546799	600	10.856	25.9489	15.8305	4347.67	5485	278	936.564	2.23182	5.85651
NC_007494.2.fa	571800	572399	600	3.84097	11.2657	6.80985	3228	3840	304.667	1026.4	1.63878	3.74122
NC_007494.2.fa	592000	592199	200	1.40451	1.40451	1.40451	2348	2348	310	1044.37	1.16803	2.24825
NC_007494.2.fa	639200	639599	400	1.56644	1.74176	1.59182	2385	2415	401.5	1352.63	0.819019	1.78541
NC_007494.2.fa	669600	669999	400	0.948206	1.15038	0.980584	2255.5	2293	618	2082	0.116923	1.10134
NC_007494.2.fa	680600	681799	1200	1.87711	6.56837	3.73494	2764.33	3225	467.5	1574.98	0.870826	2.04765
NC_007494.2.fa	683200	683799	600	7.21553	22.9174	13.4159	4054.67	5160	504.667	1700.19	1.25252	3.03496
NC_007494.2.fa	690800	691799	1000	1.86053	8.92528	3.85666	2758.2	3542	560	1886.6	0.544957	1.87745
NC_007494.2.fa	692600	693199	600	1.69289	3.56392	2.57335	2571.67	2760	434	1462.12	0.81483	1.88767
NC_007494.2.fa	704600	704999	400	2.25169	2.50539	2.29899	2524	2563	456.5	1537.92	0.776596	1.66654
NC_007494.2.fa	707000	707199	200	0.527409	0.527409	0.527409	2145	2145	555	1869.76	0.198026	1.14721
NC_007494.2.fa	733000	733599	600	7.75761	32.4136	19.8164	4761	6141	556.333	1874.25	1.30432	3.27651
NC_007494.2.fa	755600	756199	600	1.09623	5.84002	2.6105	2546	3122	529.667	1784.41	0.503935	1.74959
NC_007494.2.fa	797400	797599	200	0.861822	0.861822	0.861822	2230	2230	566	1906.82	0.225767	1.16949
NC_007494.2.fa	838400	838799	400	0.906093	0.913503	0.906155	2241	2243	421	1418.32	0.669816	1.58145
NC_007494.2.fa	841600	841999	400	1.30959	1.56013	1.35593	2336.5	2379	446	1502.55	0.654851	1.58331
NC_007494.2.fa	845000	845199	200	0.807441	0.807441	0.807441	2219	2219	309	1041	1.0912	2.1316
NC_007494.2.fa	879800	880199	400	1.07603	1.10093	1.0767	2278	2283	512.5	1726.58	0.403309	1.32227
NC_007494.2.fa	910800	911199	400	14.9153	15.413	15.0512	4289	4330	459	1546.34	1.48907	2.80016
NC_007494.2.fa	930200	930999	800	2.04794	7.01971	4.49678	2886.25	3289	600.25	2022.2	0.53004	1.62644
NC_007494.2.fa	934000	937399	3400	1.58078	9.01783	3.56492	2729.12	3556	496.706	1673.37	0.733223	2.12505
NC_007494.2.fa	940400	940599	200	0.909011	0.909011	0.909011	2241	2241	524	1765.32	0.344038	1.26946
NC_007494.2.fa	941000	941399	400	3.9329	3.94778	3.93314	2823	2826	614	2068.53	0.458983	1.36619
NC_007494.2.fa	942600	942999	400	21.3916	28.8379	24.9642	5375.5	5783	286.5	965.2	2.47928	5.9915
NC_009007.1.fa	600	2399	1800	1.45105	1.86383	1.56007	2375.44	2436	881.667	2970.28	-0.227978	0.820125
NC_009007.1.fa	2800	6399	3600	1.29365	11.0067	3.30919	2650.22	3806	506.278	1705.62	0.71168	2.23145
NC_009007.1.fa	6800	7799	1000	1.31627	1.66775	1.35173	2334.4	2398	681.4	2295.59	0.0488195	1.04461
NC_009007.1.fa	8200	12799	4600	1.25089	3.15722	1.76725	2413.3	2686	689.783	2323.83	0.129749	1.15585
NC_009007.1.fa	13200	15199	2000	0.955767	3.81702	1.51304	2357.2	2804	568.3	1914.57	0.399982	1.46456
NC_009007.1.fa	15600	16599	1000	0.622982	1.70344	0.930287	2228.4	2408	307.8	1036.96	1.16572	2.32218
NC_009007.1.fa	17600	20599	3000	0.869687	1.63311	1.01036	2257.8	2393	529.667	1784.41	0.399557	1.34106
NC_009007.1.fa	21400	25599	4200	1.21911	2.6185	1.5173	2364	2584	890.571	3000.28	-0.330054	0.861254
NC_009007.1.fa	26400	26799	400	0.663262	0.725875	0.667212	2181	2196	950	3200.49	-0.553029	0.686145
NC_009007.1.fa	27200	27599	400	0.575657	0.629329	0.578612	2158	2172	812.5	2737.26	-0.342913	0.793494
NC_009007.1.fa	28000	28399	400	0.626117	0.676468	0.628735	2171.5	2184	835.5	2814.75	-0.373513	0.775914
NC_009007.1.fa	29400	30199	800	0.83796	0.990264	0.857407	2228.5	2260	501.25	1688.68	0.413938	1.33832
NC_009007.1.fa	30600	30799	200	0.66712	0.66712	0.66712	2183	2183	547	1842.81	0.244284	1.18461
NC_009007.1.fa	31200	31599	400	0.729793	0.753526	0.730408	2197.5	2203	846	2850.12	-0.372785	0.77295
NC_009007.1.fa	32200	32999	800	0.782373	1.14354	0.820875	2218.25	2292	645.5	2174.65	0.0441147	1.05396
NC_009007.1.fa	33400	33599	200	0.510527	0.510527	0.510527	2139	2139	794	2674.94	-0.322432	0.799646
NC_009007.1.fa	34200	37999	3800	1.56691	4.39206	2.12857	2486.16	2900	496.947	1674.18	0.653414	1.73219
NC_009007.1.fa	38600	38799	200	0.858939	0.858939	0.858939	2231	2231	312	1051.11	1.08505	2.12252
NC_009007.1.fa	39400	39799	400	0.763101	0.935078	0.787656	2211.5	2246	540	1819.23	0.342506	1.23459
NC_009007.1.fa	40200	40599	400	1.62631	1.67381	1.62865	2391.5	2400	560	1886.6	0.36081	1.27213
NC_009007.1.fa	41000	41799	800	0.932674	1.71438	1.13669	2283.25	2407	946.25	3187.86	-0.479178	0.755053
NC_009007.1.fa	43000	44199	1200	1.18373	2.31664	1.41982	2348	2529	317.667	1070.2	1.21138	2.36311
NC_009007.1.fa	44600	45199	600	0.865405	1.13611	0.924725	2243.33	2292	373.667	1258.86	0.94776	1.8207
NC_009007.1.fa	46400	49799	3400	0.762849	2.27869	1.01547	2253.18	2517	698	2351.52	0.0171287	1.07037
NC_009007.1.fa	51000	51599	600	0.965277	1.83017	1.2341	2303.67	2430	840.333	2831.03	-0.29773	0.858345
NC_009007.1.fa	52800	53799	1000	1.08446	2.58999	1.52149	2363.4	2580	578.6	1949.27	0.288954	1.32357
NC_009007.1.fa	54400	54599	200	0.633875	0.633875	0.633875	2174	2174	622	2095.48	0.0530476	1.03747
NC_009007.1.fa	55800	55999	200	0.874119	0.874119	0.874119	2231	2231	995	3352.09	-0.587155	0.665555
NC_009007.1.fa	57200	58199	1000	0.989813	2.80316	1.46773	2350	2617	670.8	2259.88	0.130333	1.15802
NC_009007.1.fa	58600	59799	1200	0.711207	0.89859	0.720664	2196.33	2240	497.167	1674.92	0.525347	1.33738
NC_009007.1.fa	62000	62199	200	0.547635	0.547635	0.547635	2150	2150	731	2462.69	-0.195814	0.873028
NC_009007.1.fa	63400	64199	800	1.44795	3.39069	2.16369	2490.5	2727	804.25	2709.47	-0.120712	1.00647
NC_009007.1.fa	65400	65599	200	1.1473	1.1473	1.1473	2292	2292	720	2425.63	-0.0817201	0.944908
NC_009007.1.fa	66000	66599	600	2.36819	4.97292	3.5357	2740	2989	939	3163.43	-0.200608	0.94486
NC_009007.1.fa	67200	68599	1400	1.37614	27.3234	10.6891	3603.43	5620	709	2388.58	0.517689	2.35287
NC_009007.1.fa	70000	71199	1200	1.03697	1.61448	1.18334	2297	2389	597	2011.25	0.210581	1.18782
NC_009007.1.fa	72800	80199	7400	2.67682	8.85057	5.49587	3047.32	3529	1384.08	4662.88	-0.577697	0.756828
NC_009007.1.fa	80800	81599	800	2.25074	13.7871	7.3901	3273.75	4135	994.75	3351.25	-0.0106732	1.23387
NC_009007.1.fa	83200	84799	1600	3.01634	6.01268	4.81817	2959.25	3149	319.125	1075.11	1.46066	2.929
NC_009007.1.fa	86000	87799	1800	0.806796	1.62372	0.953409	2246.11	2392	398.222	1341.59	0.791593	1.78297
NC_009007.1.fa	88400	90199	1800	0.986891	52.7833	12.763	3707.33	8113	599.444	2019.49	0.762447	4.01735
NC_009007.1.fa	91400	94199	2800	1.22406	3.61794	1.72415	2404.93	2769	544.286	1833.66	0.440641	1.51009
NC_009007.1.fa	94800	95199	400	1.26136	1.32045	1.2649	2316.5	2328	742.5	2501.43	-0.110707	0.930666
NC_009007.1.fa	95600	98199	2600	1.16164	8.25947	2.29679	2491.15	3456	570.077	1920.55	0.493122	1.79948
NC_009007.1.fa	99600	100799	1200	1.11495	2.15192	1.39051	2339.33	2496	576.333	1941.63	0.340573	1.28552
NC_009007.1.fa	101400	103199	1800	1.03026	2.27895	1.42931	2344.11	2520	673.111	2267.67	0.0814224	1.11127
NC_009007.1.fa	103800	104999	1200	0.914921	1.22956	0.946465	2247.67	2309	669.333	2254.94	0.0381176	1.02397
NC_009007.1.fa	106800	107199	400	0.867689	1.15974	0.927188	2243	2296	506	1704.68	0.399397	1.34688
NC_009007.1.fa	107600	107799	200	1.3824	1.3824	1.3824	2342	2342	509	1714.79	0.449485	1.36577
NC_009007.1.fa	108400	113999	5600	1.26858	11.5682	2.53269	2537.79	3875	680.821	2293.64	0.239927	1.68945
NC_009008.1.fa	200	999	800	0.831857	3.25006	1.3642	2325	2701	468	1576.66	0.786913	1.71311
NC_009008.1.fa	1400	2199	800	1.08433	1.8471	1.23302	2308.25	2435	560	1886.6	0.322432	1.29068
NC_009008.1.fa	3600	4199	600	1.19779	1.93413	1.36551	2336.67	2453	474	1596.88	0.608564	1.53612
NC_009008.1.fa	5000	8999	4000	1.02452	57.9752	7.04135	2999.55	8588	837.75	2822.33	-0.00286918	3.04288
NC_009008.1.fa	9600	10799	1200	1.31082	1.87101	1.40165	2343.5	2438	788.5	2656.41	-0.162316	0.917781
NC_009008.1.fa	11600	11799	200	0.573164	0.573164	0.573164	2157	2157	769	2590.71	-0.26421	0.83259
NC_009008.1.fa	13400	15199	1800	0.90468	1.64931	0.978912	2253.67	2395	640.556	2157.99	0.0937487	1.10983
NC_009008.1.fa	15600	17399	1800	0.825789	1.51145	0.957304	2245.56	2367	749.444	2524.83	-0.133886	0.937489
NC_009008.1.fa	17800	21399	3600	0.944125	3.36297	1.57571	2366.94	2722	906.667	3054.5	-0.332271	0.891144
NC_009008.1.fa	21800	23399	1600	0.727662	1.90339	1.04306	2254.12	2444	970.875	3270.82	-0.528906	0.747214
NC_009008.1.fa	24800	26999	2200	0.915802	17.0806	4.90082	2845.91	4515	804.182	2709.24	0.101159	1.66652
NC_009008.1.fa	27400	28199	800	0.742418	1.19799	0.8103	2213	2302	871	2934.34	-0.406086	0.784503
NC_009008.1.fa	29800	30399	600	0.808581	1.4024	0.929551	2238.67	2344	999.667	3367.81	-0.573092	0.696001
NC_009008.1.fa	30800	35199	4400	1.33087	6.59461	3.14968	2657.55	3228	681.727	2296.7	0.253027	1.4055
NC_009008.1.fa	35600	35999	400	3.4739	3.85325	3.5639	2754.5	2806	1344.5	4529.53	-0.715281	0.61949
NC_009008.1.fa	36600	36999	400	2.08754	3.31166	2.55566	2571	2716	405	1364.42	0.942921	1.99059

## Sheet: 241_Rep4_ChIP_IPvsINPUT_MOSAiCS
CenR ChIP-seq in WT (Rhodobacter sphaeroides 2.4.1 background)
chrID	peakStart	peakStop	peakSize	logAveP	logMinP	aveLogP	aveChipCount	maxChipCount	aveInputCount	aveInputCountScaled	aveLog2Ratio	IP/IN
NC_007488.2.fa	12600	12999	400	1.01372	1.01806	1.01374	1855.5	1872	373	868.558	1.09451	2.1553
NC_007488.2.fa	20200	20799	600	1.26797	10.5803	6.56482	3779	4369	936.333	2180.32	0.763511	2.00383
NC_007488.2.fa	22400	23199	800	2.03103	13.9928	7.51822	4000.75	4954	977	2275.02	0.792406	2.17757
NC_007488.2.fa	25200	25799	600	1.08187	1.5059	1.14485	2766.67	3025	843.667	1964.54	0.504727	1.5398
NC_007488.2.fa	61400	62799	1400	1.22546	8.42455	3.44379	3343	4239	946.857	2204.83	0.583258	1.9226
NC_007488.2.fa	71600	71799	200	1.14132	1.14132	1.14132	2692	2692	798	1858.2	0.534531	1.44871
NC_007488.2.fa	113600	113799	200	0.8837	0.8837	0.8837	2566	2566	758	1765.06	0.53955	1.45378
NC_007489.1.fa	2400	2599	200	0.721722	0.721722	0.721722	2709	2709	865	2014.22	0.427359	1.34494
NC_007489.1.fa	47000	47199	200	1.15461	1.15461	1.15461	3227	3227	1109	2582.39	0.321377	1.24962
NC_007489.1.fa	49600	50199	600	1.4047	3.07696	1.87081	3086	3308	943.667	2197.4	0.487827	1.50542
NC_007489.1.fa	66800	67199	400	5.79131	7.73187	6.61232	3966.5	4156	997	2321.59	0.770973	1.79015
NC_007489.1.fa	70600	71199	600	2.75474	6.87786	4.58096	3637.67	4018	995.667	2318.48	0.649984	1.73303
NC_007489.1.fa	75800	76199	400	1.46943	2.29935	1.75056	3975	4304	1469	3420.67	0.215863	1.25823
NC_007489.1.fa	79400	80399	1000	1.31961	19.5956	8.17171	3942.4	5396	938.4	2185.13	0.812906	2.46942
NC_007489.1.fa	95000	95599	600	1.80285	13.69	7.30075	3972.67	4863	992.333	2310.72	0.758669	2.10454
NC_007489.1.fa	102200	102399	200	1.81339	1.81339	1.81339	3077	3077	939	2186.53	0.492691	1.40725
NC_007490.2.fa	1200	1799	600	2.36857	3.46644	2.63717	3758.67	3909	1229	2861.82	0.394792	1.36592
NC_007490.2.fa	2400	2999	600	0.797956	1.10809	0.868151	2477.33	2506	712.667	1659.5	0.57813	1.5101
NC_007490.2.fa	33000	33199	200	0.808117	0.808117	0.808117	3082	3082	1077	2507.87	0.297296	1.22893
NC_007490.2.fa	35000	36199	1200	1.20805	17.3407	5.88119	4031	5783	1128.5	2627.79	0.581587	2.2007
NC_007490.2.fa	37800	38199	400	2.8143	3.15625	2.89082	3467	3582	1041.5	2425.21	0.515445	1.47699
NC_007490.2.fa	44600	44799	200	1.77827	1.77827	1.77827	3122	3122	968	2254.06	0.469768	1.38506
NC_007490.2.fa	54800	55199	400	1.13344	1.21605	1.14006	3056.5	3072	1009.5	2350.69	0.378635	1.30685
NC_007490.2.fa	65200	65599	400	10.712	11.2063	10.8465	4469.5	4518	971.5	2262.21	0.981984	1.99716
NC_007490.2.fa	69600	69799	200	1.07185	1.07185	1.07185	4294	4294	1792	4172.8	0.0412958	1.02904
NC_007490.2.fa	76000	76399	400	1.28047	1.28784	1.28053	4877	4932	2118.5	4933.08	-0.0164031	0.999781
NC_007490.2.fa	79000	79399	400	0.588767	0.610915	0.589304	4531.5	4582	2086.5	4858.57	-0.100494	0.943076
NC_007493.2.fa	1	4799	4800	4.26606	13.6999	8.78157	4021.58	5017	896.583	2087.76	0.942134	2.40305
NC_007493.2.fa	5200	5599	400	1.93211	1.99146	1.93568	2828.5	3102	793.5	1847.72	0.630199	1.67882
NC_007493.2.fa	9200	9399	200	0.525061	0.525061	0.525061	1978	1978	479	1115.39	0.825935	1.77338
NC_007493.2.fa	32600	32799	200	0.57565	0.57565	0.57565	2776	2776	932	2170.23	0.355015	1.27913
NC_007493.2.fa	50000	50199	200	0.611155	0.611155	0.611155	2758	2758	914	2128.32	0.373756	1.29586
NC_007493.2.fa	51200	51599	400	1.28357	1.67526	1.37815	3051.5	3073	977	2275.02	0.423917	1.35076
NC_007493.2.fa	70400	70599	200	0.886175	0.886175	0.886175	1732	1732	325	756.786	1.19341	2.28863
NC_007493.2.fa	81000	81199	200	0.518985	0.518985	0.518985	2001	2001	492	1145.66	0.804007	1.74659
NC_007493.2.fa	84000	85599	1600	0.794971	3.04529	1.40005	3035.88	3391	982.125	2286.95	0.405217	1.48276
NC_007493.2.fa	92600	93199	600	1.24637	9.8885	6.71163	3739.67	4368	905.667	2108.91	0.793274	2.07121
NC_007493.2.fa	95000	95199	200	1.05695	1.05695	1.05695	1932	1932	406	945.401	1.03032	2.04358
NC_007493.2.fa	103800	104199	400	0.822221	1.33381	0.963805	2971	3097	989	2302.96	0.36626	1.34479
NC_007493.2.fa	109000	109399	400	1.17623	1.45519	1.23147	2064	2095	457.5	1065.32	0.953344	1.96654
NC_007493.2.fa	125200	125399	200	0.879651	0.879651	0.879651	1908	1908	408	950.058	1.00521	2.0083
NC_007493.2.fa	126000	126399	400	1.61626	1.62926	1.61645	2949	2973	889	2070.1	0.5104	1.43616
NC_007493.2.fa	141000	141199	200	0.628976	0.628976	0.628976	2696	2696	873	2032.84	0.407146	1.32622
NC_007493.2.fa	156200	156999	800	1.2969	9.90555	4.75151	3466.75	4400	919.75	2141.7	0.680232	2.05444
NC_007493.2.fa	165400	165599	200	0.651197	0.651197	0.651197	2873	2873	977	2275.02	0.33655	1.26285
NC_007493.2.fa	173600	173799	200	0.828222	0.828222	0.828222	3003	3003	1025	2386.79	0.331211	1.25818
NC_007493.2.fa	184200	184599	400	1.02905	1.0347	1.02908	2795	2798	871	2028.19	0.462463	1.37956
NC_007493.2.fa	193800	194799	1000	2.27275	6.78856	3.78546	3132.6	3506	809	1883.82	0.735088	1.86112
NC_007493.2.fa	210600	212599	2000	3.64814	235.067	53.0733	7659.2	21153	957.4	2229.38	1.43643	9.48831
NC_007493.2.fa	213200	213599	400	0.938454	1.06729	0.953257	2960	2993	979.5	2280.84	0.375804	1.31224
NC_007493.2.fa	214000	214999	1000	1.47306	12.1737	5.27137	3199.6	3700	776.4	1807.9	0.826368	2.04657
NC_007493.2.fa	215800	215999	200	0.647992	0.647992	0.647992	2685	2685	863	2009.56	0.417863	1.33611
NC_007493.2.fa	220000	220199	200	0.592554	0.592554	0.592554	3017	3017	1079	2512.53	0.263878	1.20078
NC_007493.2.fa	243600	243999	400	2.1113	3.74152	2.77846	3284	3505	958	2230.77	0.555004	1.5712
NC_007493.2.fa	246600	246999	400	3.5481	6.62992	4.93858	2665	2826	540.5	1258.59	1.13403	2.24536
NC_007493.2.fa	255000	255599	600	1.28759	14.9144	10.1089	4160	4830	930	2165.57	0.899472	2.23036
NC_007493.2.fa	258600	260599	2000	0.775531	10.9936	2.83853	3290.8	4502	1006.8	2344.41	0.469907	1.92032
NC_007493.2.fa	272000	272199	200	1.41769	1.41769	1.41769	3186	3186	1048	2440.34	0.384523	1.30555
NC_007493.2.fa	272600	272799	200	0.845826	0.845826	0.845826	2942	2942	985	2293.64	0.359017	1.28267
NC_007493.2.fa	275400	275599	200	0.630343	0.630343	0.630343	2777	2777	922	2146.94	0.37109	1.29347
NC_007493.2.fa	287800	288399	600	0.984872	2.1759	1.5119	3577.67	3932	1280.33	2981.35	0.264456	1.31887
NC_007493.2.fa	289800	290599	800	6.47025	10.4046	8.72621	4294	4721	1012.25	2357.1	0.863157	2.00289
NC_007493.2.fa	291400	291999	600	1.47568	3.26738	1.96893	3279.67	3583	1040.33	2422.49	0.434617	1.47906
NC_007493.2.fa	293400	293599	200	0.808688	0.808688	0.808688	2742	2742	871	2028.19	0.434853	1.35195
NC_007493.2.fa	303000	304799	1800	1.64813	55.6417	14.1968	4750	9492	1009.22	2350.05	0.888265	4.03907
NC_007493.2.fa	307600	308399	800	0.750236	0.965207	0.78587	2952.5	3019	1003.25	2336.14	0.33785	1.2923
NC_007493.2.fa	309400	310399	1000	1.01531	2.66894	1.60152	3042.2	3219	954.8	2223.32	0.450871	1.44783
NC_007493.2.fa	312400	312999	600	1.86678	5.39877	3.24259	3447.67	3850	1008.67	2348.75	0.548567	1.63917
NC_007493.2.fa	316800	317199	400	1.07734	1.19076	1.08912	3011.5	3078	990	2305.29	0.385497	1.33519
NC_007493.2.fa	319600	320999	1400	0.821763	3.7649	1.62635	2990.43	3489	933.286	2173.22	0.465628	1.60545
NC_007493.2.fa	329400	329599	200	1.36344	1.36344	1.36344	2972	2972	931	2167.9	0.454955	1.37091
NC_007493.2.fa	333400	333799	400	4.9442	6.06005	5.36009	3505.5	3682	867	2018.87	0.795181	1.82379
NC_007493.2.fa	355400	355999	600	1.08356	4.72253	2.75943	3216.33	3562	941.333	2191.96	0.547544	1.62503
NC_007493.2.fa	360400	360799	400	2.90218	3.08502	2.92946	3406	3499	1005.5	2341.38	0.540838	1.49442
NC_007493.2.fa	362400	362799	400	1.38237	1.65038	1.43412	2974	3023	925.5	2155.09	0.466686	1.40272
NC_007493.2.fa	363200	363399	200	0.712616	0.712616	0.712616	2867	2867	962	2240.09	0.355846	1.27986
NC_007493.2.fa	380000	380999	1000	2.15634	4.29998	2.83654	3410.8	3759	1021.2	2377.94	0.521222	1.58078
NC_007493.2.fa	392400	393399	1000	0.977059	4.31612	2.23627	3162	3667	958.8	2232.64	0.493783	1.64245
NC_007493.2.fa	400200	400799	600	1.29207	2.67358	1.69679	2865	3061	839.333	1954.45	0.550631	1.56617
NC_007493.2.fa	401400	401999	600	3.1427	8.48612	4.93154	3354	3884	834.333	1942.81	0.779915	1.99917
NC_007493.2.fa	418000	418399	400	1.6157	1.87279	1.66404	3104	3180	971	2261.04	0.45681	1.40643
NC_007493.2.fa	418800	420399	1600	1.4828	3.94576	2.3414	3249.75	3780	985.375	2294.52	0.500675	1.64741
NC_007493.2.fa	425800	426399	600	1.18137	8.47578	4.33427	3115.33	3846	786	1830.26	0.776322	2.10134
NC_007493.2.fa	435800	436199	400	0.628876	0.693701	0.633092	2015	2285	490	1141	0.862844	2.00263
NC_007493.2.fa	442600	442999	400	1.2844	1.44299	1.30574	3206	3272	1076	2505.54	0.357316	1.3059
NC_007493.2.fa	458800	459199	400	1.09364	1.78897	1.31387	2549	2705	702.5	1635.82	0.638842	1.6536
NC_007493.2.fa	467600	467999	400	1.16615	3.01736	1.94277	3006	3164	898.5	2092.22	0.521232	1.51227
NC_007493.2.fa	478200	478599	400	1.21457	1.87245	1.41828	2975.5	3171	928	2160.92	0.460912	1.46743
NC_007493.2.fa	479400	480799	1400	1.54397	41.2266	16.5491	4554.71	6941	842.571	1961.99	1.16083	3.53774
NC_007493.2.fa	484800	485199	400	3.81901	4.13778	3.88747	3168.5	3285	807.5	1880.32	0.753173	1.74704
NC_007493.2.fa	500400	500599	200	0.717886	0.717886	0.717886	2976	2976	1028	2393.77	0.31397	1.24323
NC_007493.2.fa	512200	512599	400	2.14556	2.43262	2.20342	2925	2948	818.5	1905.94	0.617706	1.54675
NC_007493.2.fa	516600	516799	200	0.934952	0.934952	0.934952	3040	3040	1030	2398.43	0.341854	1.2675
NC_007493.2.fa	537000	537399	400	0.846235	2.65111	1.59987	2785.5	3113	811	1888.47	0.555225	1.64842
NC_007493.2.fa	548400	548999	600	1.45966	16.8182	10.2045	4425.33	5362	1035.67	2411.63	0.837557	2.2234
NC_007493.2.fa	551000	551399	400	1.95547	2.63159	2.1672	3125.5	3253	935	2177.22	0.53138	1.49411
NC_007493.2.fa	563400	563799	400	0.866433	1.03147	0.8893	2894.5	3038	950	2212.14	0.389219	1.37333
NC_007493.2.fa	569200	569399	200	1.6859	1.6859	1.6859	2547	2547	665	1548.5	0.717562	1.64482
NC_007493.2.fa	580600	581199	600	0.90681	2.0501	1.17812	2437	2594	664	1546.17	0.669281	1.67769
NC_007493.2.fa	583000	583799	800	2.95735	4.99036	3.64743	3240.5	3438	864	2011.89	0.687704	1.70884
NC_007493.2.fa	592200	592399	200	0.943376	0.943376	0.943376	2816	2816	895	2084.07	0.434062	1.3512
NC_007493.2.fa	595600	595999	400	0.976574	1.53517	1.13765	2707.5	2883	809.5	1884.98	0.522067	1.52946
NC_007493.2.fa	597800	597999	200	0.550441	0.550441	0.550441	2416	2416	720	1676.57	0.526842	1.44104
NC_007493.2.fa	600400	600999	600	1.04671	1.86414	1.21709	2861	3038	888.333	2068.55	0.466616	1.46866
NC_007493.2.fa	609200	609799	600	1.34099	4.37383	2.42173	3070.67	3451	884	2058.46	0.571615	1.6765
NC_007493.2.fa	618200	618999	800	2.35812	7.36904	4.10821	3042	3654	742.75	1729.55	0.822895	2.11269
NC_007493.2.fa	619400	620399	1000	1.63598	17.1195	8.72313	4066.8	5222	944.8	2200.04	0.845489	2.3736
NC_007493.2.fa	623800	624599	800	5.71776	33.146	19.0787	5164.75	7125	914.5	2129.48	1.20742	3.34589
NC_007493.2.fa	666600	666999	400	13.5976	13.9486	13.6773	4779	4968	960	2235.43	1.09723	2.22239
NC_007493.2.fa	670200	671399	1200	0.884059	23.4046	8.46777	3720.67	5318	880.5	2050.31	0.821691	2.59376
NC_007493.2.fa	676000	676399	400	3.21804	5.63759	4.27771	3550	3777	968.5	2255.22	0.651385	1.67478
NC_007493.2.fa	683600	684199	600	4.36887	10.7281	6.46695	3406	3860	773.667	1801.54	0.928957	2.14261
NC_007493.2.fa	694400	694999	600	1.12387	13.3099	8.29201	3876.33	4604	895	2084.07	0.854272	2.20914
NC_007493.2.fa	706400	706999	600	1.02824	12.5948	7.31973	4160	5005	1081.33	2517.96	0.688945	1.98772
NC_007493.2.fa	711200	713199	2000	0.882758	93.273	19.6676	5004.1	13468	905.9	2109.45	0.958979	6.38459
NC_007493.2.fa	714800	716599	1800	1.04937	9.02758	3.20008	2696.89	3320	663.889	1545.91	0.889951	2.1476
NC_007493.2.fa	717600	718199	600	3.01182	6.77524	4.34429	3549.67	3857	966.667	2250.95	0.655138	1.7135
NC_007493.2.fa	726600	727199	600	2.35044	7.06597	3.81864	3481.67	4022	979.333	2280.45	0.602228	1.76369
NC_007493.2.fa	731800	732999	1200	3.13563	45.9132	18.7196	5442.33	8754	1029	2396.1	1.08307	3.65343
NC_007493.2.fa	734600	735399	800	1.14565	4.2879	2.71434	2465.75	2960	573.25	1334.85	0.954754	2.21747
NC_007493.2.fa	740600	741599	1000	1.55904	17.1521	9.23054	3525	5133	693.8	1615.56	1.11254	3.17722
NC_007493.2.fa	742400	742999	600	0.878063	2.39728	1.27063	2536	2865	707.333	1647.08	0.640889	1.73944
NC_007493.2.fa	747200	747999	800	0.49485	1.22978	0.660116	2150	2651	574.5	1337.77	0.734011	1.98166
NC_007493.2.fa	764600	764999	400	1.05236	1.08399	1.05343	2324	2430	605.5	1409.95	0.724708	1.72346
NC_007493.2.fa	766600	767199	600	4.00365	17.7188	9.69305	4224	5222	953.333	2219.91	0.904348	2.35235
NC_007493.2.fa	776800	779399	2600	3.44407	34.8821	17.2382	4700.54	6403	832.308	1938.09	1.2834	3.30377
NC_007493.2.fa	798400	798599	200	0.565908	0.565908	0.565908	2711	2711	894	2081.74	0.380872	1.30227
NC_007493.2.fa	799200	799599	400	1.57576	1.71486	1.59272	2709	2737	760	1769.72	0.614794	1.54658
NC_007493.2.fa	804400	805199	800	3.64578	21.3933	11.9877	4338.5	5614	888.75	2069.52	1.02954	2.71271
NC_007493.2.fa	856800	857399	600	1.54929	20.1025	12.4774	4538	5630	966.667	2250.95	0.956402	2.50116
NC_007493.2.fa	858000	858199	200	0.647512	0.647512	0.647512	2576	2576	798	1858.2	0.47101	1.38629
NC_007493.2.fa	872000	872399	400	7.02011	8.96647	7.84401	3873.5	3970	885	2060.79	0.910035	1.92645
NC_007493.2.fa	889000	890399	1400	1.62799	6.17293	3.02355	3031.86	3403	816.571	1901.45	0.668753	1.78969
NC_007493.2.fa	890800	890999	200	0.595458	0.595458	0.595458	2514	2514	770	1793	0.487378	1.40212
NC_007493.2.fa	904800	904999	200	0.522223	0.522223	0.522223	2766	2766	937	2181.87	0.342095	1.26772
NC_007493.2.fa	907400	907999	600	4.1686	12.435	8.05371	3367.33	3728	674.667	1571.01	1.09634	2.373
NC_007493.2.fa	918800	919399	600	3.06874	8.40549	4.94162	3699	4286	995.333	2317.71	0.665328	1.84924
NC_007493.2.fa	934800	935199	400	2.00993	3.19213	2.45777	2807	2909	738	1718.49	0.706677	1.69277
NC_007493.2.fa	956600	957199	600	3.33526	14.9746	7.82023	3932	4831	933	2172.56	0.835249	2.22365
NC_007493.2.fa	971200	971999	800	1.70773	4.13073	2.27303	3134.75	3418	930.5	2166.74	0.531304	1.57749
NC_007493.2.fa	976000	976399	400	6.87294	11.0375	8.80469	4153	4412	953	2219.13	0.901182	1.98817
NC_007493.2.fa	985000	985399	400	1.73663	1.94672	1.77118	2960	2984	879	2046.82	0.531975	1.45787
NC_007493.2.fa	990400	990599	200	0.533287	0.533287	0.533287	2539	2539	796	1853.54	0.453764	1.36981
NC_007493.2.fa	1024800	1024999	200	0.85396	0.85396	0.85396	2699	2699	839	1953.67	0.466032	1.3815
NC_007493.2.fa	1025600	1025999	400	0.888308	0.990723	0.898109	2758	2846	867.5	2020.04	0.449736	1.40889
NC_007493.2.fa	1026600	1030799	4200	1.82603	112.995	31.9187	6259.38	14157	931.571	2169.23	1.33984	6.52627
NC_007493.2.fa	1039000	1040199	1200	1.89931	16.7911	6.13667	3681.67	4971	944.167	2198.56	0.721426	2.26102
NC_007493.2.fa	1055200	1056599	1400	0.890525	41.3326	11.5738	4224.57	7749	939.571	2187.86	0.827626	3.54182
NC_007493.2.fa	1061200	1061799	600	1.36015	2.95441	1.84044	2042.33	2077	415.333	967.134	1.09499	2.14758
NC_007493.2.fa	1062200	1062599	400	0.851088	1.17752	0.922186	2681.5	2717	823.5	1917.58	0.486694	1.41689
NC_007493.2.fa	1103000	1103399	400	2.60467	2.77083	2.62781	2922	3077	780.5	1817.45	0.688118	1.69303
NC_007493.2.fa	1122200	1122599	400	0.938395	2.17185	1.41105	2109	2129	477	1110.73	0.938721	1.91676
NC_007493.2.fa	1125600	1125999	400	0.831516	0.842283	0.831647	2954.5	3020	995	2316.93	0.351263	1.30345
NC_007493.2.fa	1136200	1136599	400	2.81355	4.9337	3.72394	3219.5	3374	849	1976.96	0.701836	1.70666
NC_007493.2.fa	1152800	1152999	200	0.978374	0.978374	0.978374	2072	2072	481	1120.04	0.886878	1.84993
NC_007493.2.fa	1155800	1156199	400	0.744162	0.74493	0.744162	2023.5	2035	478	1113.06	0.861832	1.8283
NC_007493.2.fa	1158200	1158399	200	0.785906	0.785906	0.785906	2763	2763	887	2065.44	0.419607	1.33773
NC_007493.2.fa	1161600	1161999	400	0.837681	0.973428	0.853921	2688	2753	833	1939.7	0.470528	1.41929
NC_007493.2.fa	1163400	1163599	200	1.42518	1.42518	1.42518	2429	2429	626	1457.69	0.736286	1.66634
NC_007493.2.fa	1178200	1178999	800	1.12159	2.46197	1.56371	2627	3072	738	1718.49	0.668123	1.78762
NC_007493.2.fa	1179800	1180399	600	1.19139	12.4639	7.6538	3841.33	4542	913	2125.99	0.818367	2.13642
NC_007493.2.fa	1184200	1184799	600	1.08083	2.01305	1.44889	2444	2683	644	1499.6	0.733077	1.78914
NC_007493.2.fa	1187400	1188199	800	1.79272	4.12869	2.41282	2588	3120	631.25	1469.91	0.84505	2.12258
NC_007493.2.fa	1190000	1190799	800	1.48266	18.8995	10.2137	4243.5	5495	940.5	2190.02	0.912171	2.50911
NC_007493.2.fa	1198200	1198799	600	3.33363	9.50397	5.49677	3616.33	4215	919.667	2141.51	0.745733	1.96824
NC_007493.2.fa	1204000	1204799	800	0.839235	1.41651	1.00033	2825.5	3039	898.5	2092.22	0.435382	1.45252
NC_007493.2.fa	1207000	1207599	600	1.59717	5.15568	2.67808	3204.67	3684	933.333	2173.33	0.553428	1.69509
NC_007493.2.fa	1214600	1214799	200	0.715583	0.715583	0.715583	2531	2531	761	1772.04	0.514049	1.42829
NC_007493.2.fa	1226000	1226199	200	0.710654	0.710654	0.710654	2659	2659	837	1949.02	0.447941	1.36428
NC_007493.2.fa	1233400	1233599	200	1.28825	1.28825	1.28825	2867	2867	880	2049.14	0.48432	1.39912
NC_007493.2.fa	1234200	1234399	200	1.68735	1.68735	1.68735	2786	2786	792	1844.23	0.594913	1.51066
NC_007493.2.fa	1251200	1252799	1600	1.57617	4.75023	2.39264	2966.5	3288	831.75	1936.79	0.613261	1.69765
NC_007493.2.fa	1253400	1253799	400	4.33738	4.42789	4.3452	3275.5	3338	827	1925.73	0.766346	1.73337
NC_007493.2.fa	1254200	1255399	1200	1.69774	10.7435	6.41658	3741.67	4928	916.667	2134.53	0.824748	2.30871
NC_007493.2.fa	1255800	1256199	400	1.3284	1.33685	1.32848	2710	2817	787.5	1833.75	0.566104	1.5362
NC_007493.2.fa	1281000	1281199	200	0.638607	0.638607	0.638607	2649	2649	843	1962.99	0.432207	1.34947
NC_007493.2.fa	1286600	1286799	200	0.764658	0.764658	0.764658	1878	1878	403	938.415	1.00013	2.00125
NC_007493.2.fa	1298600	1299399	800	1.55313	7.69343	3.9443	3341	3880	903.5	2103.87	0.658123	1.84422
NC_007493.2.fa	1340000	1340399	400	1.31099	1.31138	1.31099	2674	2692	769	1790.67	0.578321	1.50335
NC_007493.2.fa	1343400	1343999	600	1.81692	4.91011	2.73119	2873	3130	757.333	1763.51	0.701931	1.77487
NC_007493.2.fa	1360200	1360799	600	1.08334	2.38376	1.49983	2987	3215	930.667	2167.13	0.461508	1.48353
NC_007493.2.fa	1362400	1363199	800	1.46466	4.47752	2.88431	3051.25	3450	837	1949.02	0.651506	1.77012
NC_007493.2.fa	1368800	1368999	200	0.632201	0.632201	0.632201	2602	2602	816	1900.12	0.453329	1.36939
NC_007493.2.fa	1371400	1371599	200	1.26451	1.26451	1.26451	2742	2742	812	1890.8	0.535994	1.45018
NC_007493.2.fa	1379200	1379799	600	1.17163	3.74328	1.92813	2460.33	2719	613.333	1428.19	0.810857	1.90381
NC_007493.2.fa	1400600	1401399	800	3.32095	55.097	28.6008	6168.75	9026	977.75	2276.76	1.27752	3.9644
NC_007493.2.fa	1413000	1413399	400	1.69149	4.11379	2.75253	3044	3198	843.5	1964.15	0.63138	1.62818
NC_007493.2.fa	1418200	1418999	800	2.28163	29.8627	16.3308	4691.5	6604	851.25	1982.2	1.17304	3.33166
NC_007493.2.fa	1420200	1421399	1200	4.24179	46.9953	23.2201	5977.33	9046	1035.17	2410.46	1.21919	3.75281
NC_007493.2.fa	1426200	1426799	600	1.73884	11.7822	7.17259	3385.67	4033	731	1702.19	0.964363	2.36931
NC_007493.2.fa	1440800	1441199	400	1.14073	2.16683	1.51374	2697	2835	765.5	1782.52	0.59536	1.59044
NC_007493.2.fa	1443800	1444199	400	9.30566	13.0798	11.0422	4315	4564	904.5	2106.19	1.03197	2.16694
NC_007493.2.fa	1445800	1446399	600	1.44167	5.88539	2.90921	3103	3569	868	2021.2	0.612499	1.76578
NC_007493.2.fa	1451000	1451399	400	5.59119	5.98034	5.68482	3752.5	3814	959.5	2234.27	0.747653	1.70705
NC_007493.2.fa	1459000	1459599	600	1.29176	1.49859	1.31138	2785	2940	831	1935.04	0.526778	1.51935
NC_007493.2.fa	1463400	1463599	200	0.783194	0.783194	0.783194	2727	2727	866	2016.54	0.435244	1.35231
NC_007493.2.fa	1464600	1465199	600	3.30179	16.3527	10.7248	4481	5308	1000.33	2329.35	0.914109	2.27875
NC_007493.2.fa	1471600	1472199	600	1.66403	8.63309	4.24819	3544	4298	984	2291.32	0.612099	1.87578
NC_007493.2.fa	1479200	1479799	600	12.5294	48.03	31.4483	7013.67	9058	1081.33	2517.96	1.43732	3.59735
NC_007493.2.fa	1481600	1482199	600	1.90001	10.8384	7.36951	3593.33	4096	818	1904.77	0.899531	2.15039
NC_007493.2.fa	1511000	1511399	400	1.76201	3.96696	2.71464	2909.5	3004	777.5	1810.47	0.686769	1.65924
NC_007493.2.fa	1519200	1520399	1200	6.93998	83.9856	34.7964	6423.33	10569	896.333	2087.18	1.47983	5.06378
NC_007493.2.fa	1553200	1553599	400	1.1986	1.62183	1.30511	2837	2849	863.5	2010.72	0.49733	1.4169
NC_007493.2.fa	1564400	1564599	200	0.544499	0.544499	0.544499	2704	2704	894	2081.74	0.377143	1.29891
NC_007493.2.fa	1575400	1575799	400	1.0902	1.27253	1.11735	2739	2788	828	1928.06	0.506134	1.44601
NC_007493.2.fa	1583600	1583799	200	1.35199	1.35199	1.35199	1590	1590	240	558.857	1.5068	2.84509
NC_007493.2.fa	1584200	1584799	600	4.79545	21.9217	14.8414	4486	5434	838	1951.34	1.17656	2.78475
NC_007493.2.fa	1618000	1618799	800	1.12861	7.72391	4.32846	2926.25	3523	680	1583.43	0.869424	2.22492
NC_007493.2.fa	1620200	1620599	400	0.99079	1.66754	1.2028	2348	2699	606	1411.12	0.75799	1.91267
NC_007493.2.fa	1622000	1622599	600	3.23782	12.673	8.37437	3995.33	4712	919.667	2141.51	0.881699	2.20032
NC_007493.2.fa	1627200	1628399	1200	1.53035	8.78376	4.87888	3662.33	4366	994.167	2314.99	0.645998	1.88597
NC_007493.2.fa	1630800	1631599	800	1.69039	4.20842	2.77633	3318.25	3581	981.75	2286.08	0.533813	1.56644
NC_007493.2.fa	1635800	1636399	600	1.35498	6.58493	3.40288	2945.33	3337	757.667	1764.28	0.740474	1.89142
NC_007493.2.fa	1636800	1637199	400	1.09862	1.19601	1.10756	2741	2837	830	1932.72	0.504996	1.46788
NC_007493.2.fa	1642800	1643199	400	1.4666	1.90041	1.57718	2992.5	3155	918	2137.63	0.485609	1.47593
NC_007493.2.fa	1661200	1663399	2200	4.01374	14.821	7.53607	4039	5080	980.455	2283.06	0.811061	2.22508
NC_007493.2.fa	1663800	1664399	600	3.58206	9.32509	5.59244	3534	4081	874	2035.17	0.78728	2.00524
NC_007493.2.fa	1670600	1671199	600	1.1399	5.91339	2.69866	2801	3255	733.667	1708.4	0.705964	1.9053
NC_007493.2.fa	1673200	1673399	200	0.731224	0.731224	0.731224	2823	2823	932	2170.23	0.379228	1.30078
NC_007493.2.fa	1674000	1674799	800	3.12595	19.5639	10.7375	4354.5	5683	942.25	2194.1	0.957905	2.59013
NC_007493.2.fa	1678800	1679199	400	24.5331	30.8684	27.5502	5374.5	5665	735.5	1712.67	1.67802	3.30771
NC_007493.2.fa	1679800	1679999	200	1.22531	1.22531	1.22531	3103	3103	1025	2386.79	0.378454	1.30007
NC_007493.2.fa	1727800	1728399	600	2.93488	21.4607	13.6772	4501.67	5500	902.333	2101.15	1.06682	2.61762
NC_007493.2.fa	1734400	1734799	400	2.68231	2.8942	2.71736	3216	3296	925	2153.93	0.578198	1.53023
NC_007493.2.fa	1797400	1797599	200	0.896225	0.896225	0.896225	2728	2728	850	1979.29	0.462663	1.37827
NC_007493.2.fa	1807600	1808199	600	1.6483	2.98818	1.98615	3041	3169	905.333	2108.13	0.528079	1.50322
NC_007493.2.fa	1809000	1809599	600	2.87667	6.59494	5.14446	2644.67	2814	525	1222.5	1.16714	2.30184
NC_007493.2.fa	1811000	1811199	200	0.73042	0.73042	0.73042	2644	2644	825	1921.07	0.460605	1.37631
NC_007493.2.fa	1834800	1835799	1000	0.741917	1.47695	0.880653	2904.2	3137	963.2	2242.88	0.372221	1.39865
NC_007493.2.fa	1836200	1836399	200	0.880271	0.880271	0.880271	2841	2841	919	2139.96	0.40865	1.3276
NC_007493.2.fa	1836800	1838799	2000	5.11448	96.3092	50.852	8857.4	13126	1084	2524.17	1.69965	5.20012
NC_007493.2.fa	1843200	1843799	600	1.4455	11.5991	6.34988	3514.67	4171	841.667	1959.88	0.820465	2.12819
NC_007493.2.fa	1849000	1849399	400	1.04417	2.69261	1.72033	2900.5	3095	861.5	2006.07	0.528469	1.54282
NC_007493.2.fa	1851800	1852199	400	4.61339	8.67299	6.49268	3710.5	4000	895.5	2085.24	0.826708	1.91825
NC_007493.2.fa	1854000	1854199	200	0.592165	0.592165	0.592165	2535	2535	783	1823.27	0.475234	1.39036
NC_007493.2.fa	1857000	1857399	400	1.18119	3.85139	2.36601	3127	3423	924	2151.6	0.532773	1.59091
NC_007493.2.fa	1868000	1868399	400	0.560801	0.564539	0.560817	2596.5	2636	825.5	1922.24	0.434056	1.37132
NC_007493.2.fa	1869000	1869399	400	1.30294	1.94538	1.4999	2498.5	2587	662	1541.52	0.708001	1.67822
NC_007493.2.fa	1871000	1871999	1000	4.75201	28.2933	16.3132	5245.6	6603	1037.4	2415.66	1.09082	2.73341
NC_007493.2.fa	1877200	1877399	200	1.04432	1.04432	1.04432	2668	2668	796	1853.54	0.525235	1.4394
NC_007493.2.fa	1910600	1910799	200	0.719668	0.719668	0.719668	2851	2851	951	2214.47	0.364359	1.28744
NC_007493.2.fa	1911200	1912599	1400	2.55547	5.98448	3.39844	3437.71	3843	983.429	2289.98	0.58423	1.67818
NC_007493.2.fa	1920400	1920799	400	3.58836	5.59232	4.4409	3416	3738	887	2065.44	0.72391	1.80978
NC_007493.2.fa	1942200	1942599	400	0.62391	0.676042	0.626706	2752	2796	908	2114.34	0.381062	1.3224
NC_007493.2.fa	1965600	1965999	400	0.944836	1.32724	1.03596	2789	2831	869.5	2024.69	0.461886	1.39824
NC_007493.2.fa	1966400	1966599	200	0.914057	0.914057	0.914057	2527	2527	732	1704.52	0.567789	1.48253
NC_007493.2.fa	1975000	1975399	400	0.766248	0.772599	0.766294	2554	2559	767	1786.02	0.515773	1.4328
NC_007493.2.fa	2053200	2053599	400	0.954133	2.19466	1.43021	2632	2853	740	1723.14	0.607943	1.65569
NC_007493.2.fa	2055800	2056599	800	2.12378	11.9973	6.74845	3968.5	4641	1015	2363.5	0.73521	1.96361
NC_007493.2.fa	2057000	2057399	400	1.60361	1.97153	1.68943	3052	3060	940	2188.86	0.47998	1.39799
NC_007493.2.fa	2064800	2065399	600	8.4552	25.0398	15.0579	4812.67	6016	927.333	2159.36	1.13295	2.78601
NC_007493.2.fa	2084400	2084599	200	1.62091	1.62091	1.62091	2966	2966	898	2091.06	0.504082	1.41842
NC_007493.2.fa	2086000	2086399	400	0.745756	0.976659	0.786232	2604.5	2641	795.5	1852.38	0.491308	1.42573
NC_007493.2.fa	2094600	2095199	600	1.53753	2.43255	1.88734	2656.67	2882	705.667	1643.2	0.699773	1.7539
NC_007493.2.fa	2098000	2098599	600	1.53122	6.46016	3.70981	2752	3186	638.667	1487.18	0.903326	2.14231
NC_007493.2.fa	2101800	2101999	200	0.591792	0.591792	0.591792	2660	2660	858	1997.92	0.412751	1.33139
NC_007493.2.fa	2114600	2114999	400	2.78766	3.7727	3.14121	3445	3526	1008.5	2348.37	0.552423	1.50147
NC_007493.2.fa	2119000	2120199	1200	1.90391	13.9967	8.33744	4039.5	5100	938.5	2185.37	0.874296	2.33371
NC_007493.2.fa	2123600	2123799	200	1.5897	1.5897	1.5897	2384	2384	589	1371.53	0.797152	1.73821
NC_007493.2.fa	2138800	2139199	400	1.63652	2.94541	2.14585	2949	3072	840.5	1957.17	0.590049	1.56962
NC_007493.2.fa	2161000	2161599	600	9.26096	19.1758	13.493	5179.33	6005	1122.67	2614.21	0.9783	2.29706
NC_007493.2.fa	2173200	2173399	200	0.954288	0.954288	0.954288	2805	2805	887	2065.44	0.441365	1.35806
NC_007493.2.fa	2174600	2175199	600	1.44904	5.97492	3.42128	3200.67	3628	872.333	2031.29	0.647395	1.78606
NC_007493.2.fa	2191800	2191999	200	1.47836	1.47836	1.47836	2966	2966	914	2128.32	0.478615	1.39359
NC_007493.2.fa	2286200	2286599	400	3.45231	4.26315	3.72468	2960	3042	722.5	1682.39	0.82186	1.80814
NC_007493.2.fa	2325200	2325599	400	1.95168	2.94654	2.30987	2347	2489	528.5	1230.65	0.958626	2.02251
NC_007493.2.fa	2332800	2333399	600	10.6984	26.7689	17.5641	5547.67	6701	1084	2524.17	1.12298	2.65473
NC_007493.2.fa	2333800	2334199	400	1.0118	1.06551	1.01476	1898.5	2016	394	917.458	1.05822	2.19738
NC_007493.2.fa	2344400	2344999	600	1.04577	7.60803	3.62968	3456.67	4171	1000.33	2329.35	0.552338	1.79063
NC_007493.2.fa	2361600	2362199	600	5.08575	16.6035	9.18664	4029.67	4894	897	2088.73	0.931306	2.34305
NC_007493.2.fa	2363600	2364399	800	2.59885	15.6549	8.74106	4304	5377	1052	2449.66	0.779056	2.195
NC_007493.2.fa	2370400	2370999	600	1.91599	7.49243	3.90824	3464.67	3996	968.667	2255.61	0.610029	1.77158
NC_007493.2.fa	2388200	2389399	1200	1.22736	5.79419	2.5992	3287.5	3968	990.167	2305.68	0.502858	1.72097
NC_007493.2.fa	2393200	2393599	400	1.48165	2.36708	1.78846	2513	2737	639.5	1489.12	0.756875	1.838
NC_007493.2.fa	2408600	2408799	200	1.52313	1.52313	1.52313	2535	2535	673	1567.13	0.69351	1.61761
NC_007493.2.fa	2413600	2414199	600	8.43623	24.3131	14.8185	5078	6231	1032.33	2403.86	1.05858	2.59208
NC_007493.2.fa	2429600	2429799	200	0.665044	0.665044	0.665044	2771	2771	912	2123.66	0.383696	1.30482
NC_007493.2.fa	2430600	2431999	1400	0.76255	4.90737	1.7859	3028	3755	946	2202.83	0.454418	1.70463
NC_007493.2.fa	2441200	2441999	800	1.23473	2.11178	1.48981	3144.75	3240	1019.25	2373.4	0.405403	1.36513
NC_007493.2.fa	2450400	2450599	200	0.65687	0.65687	0.65687	2878	2878	979	2279.67	0.336108	1.26246
NC_007493.2.fa	2455800	2456199	400	1.55898	1.9145	1.64032	3035.5	3049	936.5	2180.71	0.478156	1.39817
NC_007493.2.fa	2461000	2461399	400	3.33931	4.4348	3.74543	3462.5	3582	964.5	2245.91	0.62344	1.5949
NC_007493.2.fa	2464000	2464599	600	1.90485	5.73965	3.2394	3380.33	3889	973.667	2267.25	0.569776	1.71529
NC_007493.2.fa	2473600	2474599	1000	1.34355	6.6227	3.03986	2986.8	3622	791.8	1843.76	0.685924	1.96446
NC_007493.2.fa	2476400	2476599	200	0.86108	0.86108	0.86108	2651	2651	810	1886.14	0.490876	1.40551
NC_007493.2.fa	2483800	2484799	1000	1.49107	13.5047	6.54685	3924	5174	1004.8	2339.75	0.712158	2.21135
NC_007493.2.fa	2487200	2487399	200	0.618627	0.618627	0.618627	2819	2819	950	2212.14	0.349598	1.27433
NC_007493.2.fa	2488200	2488599	400	0.765161	0.795056	0.766124	2054.5	2120	492	1145.66	0.844186	1.85047
NC_007493.2.fa	2495400	2495999	600	3.38776	9.87017	5.97424	3932.33	4514	1036.33	2413.18	0.696489	1.87056
NC_007493.2.fa	2497400	2497599	200	0.727935	0.727935	0.727935	2896	2896	977	2275.02	0.348049	1.27296
NC_007493.2.fa	2501600	2501999	400	1.76842	2.84654	2.16623	3149.5	3358	943.5	2197.01	0.517823	1.52844
NC_007493.2.fa	2503000	2503199	200	2.63536	2.63536	2.63536	2948	2948	793	1846.56	0.674606	1.59648
NC_007493.2.fa	2526400	2527199	800	1.59838	24.7478	11.7714	4421.75	5976	953.5	2220.29	0.944476	2.69154
NC_007493.2.fa	2531200	2531599	400	2.51864	2.90828	2.61245	3048.5	3115	847	1972.3	0.6277	1.57937
NC_007493.2.fa	2541600	2541999	400	1.13001	1.1347	1.13004	2950	2966	948	2207.49	0.418205	1.34361
NC_007493.2.fa	2544200	2544399	200	0.962825	0.962825	0.962825	2704	2704	827	1925.73	0.489474	1.40414
NC_007493.2.fa	2564000	2564399	400	3.48196	4.79727	3.99442	3155	3436	793	1846.56	0.773923	1.86076
NC_007493.2.fa	2576200	2576599	400	1.06261	1.8405	1.31995	2065	2071	456	1061.83	0.964769	1.95041
NC_007493.2.fa	2585600	2585999	400	0.913529	1.03838	0.927526	2328.5	2381	621.5	1447.21	0.688451	1.64524
NC_007493.2.fa	2587200	2587799	600	1.20224	4.39187	2.51911	3315	3742	1005.67	2341.77	0.495205	1.59794
NC_007493.2.fa	2590800	2591399	600	1.33366	1.95746	1.54951	2825.33	2858	831.333	1935.82	0.547079	1.47638
NC_007493.2.fa	2591800	2595999	4200	1.08321	14.2767	4.40056	3046	3852	809.571	1885.15	0.802799	2.04334
NC_007493.2.fa	2598000	2598399	400	1.09008	2.14425	1.47645	3137.5	3325	1018.5	2371.65	0.401348	1.40198
NC_007493.2.fa	2607600	2608199	600	1.16053	10.448	5.45432	3539.33	4194	903.333	2103.48	0.728551	1.99384
NC_007493.2.fa	2615200	2615599	400	2.2079	2.80506	2.38531	3427.5	3431	1074	2500.89	0.455942	1.37191
NC_007493.2.fa	2616200	2616999	800	2.70152	3.40487	2.9776	3352	3441	975	2270.36	0.564079	1.51562
NC_007493.2.fa	2617800	2617999	200	0.662895	0.662895	0.662895	2548	2548	779	1813.96	0.489995	1.40466
NC_007493.2.fa	2624600	2624999	400	0.911402	1.26379	0.991622	1762	1827	332.5	774.25	1.18518	2.3597
NC_007493.2.fa	2625600	2625799	200	0.700944	0.700944	0.700944	1846	1846	393	915.129	1.01156	2.0172
NC_007493.2.fa	2631400	2631599	200	0.725433	0.725433	0.725433	1875	1875	405	943.072	0.990691	1.98818
NC_007493.2.fa	2659200	2662799	3600	1.55435	32.198	9.15431	4222.83	6865	1009.56	2350.82	0.792766	2.92025
NC_007493.2.fa	2672000	2672199	200	0.644536	0.644536	0.644536	2124	2124	542	1262.09	0.750509	1.68293
NC_007493.2.fa	2687000	2687599	600	2.01747	20.4129	13.3332	4532.33	5578	911.667	2122.88	1.03441	2.62756
NC_007493.2.fa	2714600	2714999	400	1.73116	2.59584	2.02834	3045	3117	902	2100.37	0.535468	1.48402
NC_007493.2.fa	2716800	2717399	600	1.61958	6.36755	3.2291	3008	3409	793.333	1847.33	0.696924	1.84536
NC_007493.2.fa	2720400	2720599	200	0.537995	0.537995	0.537995	1916	1916	445	1036.21	0.886136	1.84904
NC_007493.2.fa	2741400	2741999	600	8.34983	28.2058	17.187	5233.33	6594	987.333	2299.08	1.15716	2.86811
NC_007493.2.fa	2750200	2750399	200	0.99345	0.99345	0.99345	2933	2933	957	2228.44	0.396185	1.31616
NC_007493.2.fa	2758200	2758399	200	0.546892	0.546892	0.546892	2834	2834	974	2268.03	0.321273	1.24954
NC_007493.2.fa	2759000	2759399	400	0.807715	1.3445	0.95968	2165	2215	534.5	1244.62	0.798116	1.77966
NC_007493.2.fa	2772000	2772199	200	0.729518	0.729518	0.729518	2903	2903	981	2284.33	0.345639	1.27083
NC_007493.2.fa	2782400	2782599	200	0.720596	0.720596	0.720596	2616	2616	810	1886.14	0.471709	1.38696
NC_007493.2.fa	2785200	2785599	400	1.0229	3.17799	1.95069	1914.5	1933	360.5	839.45	1.21897	2.3027
NC_007493.2.fa	2787800	2787999	200	0.545196	0.545196	0.545196	2276	2276	640	1490.29	0.610577	1.52722
NC_007493.2.fa	2790000	2790399	400	2.25632	2.58979	2.32986	3211	3287	961	2237.76	0.523881	1.46888
NC_007493.2.fa	2799000	2800399	1400	0.81882	3.14474	1.52458	3102.71	3646	1000.86	2330.57	0.408813	1.56443
NC_007493.2.fa	2800800	2801599	800	1.7022	13.3118	7.20274	3883	4728	963	2242.42	0.762841	2.10844
NC_007493.2.fa	2804800	2805599	800	2.20899	19.1624	9.57202	4565.5	5858	1109.25	2582.97	0.793228	2.26793
NC_007493.2.fa	2811400	2811999	600	4.42699	16.3052	9.18509	4079	5031	916.667	2134.53	0.917106	2.35696
NC_007493.2.fa	2813200	2813799	600	1.00778	14.0664	8.76533	3953	4698	912.667	2125.21	0.853125	2.2106
NC_007493.2.fa	2817600	2818399	800	5.04738	19.6716	11.7776	4469	5391	959	2233.1	0.980211	2.41413
NC_007493.2.fa	2842200	2842399	200	0.682459	0.682459	0.682459	2653	2653	838	1951.34	0.442961	1.35958
NC_007493.2.fa	2853400	2853799	400	0.792498	1.18766	0.888369	2924	3011	971.5	2262.21	0.369444	1.331
NC_007493.2.fa	2856400	2857199	800	0.926939	1.39182	1.04725	2969.25	3115	975.25	2270.94	0.388451	1.37168
NC_007493.2.fa	2860600	2860799	200	0.669813	0.669813	0.669813	2022	2022	485	1129.36	0.839717	1.7904
NC_007493.2.fa	2867000	2867799	800	1.26196	10.1831	4.94394	3479.25	4088	919.75	2141.7	0.691312	1.90876
NC_007493.2.fa	2868200	2868799	600	0.818365	0.935115	0.829964	3051.33	3075	1055	2456.64	0.312773	1.25171
NC_007493.2.fa	2888800	2889199	400	1.84506	2.92292	2.24274	2613.5	2673	661	1539.19	0.774229	1.73663
NC_007493.2.fa	2903000	2903399	400	3.24724	3.26317	3.24752	3274	3306	909	2116.67	0.629143	1.56189
NC_007493.2.fa	2915400	2916399	1000	2.30411	54.7573	21.6955	5756.2	9661	1046.2	2436.15	1.10969	3.96568
NC_007493.2.fa	2919600	2920599	1000	1.49437	5.98477	2.93709	3493.6	4025	1070.8	2493.44	0.479389	1.61424
NC_007493.2.fa	2924200	2924599	400	4.96568	6.03381	5.35872	3649.5	3791	934	2174.89	0.745736	1.74308
NC_007493.2.fa	2926400	2926599	200	0.59075	0.59075	0.59075	2763	2763	921	2144.62	0.365366	1.28834
NC_007493.2.fa	2927200	2927599	400	1.33123	1.7957	1.45383	2970.5	3043	921	2144.62	0.469371	1.4189
NC_007493.2.fa	2932800	2932999	200	1.10615	1.10615	1.10615	3135	3135	1061	2470.62	0.343471	1.26891
NC_007493.2.fa	2957800	2958399	600	1.59073	5.48763	3.1227	3477	3906	1039.33	2420.16	0.51716	1.61394
NC_007493.2.fa	2960800	2961199	400	0.931429	1.47137	1.08471	3013	3160	995	2316.93	0.377824	1.36387
NC_007493.2.fa	2962800	2962999	200	1.28907	1.28907	1.28907	3150	3150	1044	2431.03	0.373649	1.29575
NC_007493.2.fa	2969000	2970399	1400	0.894083	10.8167	3.31232	3355.86	4531	988.143	2300.96	0.525272	1.96918
NC_007493.2.fa	2970800	2971199	400	0.720571	0.979646	0.769531	3000.5	3010	1037.5	2415.89	0.31323	1.24592
NC_007493.2.fa	3001400	3001799	400	1.06768	1.39244	1.1382	2992.5	3013	974	2268.03	0.400126	1.32847
NC_007493.2.fa	3002400	3004399	2000	1.92059	8.25419	3.83579	3769.1	4954	1125.1	2619.88	0.513989	1.89093
NC_007493.2.fa	3005000	3005399	400	1.03315	1.23129	1.06444	2858.5	2902	904	2105.03	0.441078	1.3786
NC_007493.2.fa	3006600	3006799	200	0.892009	0.892009	0.892009	2280	2280	598	1392.49	0.710967	1.63736
NC_007493.2.fa	3019600	3020599	1000	7.90578	121.383	60.4802	10844.6	18269	1265.4	2946.58	1.69607	6.20008
NC_007493.2.fa	3065400	3065999	600	1.43158	5.49806	2.8056	3144.33	3627	895.333	2084.85	0.587095	1.73969
NC_007493.2.fa	3072400	3072999	600	1.25045	4.99291	2.74769	3250	3670	953	2219.13	0.542368	1.6538
NC_007493.2.fa	3076400	3077199	800	1.90964	30.6074	15.9002	4851	6625	964	2244.74	1.02965	2.95134
NC_007493.2.fa	3109600	3110999	1400	3.92135	72.7934	27.1006	6631.29	12092	1113.29	2592.37	1.22573	4.66446
NC_007493.2.fa	3120800	3121199	400	1.1095	5.14233	2.97541	3040	3440	831	1935.04	0.639262	1.77774
NC_007493.2.fa	3125800	3126399	600	1.36704	3.45981	2.56469	2839	2987	752	1751.09	0.69415	1.7058
NC_007493.2.fa	3144200	3144399	200	1.04446	1.04446	1.04446	2661	2661	792	1844.23	0.52871	1.44288
NC_007493.2.fa	3162000	3162999	1000	1.20964	17.0712	7.12031	4018	5567	1035.2	2410.54	0.694533	2.30944
NC_007493.2.fa	3168800	3168999	200	0.80921	0.80921	0.80921	2836	2836	927	2158.59	0.393611	1.31382
NC_007493.2.fa	3175000	3175399	400	1.52374	1.53487	1.52388	2863.5	2933	851.5	1982.78	0.531006	1.47924
NC_007493.2.fa	3176000	3177199	1200	2.12984	38.3809	15.9654	4904.83	7815	955.833	2225.73	1.05109	3.51121
NC_007493.2.fa	3188000	3188599	600	23.7607	69.2512	43.7928	7614	10632	899	2093.39	1.87125	5.07885
NC_007494.2.fa	1	399	400	7.27344	9.97053	8.47169	3992	4361	898	2091.06	0.931274	2.08555
NC_007494.2.fa	4400	5399	1000	9.57509	32.2297	19.7425	8228.4	11919	1865	4342.79	0.898372	2.74455
NC_007494.2.fa	14600	15399	800	1.12504	7.08637	4.13461	3591.25	4140	1021.5	2378.64	0.579846	1.74049
NC_007494.2.fa	16200	16999	800	3.06884	11.4433	7.34212	3905.5	4547	937	2181.87	0.824327	2.08399
NC_007494.2.fa	21800	22199	400	1.37053	1.60962	1.41342	2940	2962	907.5	2113.18	0.476265	1.40168
NC_007494.2.fa	30800	31199	400	0.682953	0.81062	0.697517	2654	2690	837	1949.02	0.445103	1.38018
NC_007494.2.fa	33000	39199	6200	5.60101	108.792	25.2374	8914.97	18729	1911.23	4450.43	0.987605	4.20836
NC_007494.2.fa	100400	101399	1000	2.57426	8.57636	5.24074	3562.6	4017	914.6	2129.71	0.733939	1.88617
NC_007494.2.fa	112400	112799	400	0.955707	0.980139	0.956358	2887.5	2965	935.5	2178.38	0.407372	1.3611
NC_007494.2.fa	113400	113799	400	1.16541	1.35449	1.19431	3112	3182	1035	2410.07	0.368508	1.32029
NC_007494.2.fa	127200	127599	400	1.83337	2.69493	2.12911	2427.5	2519	576.5	1342.42	0.868771	1.87646
NC_007494.2.fa	150800	151399	600	1.56948	5.62738	3.06367	3384.67	3919	992.667	2311.5	0.540972	1.69544
NC_007494.2.fa	162200	162399	200	0.537246	0.537246	0.537246	2747	2747	922	2146.94	0.355426	1.27949
NC_007494.2.fa	164000	164199	200	0.770328	0.770328	0.770328	1751	1751	342	796.372	1.13568	2.19872
NC_007494.2.fa	231000	232199	1200	1.23351	11.6742	5.81525	3823.83	4986	1010.5	2353.02	0.668697	2.11898
NC_007494.2.fa	238400	238599	200	0.548913	0.548913	0.548913	2453	2453	742	1727.8	0.505363	1.41972
NC_007494.2.fa	239400	239799	400	2.24621	3.32268	2.64323	3092.5	3462	866	2016.54	0.623475	1.7168
NC_007494.2.fa	266600	267199	600	3.35067	9.85129	5.72298	3636.33	4256	914.667	2129.87	0.761123	1.99825
NC_007494.2.fa	270800	270999	200	0.537018	0.537018	0.537018	1664	1664	321	747.472	1.1535	2.22617
NC_007494.2.fa	277600	277799	200	1.09898	1.09898	1.09898	2859	2859	899	2093.39	0.449487	1.36573
NC_007494.2.fa	288600	288799	200	0.900403	0.900403	0.900403	2165	2165	536	1248.11	0.794127	1.73462
NC_007494.2.fa	309800	310199	400	3.96599	4.84064	4.26779	3574.5	3628	978.5	2278.51	0.649518	1.59227
NC_007494.2.fa	368000	368599	600	1.71683	4.96322	3.25808	3154.33	3477	853.333	1987.05	0.66014	1.74983
NC_007494.2.fa	377200	377399	200	0.554491	0.554491	0.554491	2883	2883	1003	2335.56	0.303686	1.23439
NC_007494.2.fa	406400	406599	200	0.765517	0.765517	0.765517	2648	2648	822	1914.09	0.468038	1.38343
NC_007494.2.fa	428000	428399	400	1.71081	1.727	1.7111	3029	3110	923.5	2150.44	0.495102	1.44622
NC_007494.2.fa	430800	431399	600	2.85584	17.0026	11.5682	4644.33	5617	1035.67	2411.63	0.914758	2.32913
NC_007494.2.fa	437400	437799	400	5.03278	8.13552	6.43372	3809.5	4018	941.5	2192.35	0.794829	1.83274
NC_007494.2.fa	442800	442999	200	1.11688	1.11688	1.11688	1905	1905	389	905.815	1.07167	2.10308
NC_007494.2.fa	457600	458399	800	1.08675	17.6567	8.90804	3758.5	4872	843.75	1964.73	0.873504	2.47973
NC_007494.2.fa	495200	495599	400	1.59724	2.40766	1.86942	3196.5	3343	1001.5	2332.07	0.453534	1.43349
NC_007494.2.fa	535200	535599	400	0.726826	0.984938	0.775488	2492	2676	731.5	1703.35	0.552644	1.57102
NC_007494.2.fa	543800	544199	400	1.0572	1.05823	1.0572	2635	2767	776.5	1808.14	0.547901	1.5303
NC_007494.2.fa	546200	546799	600	9.51691	25.3807	14.6875	4438.67	5566	816.333	1900.89	1.20856	2.9281
NC_007494.2.fa	568600	568799	200	0.578703	0.578703	0.578703	2362	2362	684	1592.74	0.5682	1.48298
NC_007494.2.fa	571800	572399	600	4.96766	13.1053	7.57316	3595	4144	797	1855.87	0.946535	2.23291
NC_007494.2.fa	592000	592199	200	1.08164	1.08164	1.08164	2760	2760	844	1965.32	0.489696	1.40435
NC_007494.2.fa	639400	639599	200	0.599222	0.599222	0.599222	2569	2569	802	1867.52	0.459876	1.37562
NC_007494.2.fa	680600	681599	1000	1.48395	3.65122	2.53867	3175.2	3494	929	2163.24	0.552343	1.61517
NC_007494.2.fa	683200	683799	600	7.50824	17.599	10.8149	4247	5221	895	2084.07	1.02333	2.50519
NC_007494.2.fa	691000	691399	400	3.15706	4.37118	3.62034	3617	3889	1052	2449.66	0.561413	1.58757
NC_007494.2.fa	692800	692999	200	1.18099	1.18099	1.18099	3096	3096	1027	2391.44	0.372386	1.29462
NC_007494.2.fa	704600	704999	400	2.2668	4.61544	3.29109	2821	2854	695.5	1619.52	0.817255	1.76225
NC_007494.2.fa	733000	733599	600	5.32804	23.1303	13.502	5072.67	6347	1089.67	2537.37	0.967441	2.50141
NC_007494.2.fa	755800	756199	400	1.303	4.09593	2.54913	3345.5	3687	1022.5	2380.97	0.483363	1.54853
NC_007494.2.fa	910800	911199	400	11.3343	11.3413	11.3344	4273	4336	873.5	2034.01	1.07092	2.13175
NC_007494.2.fa	930400	930999	600	2.50707	3.51082	2.85376	3500.67	3657	1064	2477.6	0.497554	1.47602
NC_007494.2.fa	933600	937399	3800	1.4773	8.95807	2.79171	3169.63	4175	908.316	2115.08	0.588053	1.97392
NC_007494.2.fa	941000	941399	400	1.56747	1.64911	1.57394	3196.5	3216	1034.5	2408.91	0.408222	1.33504
NC_007494.2.fa	942400	942999	600	1.79723	30.9034	20.7934	4510.67	5936	700.667	1631.55	1.39947	3.63825
NC_009007.1.fa	600	799	200	0.52579	0.52579	0.52579	2246	2246	626	1457.69	0.62333	1.5408
NC_009007.1.fa	3000	4199	1200	1.07526	2.25734	1.23661	2870	3507	902.5	2101.54	0.497896	1.66878
NC_009007.1.fa	5400	6399	1000	2.18786	4.56966	3.26521	4213.4	4624	1408.4	3279.56	0.358942	1.40994
NC_009007.1.fa	11800	11999	200	1.28611	1.28611	1.28611	3489	3489	1258	2929.34	0.252157	1.19105
NC_009007.1.fa	12600	12799	200	0.791221	0.791221	0.791221	2756	2756	882	2053.8	0.4241	1.3419
NC_009007.1.fa	13400	13599	200	1.1988	1.1988	1.1988	2661	2661	774	1802.32	0.561859	1.47643
NC_009007.1.fa	15600	16199	600	1.29154	2.05583	1.49521	2591.33	2930	709.333	1651.73	0.681084	1.77389
NC_009007.1.fa	20200	20599	400	1.15096	1.20524	1.15397	2803.5	2825	860	2002.57	0.485162	1.41069
NC_009007.1.fa	29600	29799	200	0.608752	0.608752	0.608752	2560	2560	795	1851.22	0.467455	1.38288
NC_009007.1.fa	34200	35199	1000	0.995203	2.86043	1.57673	3162	3308	1040	2421.72	0.402943	1.36597
NC_009007.1.fa	36000	36799	800	0.563632	1.04918	0.649016	3398.5	3611	1323.25	3081.28	0.141888	1.17191
NC_009007.1.fa	37600	37799	200	0.638659	0.638659	0.638659	3375	3375	1284	2989.89	0.174741	1.12881
NC_009007.1.fa	42800	43999	1200	1.47541	4.7323	2.1411	2795.83	3085	776.833	1808.91	0.659145	1.70544
NC_009007.1.fa	44800	45199	400	1.90157	2.73579	2.18468	2459.5	2799	583	1357.56	0.878026	2.06179
NC_009007.1.fa	47400	47599	200	0.670904	0.670904	0.670904	3092	3092	1142	2659.23	0.217456	1.16274
NC_009007.1.fa	57800	57999	200	1.10491	1.10491	1.10491	2850	2850	893	2079.42	0.454596	1.37058
NC_009007.1.fa	67600	68399	800	2.29598	11.7033	6.65687	5137.5	6153	1572.5	3661.68	0.464298	1.68038
NC_009007.1.fa	81000	81599	600	2.68908	8.78545	4.75452	4215.67	4767	1281	2982.9	0.494711	1.59811
NC_009007.1.fa	83200	84599	1400	1.21127	2.67264	1.73003	3704.29	3929	1317.57	3068.06	0.270593	1.28061
NC_009007.1.fa	89600	90199	600	9.78661	26.4273	16.4526	6655.67	8147	1525	3551.07	0.895248	2.29424
NC_009007.1.fa	92200	92799	600	2.41382	4.36033	2.96038	3003.33	3026	803.333	1870.62	0.690463	1.61765
NC_009007.1.fa	96400	96599	200	0.522222	0.522222	0.522222	2677	2677	882	2053.8	0.382157	1.30344
NC_009007.1.fa	97600	98199	600	1.55229	7.18651	3.61872	3227.33	3428	892.667	2078.64	0.647914	1.64916
NC_009007.1.fa	106800	106999	200	0.616033	0.616033	0.616033	2907	2907	1005	2340.22	0.312769	1.24219
NC_009007.1.fa	107400	107599	200	0.57276	0.57276	0.57276	2631	2631	844	1965.32	0.420665	1.33872
NC_009007.1.fa	108400	108799	400	0.68896	0.693877	0.688987	2845	2925	953	2219.13	0.359552	1.31808
NC_009007.1.fa	113600	113999	400	3.08235	3.34056	3.13104	3399.5	4209	998	2323.92	0.634072	1.81117
NC_009008.1.fa	200	399	200	0.79853	0.79853	0.79853	3469	3469	1327	3090.02	0.166855	1.12265
NC_009008.1.fa	4000	4199	200	1.26893	1.26893	1.26893	2766	2766	825	1921.07	0.52566	1.43982
NC_009008.1.fa	6200	6799	600	10.5631	24.9446	15.2973	7238	8852	1813	4221.7	0.760921	2.09678
NC_009008.1.fa	25000	25799	800	1.56569	5.99702	3.13949	4568.5	5352	1628.25	3791.5	0.260301	1.41158
NC_009008.1.fa	31600	31799	200	0.841925	0.841925	0.841925	3775	3775	1493	3476.56	0.118784	1.08584
NC_009008.1.fa	33000	33399	400	0.891332	1.0473	0.912056	3616.5	3691	1394	3246.03	0.155673	1.13708
NC_009008.1.fa	36800	36999	200	2.07702	2.07702	2.07702	3256	3256	1010	2351.86	0.469129	1.38444

## Sheet: 1056_Rep1_ChIP_IPvsINPUT_MOSAiC
CenR ChIP-seq in ΔRSP1056 background
chrID	peakStart	peakStop	peakSize	logAveP	logMinP	aveLogP	aveChipCount	maxChipCount	aveInputCount	aveInputCountScaled	aveLog2Ratio	IP/IN
NC_007488.2.fa	22600	22799	200	0.671886	0.671886	0.671886	2326	2326	1060	1300.55	0.838243	1.78848
NC_007489.1.fa	49600	49999	400	1.43253	2.17753	1.67498	2563	2698	1035.5	1270.49	1.00989	2.12359
NC_007489.1.fa	66800	67199	400	1.21976	1.65631	1.3314	2390	2462	991	1215.89	0.973788	2.02486
NC_007489.1.fa	70600	70999	400	1.39068	2.72609	1.91295	2540.5	2692	1000.5	1227.55	1.04646	2.19299
NC_007489.1.fa	79400	80199	800	1.17037	13.1301	5.86984	3441.25	4689	1065.25	1306.99	1.35588	3.58764
NC_007489.1.fa	95200	95599	400	2.89815	4.38925	3.49672	2933	3148	1015.5	1245.95	1.23067	2.52659
NC_007489.1.fa	102200	102399	200	1.6566	1.6566	1.6566	2313	2313	910	1116.51	1.0501	2.07164
NC_007490.2.fa	18600	18799	200	1.16159	1.16159	1.16159	2480	2480	1060	1300.55	0.930694	1.90689
NC_007490.2.fa	28800	28999	200	0.868091	0.868091	0.868091	2185	2185	946	1160.68	0.912084	1.88252
NC_007490.2.fa	35200	36199	1000	1.11554	3.9364	1.64994	2726.4	3366	1127	1382.75	0.969524	2.43428
NC_007490.2.fa	44600	44999	400	0.896703	1.70482	1.16783	2416.5	2596	1032	1266.19	0.928024	2.05024
NC_007493.2.fa	400	1399	1000	2.52022	5.58226	4.08543	2598	2846	832.8	1021.79	1.34161	2.78531
NC_007493.2.fa	2400	4999	2600	2.00901	7.59679	3.56942	2419.62	2993	816.538	1001.84	1.41951	2.98751
NC_007493.2.fa	57000	57399	400	2.17785	2.52961	2.25785	2736	2747	1050	1288.28	1.08643	2.1323
NC_007493.2.fa	104800	104999	200	0.733266	0.733266	0.733266	2533	2533	1163	1426.92	0.8275	1.77515
NC_007493.2.fa	156200	156799	600	3.02763	8.71749	4.86798	3403.33	4227	1097.33	1346.35	1.31671	3.13959
NC_007493.2.fa	164800	164999	200	0.568718	0.568718	0.568718	2134	2134	972	1192.58	0.838944	1.7894
NC_007493.2.fa	184200	184399	200	0.743561	0.743561	0.743561	2235	2235	995	1220.8	0.871915	1.83077
NC_007493.2.fa	210800	211799	1000	1.72093	45.6604	17.6566	5276.4	8938	1073.8	1317.48	1.86866	6.78417
NC_007493.2.fa	221800	221999	200	1.00225	1.00225	1.00225	2112	2112	886	1087.06	0.957533	1.94285
NC_007493.2.fa	243400	243799	400	0.900124	2.11884	1.36563	2460.5	2703	1030	1263.74	0.953907	2.13889
NC_007493.2.fa	255200	255599	400	7.65456	8.60702	7.99274	3823.5	4023	1022	1253.92	1.60629	3.20833
NC_007493.2.fa	258800	259399	600	1.74763	5.00255	3.54352	3073.33	3427	1082.67	1328.36	1.20301	2.57988
NC_007493.2.fa	272400	272799	400	1.44913	2.05127	1.62867	2553.5	2833	1032	1266.19	1.00785	2.23741
NC_007493.2.fa	290000	290199	200	2.98384	2.98384	2.98384	2731	2731	973	1193.8	1.19318	2.28764
NC_007493.2.fa	291400	291999	600	1.27136	2.9387	1.72534	2804	3266	1143	1402.38	0.990676	2.32889
NC_007493.2.fa	303000	305399	2400	0.994917	17.5914	3.81196	2945.42	5818	1033.75	1268.34	1.14264	4.5871
NC_007493.2.fa	309000	309399	400	0.796273	1.03593	0.839331	2444	2448	1096.5	1345.33	0.861688	1.81963
NC_007493.2.fa	320800	320999	200	0.73877	0.73877	0.73877	1834	1834	765	938.603	0.965657	1.95397
NC_007493.2.fa	328200	328599	400	0.764678	1.09293	0.836404	2220	2314	973.5	1194.42	0.892456	1.93735
NC_007493.2.fa	480000	480599	600	2.3674	5.16925	3.80528	3164	3480	1083.33	1329.18	1.23833	2.61816
NC_007493.2.fa	548600	548999	400	3.27137	4.90001	3.93774	3241.5	3486	1105	1355.76	1.25293	2.57125
NC_007493.2.fa	600200	600599	400	0.864181	1.04125	0.890003	2315	2393	1014.5	1244.72	0.894048	1.92252
NC_007493.2.fa	609400	609599	200	1.07706	1.07706	1.07706	2437	2437	1050	1288.28	0.919134	1.89167
NC_007493.2.fa	618400	618599	200	1.47052	1.47052	1.47052	2193	2193	870	1067.43	1.03807	2.05447
NC_007493.2.fa	624000	624399	400	10.4988	11.2119	10.727	4658.5	4773	1125	1380.3	1.75374	3.45795
NC_007493.2.fa	671000	671399	400	0.964766	3.45614	2.06029	2590.5	2840	1024	1256.38	1.03811	2.26047
NC_007493.2.fa	676000	676399	400	0.973943	1.82336	1.26407	2676	2907	1144.5	1404.22	0.924757	2.07018
NC_007493.2.fa	694600	695199	600	2.17958	7.1482	4.91868	3164.67	3603	1000.33	1227.34	1.34665	2.93562
NC_007493.2.fa	706600	706999	400	2.50018	3.41595	2.82115	3267	3296	1218	1494.4	1.12994	2.20556
NC_007493.2.fa	707400	707599	200	1.11268	1.11268	1.11268	2179	2179	907	1112.83	0.968803	1.95808
NC_007493.2.fa	711400	712399	1000	2.32856	41.8242	17.0501	5696.4	10454	1102.8	1353.06	1.85716	7.72619
NC_007493.2.fa	715200	715999	800	1.10836	5.08134	2.61793	2598	3012	965.5	1184.6	1.11731	2.54262
NC_007493.2.fa	732600	732799	200	0.649556	0.649556	0.649556	2513	2513	1170	1435.51	0.807416	1.7506
NC_007493.2.fa	740800	740999	200	2.55992	2.55992	2.55992	3071	3071	1170	1435.51	1.09661	2.13931
NC_007493.2.fa	742400	742599	200	0.813954	0.813954	0.813954	2065	2065	888	1089.52	0.92183	1.89534
NC_007493.2.fa	776200	776399	200	0.657152	0.657152	0.657152	2069	2069	917	1125.1	0.8783	1.83895
NC_007493.2.fa	776800	777199	400	0.635163	0.683098	0.637548	2454	2505	1140	1398.7	0.811135	1.79095
NC_007493.2.fa	777600	779399	1800	0.971048	22.2125	6.23817	3119.89	5207	939.444	1152.63	1.36923	4.51748
NC_007493.2.fa	804600	804999	400	2.3151	2.73831	2.4216	2946.5	3022	1131	1387.66	1.08817	2.17777
NC_007493.2.fa	856800	857199	400	1.17417	1.71975	1.32979	2697	2914	1131	1387.66	0.954869	2.09994
NC_007493.2.fa	872000	872399	400	1.65347	2.60539	1.9914	2651	2823	1040.5	1276.62	1.05067	2.2113
NC_007493.2.fa	919000	919399	400	0.954279	1.36855	1.05736	2615.5	2742	1150.5	1411.58	0.887727	1.9425
NC_007493.2.fa	956600	956999	400	3.08634	5.31172	4.04916	3230	3422	1095.5	1344.1	1.26243	2.54593
NC_007493.2.fa	976200	976399	200	0.662577	0.662577	0.662577	2335	2335	1067	1309.14	0.834323	1.78362
NC_007493.2.fa	1025600	1025999	400	0.990276	1.02393	0.991487	2402.5	2417	1045	1282.14	0.905539	1.88512
NC_007493.2.fa	1027000	1027599	600	0.940972	1.48768	1.03555	2238.67	2300	953.333	1169.67	0.936148	1.96636
NC_007493.2.fa	1028200	1030599	2400	4.76505	61.9273	20.5865	6516.33	13310	1174.58	1441.13	2.04903	9.23579
NC_007493.2.fa	1056000	1056399	400	4.61228	5.71413	5.02145	3499.5	3584	1115	1368.03	1.35432	2.61983
NC_007493.2.fa	1103000	1103199	200	0.830241	0.830241	0.830241	2201	2201	961	1179.08	0.899928	1.86671
NC_007493.2.fa	1179800	1180199	400	3.77976	4.83343	4.16589	3321.5	3565	1115	1368.03	1.27611	2.60594
NC_007493.2.fa	1184400	1184599	200	0.69855	0.69855	0.69855	2190	2190	978	1199.94	0.867426	1.82509
NC_007493.2.fa	1190200	1190599	400	3.42259	5.13841	4.13208	3522	3831	1200	1472.32	1.25259	2.60202
NC_007493.2.fa	1198400	1198599	200	1.46852	1.46852	1.46852	2587	2587	1072	1315.27	0.975381	1.9669
NC_007493.2.fa	1207200	1207399	200	0.676557	0.676557	0.676557	2574	2574	1198	1469.86	0.807908	1.75118
NC_007493.2.fa	1254400	1254799	400	1.07575	2.61672	1.69887	2898.5	3072	1210	1484.59	0.963225	2.06926
NC_007493.2.fa	1299000	1299199	200	1.74358	1.74358	1.74358	2831	2831	1157	1419.56	0.995361	1.99428
NC_007493.2.fa	1362600	1362999	400	0.822542	0.902529	0.828774	2495.5	2571	1123.5	1378.46	0.855577	1.86513
NC_007493.2.fa	1400800	1401199	400	12.6133	15.1718	13.7423	5466	5812	1191	1461.28	1.89984	3.97735
NC_007493.2.fa	1418400	1418799	400	8.01583	9.18876	8.4592	4121	4414	1089.5	1336.74	1.62138	3.30206
NC_007493.2.fa	1420600	1421199	600	3.75049	10.0572	6.91894	3971.67	4784	1150	1410.97	1.47697	3.39057
NC_007493.2.fa	1451000	1451399	400	1.80661	1.8464	1.80828	2887.5	2902	1176	1442.87	1.00036	2.01127
NC_007493.2.fa	1464600	1465199	600	1.1921	9.2662	6.11008	3758.67	4649	1131.67	1388.48	1.37221	3.34827
NC_007493.2.fa	1479200	1479599	400	1.43706	1.61388	1.46282	3079	3158	1320	1619.55	0.927563	1.94992
NC_007493.2.fa	1519200	1520399	1200	2.86111	29.6868	11.3951	5090.17	8971	1240	1521.4	1.57969	5.89656
NC_007493.2.fa	1584400	1584799	400	5.71447	8.2762	6.84512	3704.5	4102	1053	1291.96	1.51184	3.17502
NC_007493.2.fa	1622200	1622599	400	1.61127	3.22006	2.26784	2951	3300	1143	1402.38	1.0636	2.35314
NC_007493.2.fa	1627400	1627999	600	1.29782	6.93648	3.65084	3474	4259	1247	1529.98	1.15634	2.78369
NC_007493.2.fa	1629200	1629599	400	0.698204	0.781537	0.704927	2440	2549	1117	1370.48	0.831466	1.85993
NC_007493.2.fa	1631000	1631399	400	3.2079	3.41635	3.242	3134.5	3153	1125.5	1380.91	1.18237	2.28327
NC_007493.2.fa	1664000	1664199	200	0.656819	0.656819	0.656819	2466	2466	1142	1401.16	0.815111	1.75998
NC_007493.2.fa	1674000	1675399	1400	0.7688	10.545	3.58337	3101.43	5044	1103	1353.31	1.12308	3.72717
NC_007493.2.fa	1678800	1678999	200	1.45544	1.45544	1.45544	1797	1797	668	819.59	1.13166	2.19256
NC_007493.2.fa	1734400	1734799	400	3.16787	4.23507	3.56046	3213	3250	1125	1380.3	1.21935	2.35456
NC_007493.2.fa	1836800	1838599	1800	2.04668	39.0015	25.0493	7764.67	10466	1261.67	1547.98	2.23343	6.76107
NC_007493.2.fa	1871200	1871999	800	3.44538	11.3896	7.04092	4036.75	4931	1168.5	1433.67	1.46886	3.43943
NC_007493.2.fa	1911800	1912399	600	1.75414	2.11923	1.8093	2635.33	2737	1052.67	1291.55	1.02817	2.11916
NC_007493.2.fa	1974800	1975199	400	0.58784	0.595322	0.587903	2262	2264	1041.5	1277.85	0.82339	1.77173
NC_007493.2.fa	1976400	1976599	200	0.710842	0.710842	0.710842	2381	2381	1083	1328.77	0.841	1.79189
NC_007493.2.fa	2056200	2056599	400	1.58015	2.47807	1.89278	2827	2963	1139	1397.48	1.0143	2.12025
NC_007493.2.fa	2064800	2065399	600	2.77205	10.7643	5.61979	3439	4447	1060	1300.55	1.37178	3.41933
NC_007493.2.fa	2119200	2119999	800	4.94857	10.2715	7.60343	4061.75	4854	1123	1377.84	1.54358	3.52289
NC_007493.2.fa	2160800	2161599	800	1.42664	10.142	5.461	4068	5607	1282.75	1573.85	1.31482	3.56261
NC_007493.2.fa	2173200	2173399	200	0.820043	0.820043	0.820043	2487	2487	1102	1352.08	0.878741	1.83939
NC_007493.2.fa	2250200	2250599	400	1.00807	1.33027	1.07771	2253.5	2257	954.5	1171.11	0.944644	1.92724
NC_007493.2.fa	2332800	2333199	400	2.8569	5.50441	4.03038	3400	3901	1158	1420.79	1.24477	2.74566
NC_007493.2.fa	2343000	2343199	200	1.75533	1.75533	1.75533	2645	2645	1064	1305.46	1.01816	2.02611
NC_007493.2.fa	2344600	2344799	200	0.823689	0.823689	0.823689	2389	2389	1066	1307.91	0.868646	1.82658
NC_007493.2.fa	2361600	2361999	400	1.8421	2.359	1.98586	2673	2811	1050	1288.28	1.05086	2.18198
NC_007493.2.fa	2363800	2364199	400	1.7185	2.85127	2.14252	2907	3067	1147	1407.29	1.04396	2.17936
NC_007493.2.fa	2429600	2429799	200	1.11507	1.11507	1.11507	2260	2260	950	1165.59	0.954669	1.93894
NC_007493.2.fa	2430600	2431199	600	1.04993	5.56342	2.84337	2798.33	3400	1038	1273.56	1.11625	2.66969
NC_007493.2.fa	2441600	2442199	600	1.16644	2.3016	1.58223	2599.67	2823	1064.67	1306.27	0.986167	2.16111
NC_007493.2.fa	2483800	2484599	800	1.13844	3.8487	2.34023	3010.25	3622	1165.75	1430.3	1.05007	2.53234
NC_007493.2.fa	2501600	2501999	400	1.24056	2.89442	1.9194	2675.5	3003	1063	1304.23	1.02618	2.30251
NC_007493.2.fa	2591800	2593199	1400	1.6213	6.41234	3.45276	3080	3716	1089.86	1337.18	1.19093	2.77898
NC_007493.2.fa	2594600	2594799	200	0.872348	0.872348	0.872348	2535	2535	1137	1395.02	0.861234	1.81718
NC_007493.2.fa	2616200	2616599	400	3.12544	4.24505	3.54313	2898.5	3025	997	1223.25	1.24258	2.47292
NC_007493.2.fa	2659400	2662399	3000	2.30601	13.29	5.67259	3613.27	5261	1107.27	1358.54	1.37527	3.87254
NC_007493.2.fa	2687200	2687599	400	3.40019	4.75052	3.92974	3096	3226	1047	1284.6	1.26737	2.51129
NC_007493.2.fa	2716800	2717199	400	0.845201	1.09309	0.890732	2362	2380	1042.5	1279.08	0.885661	1.86072
NC_007493.2.fa	2741400	2741999	600	0.90496	4.58706	2.04662	2498.33	3027	982	1204.85	1.03625	2.51235
NC_007493.2.fa	2750200	2750399	200	1.26879	1.26879	1.26879	2412	2412	1009	1237.97	0.961682	1.94834
NC_007493.2.fa	2800800	2801399	600	1.26549	4.07106	2.57969	2733.33	3039	1025.33	1258.01	1.11001	2.41571
NC_007493.2.fa	2805000	2805599	600	1.07285	3.40277	1.74769	2865.33	3315	1185.33	1454.32	0.968849	2.27941
NC_007493.2.fa	2811600	2811799	200	1.10599	1.10599	1.10599	2517	2517	1088	1334.9	0.914464	1.88553
NC_007493.2.fa	2813400	2813599	200	0.709788	0.709788	0.709788	2215	2215	990	1214.66	0.866215	1.82355
NC_007493.2.fa	2842400	2842599	200	0.709932	0.709932	0.709932	2153	2153	955	1171.72	0.87716	1.83747
NC_007493.2.fa	2848800	2849999	1200	0.943096	4.64165	1.85767	2774.67	3664	1125.67	1381.12	0.986941	2.65293
NC_007493.2.fa	2915800	2916399	600	9.38364	23.1517	14.1298	4931	6483	1044.33	1281.33	1.91069	5.0596
NC_007493.2.fa	2929200	2929399	200	0.680511	0.680511	0.680511	2511	2511	1162	1425.69	0.81616	1.76125
NC_007493.2.fa	2958200	2958399	200	0.905903	0.905903	0.905903	2309	2309	1008	1236.75	0.900176	1.86699
NC_007493.2.fa	2960800	2960999	200	0.615692	0.615692	0.615692	2179	2179	988	1212.21	0.845501	1.79755
NC_007493.2.fa	3002600	3004199	1600	0.959208	2.61295	1.65977	2755.62	3224	1147	1407.29	0.965955	2.29093
NC_007493.2.fa	3019800	3020599	800	4.20581	52.3359	28.9803	9267.75	14741	1354.5	1661.88	2.28571	8.87008
NC_007493.2.fa	3109800	3110799	1000	2.69395	23.9378	9.83062	4546.2	7422	1157.8	1420.54	1.59528	5.22477
NC_007493.2.fa	3121000	3121399	400	1.24744	2.60416	1.78012	2523.5	2605	1012	1241.65	1.02436	2.09801
NC_007493.2.fa	3162200	3162799	600	1.17306	3.41707	1.95354	2601.67	3046	1029	1262.51	1.03713	2.41265
NC_007493.2.fa	3176600	3176999	400	1.06176	2.35576	1.56383	2645.5	2894	1096	1344.72	0.969476	2.15213
NC_007493.2.fa	3188000	3188599	600	2.64854	8.66306	4.93168	2913	4049	895.667	1098.92	1.44488	3.68452
NC_007494.2.fa	600	1399	800	2.67025	4.99887	3.58647	493.25	521	36.25	44.4763	3.45162	11.7141
NC_007494.2.fa	2400	5199	2800	0.927278	5.81237	2.82711	1912.57	7397	601.643	738.175	2.42643	10.0207
NC_007494.2.fa	16200	16799	600	1.28275	5.87108	2.89584	2839.67	3359	1057	1296.87	1.12262	2.59009
NC_007494.2.fa	21800	22199	400	1.15416	1.53843	1.24598	2270	2351	939	1152.09	0.976919	2.04064
NC_007494.2.fa	33200	35199	2000	1.11261	18.6384	4.68673	5268	8072	1977.2	2425.89	1.10467	3.32744
NC_007494.2.fa	36200	36399	200	0.660458	0.660458	0.660458	4342	4342	2149	2636.68	0.719424	1.64677
NC_007494.2.fa	36800	38799	2000	1.66201	8.82264	2.94866	4587.3	6865	1844.6	2263.2	1.09158	3.03332
NC_007494.2.fa	101000	101399	400	1.58418	1.89365	1.64948	2673	2770	1091.5	1339.2	0.99577	2.06841
NC_007494.2.fa	145800	145999	200	0.639658	0.639658	0.639658	2177	2177	982	1204.85	0.852957	1.80687
NC_007494.2.fa	151000	151199	200	0.579355	0.579355	0.579355	2556	2556	1211	1485.81	0.782228	1.72027
NC_007494.2.fa	231400	231999	600	2.80333	7.21543	4.78639	3563	4152	1166.67	1431.42	1.30597	2.90062
NC_007494.2.fa	266600	267199	600	3.13733	8.09859	4.75663	3273.33	3988	1053	1291.96	1.32354	3.08678
NC_007494.2.fa	431000	431399	400	3.76398	5.94234	4.70337	3401.5	3702	1103	1353.31	1.32351	2.73552
NC_007494.2.fa	437400	437599	200	1.40358	1.40358	1.40358	2599	2599	1087	1333.67	0.962023	1.94875
NC_007494.2.fa	457800	458199	400	0.933207	2.12855	1.3874	2602.5	2823	1101	1350.85	0.940332	2.08979
NC_007494.2.fa	546200	546599	400	1.0171	3.96648	2.3414	3014	3431	1185.5	1454.53	1.03682	2.35884
NC_007494.2.fa	572000	572199	200	0.807511	0.807511	0.807511	2646	2646	1185	1453.91	0.863424	1.81991
NC_007494.2.fa	588800	589199	400	1.23541	1.28001	1.23749	2385	2461	999	1225.7	0.959908	2.00782
NC_007494.2.fa	623400	623999	600	1.15283	1.91693	1.49453	2296	2413	924.333	1134.09	1.01414	2.12769
NC_007494.2.fa	628800	628999	200	0.757563	0.757563	0.757563	2177	2177	960	1177.85	0.885618	1.84828
NC_007494.2.fa	669600	669799	200	1.17933	1.17933	1.17933	2428	2428	1030	1263.74	0.941522	1.92128
NC_007494.2.fa	681000	681399	400	1.89277	1.90585	1.89296	2723.5	2783	1085.5	1331.83	1.03172	2.0896
NC_007494.2.fa	683200	683599	400	1.37891	3.85839	2.4685	3167.5	3511	1239.5	1520.78	1.04961	2.30868
NC_007494.2.fa	686800	686999	200	1.10026	1.10026	1.10026	2487	2487	1073	1316.5	0.917186	1.8891
NC_007494.2.fa	733200	733599	400	2.85234	6.86397	4.70765	3874.5	4407	1283	1574.15	1.28519	2.7996
NC_007494.2.fa	755800	755999	200	2.15481	2.15481	2.15481	2857	2857	1118	1371.71	1.05798	2.0828
NC_007494.2.fa	930200	930599	400	1.16179	1.35326	1.19131	2636	2716	1137.5	1395.63	0.91643	1.94607
NC_007494.2.fa	935600	935999	400	1.70825	2.07989	1.79543	2469	2519	973	1193.8	1.04749	2.11006
NC_007494.2.fa	936400	936599	200	0.9315	0.9315	0.9315	2616	2616	1170	1435.51	0.865346	1.82235
NC_007494.2.fa	937000	937199	200	1.7814	1.7814	1.7814	2530	2530	1004	1231.84	1.03772	2.05384
NC_007494.2.fa	941000	941399	400	1.21718	1.93212	1.44614	2330	2449	946.5	1161.29	1.0021	2.10886
NC_007494.2.fa	942600	942999	400	2.55902	5.83601	4.04706	2116.5	2140	647	793.825	1.43833	2.69581
NC_009007.1.fa	67800	68199	400	2.1518	2.16614	2.15203	4616	4685	1905	2337.3	0.981437	2.00445
NC_009007.1.fa	81000	81599	600	2.82083	10.9885	5.94169	5497	6981	1766.67	2167.58	1.31145	3.22064
NC_009007.1.fa	83000	83199	200	1.97804	1.97804	1.97804	347	347	1279	1569.25	-2.17383	0.221125
NC_009008.1.fa	6200	6599	400	4.505	8.08141	6.14272	6609.5	7428	2087.5	2561.22	1.3564	2.90018
NC_009008.1.fa	25200	25599	400	1.34175	2.24458	1.65667	4403	4708	1916	2350.8	0.901619	2.00272
NC_009008.1.fa	33200	33599	400	0.945173	1.05249	0.95584	3422.5	3425	1603	1966.77	0.798913	1.74143

## Sheet: 1056_Rep2_ChIP_IPvsINPUT_MOSAiC
CenR ChIP-seq in ΔRSP1056 background
chrID	peakStart	peakStop	peakSize	logAveP	logMinP	aveLogP	aveChipCount	maxChipCount	aveInputCount	aveInputCountScaled	aveLog2Ratio	IP/IN
NC_007488.2.fa	19200	19399	200	1.88218	1.88218	1.88218	1079	1079	761	720.706	0.581548	1.49714
NC_007488.2.fa	20400	20799	400	6.76384	7.87237	7.17622	1516	1521	898.5	850.926	0.833737	1.78747
NC_007488.2.fa	22000	24199	2200	1.18498	19.7637	4.7067	1316.64	2019	884	837.193	0.621245	2.41163
NC_007488.2.fa	24800	26199	1400	0.812585	3.09858	1.31519	1048.14	1194	782.143	740.729	0.497921	1.61192
NC_007488.2.fa	27400	27599	200	1.64238	1.64238	1.64238	796	796	459	434.697	0.871256	1.83116
NC_007488.2.fa	60000	60199	200	0.959755	0.959755	0.959755	758	758	460	435.644	0.797644	1.73995
NC_007488.2.fa	61600	62399	800	1.74323	7.03906	4.10057	1311.25	1486	880	833.405	0.642931	1.78305
NC_007488.2.fa	71600	71999	400	0.671933	0.702974	0.672969	1030.5	1065	821	777.529	0.406824	1.36972
NC_007488.2.fa	113600	113799	200	0.699574	0.699574	0.699574	1002	1002	781	739.647	0.437464	1.3547
NC_007489.1.fa	2400	2799	400	0.762351	0.940566	0.78846	1042	1049	821.5	778.003	0.421124	1.34832
NC_007489.1.fa	46600	47399	800	1.19647	6.4841	3.40827	1277.75	1496	890.5	843.349	0.592813	1.77388
NC_007489.1.fa	49400	50199	800	2.25043	7.24205	4.53838	1317.75	1541	848	803.099	0.704173	1.91882
NC_007489.1.fa	66600	67399	800	0.992604	12.0342	5.60015	1272.75	1621	781.75	740.357	0.746784	2.18948
NC_007489.1.fa	67800	68199	400	0.617224	0.728518	0.628614	1014	1016	807	764.27	0.407595	1.32937
NC_007489.1.fa	70600	71199	600	1.79332	4.06063	2.85185	1170.33	1266	801.333	758.904	0.627759	1.6682
NC_007489.1.fa	75800	76199	400	1.86396	3.25693	2.41437	1587.5	1737	1305	1235.9	0.357578	1.40545
NC_007489.1.fa	79400	80199	800	4.97975	45.9279	24.5134	2091.5	2868	814.75	771.61	1.38163	3.7169
NC_007489.1.fa	95000	95599	600	4.5286	23.6589	13.6577	1753.33	2169	864	818.252	1.06761	2.65077
NC_007489.1.fa	102000	102599	600	3.14286	10.0434	5.42796	1312.33	1549	802.333	759.851	0.776161	2.03856
NC_007490.2.fa	1000	1799	800	1.97144	5.49305	3.75995	1474	1631	1063.5	1007.19	0.545592	1.61936
NC_007490.2.fa	2600	2799	200	0.886196	0.886196	0.886196	1147	1147	941	891.175	0.363724	1.28706
NC_007490.2.fa	18400	18799	400	0.865596	2.09737	1.33743	1069	1130	804.5	761.903	0.485694	1.48313
NC_007490.2.fa	28800	29199	400	0.866745	1.08799	0.904433	1006	1026	762.5	722.127	0.477484	1.4208
NC_007490.2.fa	33000	33399	400	1.36487	1.37772	1.36505	1142.5	1153	881.5	834.826	0.452244	1.38113
NC_007490.2.fa	35200	36399	1200	1.14874	21.7927	7.43234	1525.67	2244	953.833	903.329	0.710024	2.48414
NC_007490.2.fa	37800	38199	400	3.56088	3.68447	3.57463	1256	1296	838.5	794.102	0.661332	1.63203
NC_007490.2.fa	44600	45399	800	0.872228	2.91593	1.47443	1137	1241	876.75	830.327	0.44985	1.49459
NC_007490.2.fa	54800	55199	400	1.67652	1.80744	1.69175	1201.5	1218	921.5	872.708	0.461467	1.39566
NC_007490.2.fa	65200	65599	400	14.1362	14.2881	14.156	1805	1829	864.5	818.726	1.13994	2.23396
NC_007490.2.fa	76000	76199	200	0.891282	0.891282	0.891282	2064	2064	2123	2010.59	0.0378057	1.02656
NC_007490.2.fa	85000	85799	800	1.59296	3.98056	2.40081	956.5	1034	594.25	562.785	0.770102	1.83729
NC_007493.2.fa	1	4799	4800	5.20477	17.1574	12.2647	1542.25	1849	723.458	685.152	1.16675	2.69867
NC_007493.2.fa	5200	5599	400	1.78041	3.29405	2.39007	1020.5	1101	672.5	636.892	0.710261	1.72871
NC_007493.2.fa	9000	9799	800	2.35668	3.79017	2.76696	1067.75	1174	691	654.412	0.718711	1.79398
NC_007493.2.fa	32400	32799	400	0.976661	3.07701	1.87718	1146	1212	854	808.782	0.500757	1.49855
NC_007493.2.fa	54200	55399	1200	0.763116	5.50253	2.05111	1100.67	1209	806.167	763.481	0.528766	1.58354
NC_007493.2.fa	55800	57399	1600	2.54666	12.9915	8.82381	1426.25	1682	756.375	716.326	0.990291	2.34809
NC_007493.2.fa	69800	70799	1000	0.788621	1.92429	0.99942	827.4	929	546.8	517.848	0.698441	1.79396
NC_007493.2.fa	81200	81599	400	0.796553	1.42665	0.988153	763	768	468.5	443.693	0.783209	1.73092
NC_007493.2.fa	84600	84999	400	0.675716	0.786538	0.68702	972.5	975	746	706.5	0.460777	1.38004
NC_007493.2.fa	92400	92999	600	1.01141	9.06508	5.77223	1333.67	1567	817.333	774.057	0.756864	2.0244
NC_007493.2.fa	95200	95399	200	0.761806	0.761806	0.761806	900	900	646	611.795	0.556122	1.47108
NC_007493.2.fa	103600	103999	400	1.72801	2.65736	2.05534	1201	1281	889	841.929	0.51036	1.52151
NC_007493.2.fa	104800	105199	400	1.30659	2.37657	1.70051	1126	1198	833.5	789.367	0.509616	1.51767
NC_007493.2.fa	113400	113599	200	0.601981	0.601981	0.601981	771	771	506	479.208	0.684942	1.6089
NC_007493.2.fa	117000	117199	200	1.53645	1.53645	1.53645	702	702	365	345.674	1.01995	2.03082
NC_007493.2.fa	125800	126599	800	2.21716	7.18386	4.60161	1289.5	1443	824	780.37	0.715899	1.84912
NC_007493.2.fa	129200	129599	400	1.82825	2.07272	1.87275	1101.5	1117	788	746.276	0.560927	1.49676
NC_007493.2.fa	137600	137799	200	0.647936	0.647936	0.647936	1065	1065	869	822.988	0.371513	1.29407
NC_007493.2.fa	138400	138599	200	0.898175	0.898175	0.898175	1104	1104	885	838.14	0.397062	1.3172
NC_007493.2.fa	140000	140199	200	1.11047	1.11047	1.11047	1093	1093	847	802.152	0.445867	1.36258
NC_007493.2.fa	142200	142599	400	0.655432	0.830674	0.680796	1041.5	1049	836	791.735	0.39609	1.32494
NC_007493.2.fa	146200	146399	200	0.536021	0.536021	0.536021	1016	1016	823	779.423	0.381991	1.30353
NC_007493.2.fa	154800	155199	400	1.50095	2.19289	1.71968	1146	1181	854.5	809.255	0.500745	1.45937
NC_007493.2.fa	156000	156999	1000	1.97595	45.0081	19.717	1886.8	2847	820.6	777.15	1.18926	3.66338
NC_007493.2.fa	160000	160199	200	1.49725	1.49725	1.49725	1075	1075	788	746.276	0.525964	1.44049
NC_007493.2.fa	164600	165199	600	1.40093	2.81621	1.76389	1152	1248	859	813.517	0.499266	1.53408
NC_007493.2.fa	174000	174199	200	0.634631	0.634631	0.634631	981	981	763	722.6	0.44053	1.3576
NC_007493.2.fa	175200	175599	400	0.767675	0.988626	0.805279	739.5	751	451.5	427.594	0.788723	1.75634
NC_007493.2.fa	184200	184799	600	1.03829	2.83344	1.52095	1036.33	1143	747.667	708.079	0.554897	1.61423
NC_007493.2.fa	193800	194599	800	1.9702	6.26662	3.51435	1211	1376	801.75	759.298	0.66915	1.8122
NC_007493.2.fa	195800	195999	200	0.973056	0.973056	0.973056	1104	1104	876	829.617	0.411791	1.33073
NC_007493.2.fa	210600	212799	2200	1.70665	Inf	Inf	3396.18	11058	850.818	805.768	1.55816	13.7235
NC_007493.2.fa	214000	214999	1000	1.21618	6.88338	3.40651	1165	1318	770	729.229	0.669505	1.80739
NC_007493.2.fa	215800	215999	200	0.540608	0.540608	0.540608	954	954	742	702.712	0.440516	1.3576
NC_007493.2.fa	220000	220399	400	1.62356	1.82931	1.65691	1169.5	1179	886.5	839.561	0.477672	1.40431
NC_007493.2.fa	221600	221999	400	1.00331	1.11513	1.0148	1026.5	1033	775.5	734.438	0.482843	1.40652
NC_007493.2.fa	243400	243999	600	1.67189	9.07709	4.67055	1352.67	1609	889	841.929	0.667053	1.91109
NC_007493.2.fa	246600	246999	400	7.6348	11.8769	9.60535	1317	1323	634	600.43	1.14043	2.20342
NC_007493.2.fa	255000	255799	800	5.06739	41.8231	23.0921	2018.25	2723	824.5	780.844	1.28172	3.48725
NC_007493.2.fa	258600	260399	1800	0.919407	20.5155	6.39737	1336.56	1953	824.778	781.107	0.733883	2.5003
NC_007493.2.fa	272000	273399	1400	0.756544	3.74509	1.86412	1146.71	1298	863.143	817.44	0.479931	1.58788
NC_007493.2.fa	275400	275599	200	0.534748	0.534748	0.534748	1012	1012	818	774.688	0.385086	1.30633
NC_007493.2.fa	287800	288199	400	0.54683	0.558323	0.546978	1282.5	1359	1174	1111.84	0.208516	1.2223
NC_007493.2.fa	289800	290599	800	7.71591	14.669	10.8915	1614.75	1793	832.75	788.657	1.02792	2.27349
NC_007493.2.fa	291400	291999	600	1.21828	3.99473	2.3963	1298.67	1475	979.333	927.479	0.477716	1.59033
NC_007493.2.fa	303000	305199	2200	1.33606	67.6261	14.4813	1653.36	3677	831.909	787.861	0.91691	4.66707
NC_007493.2.fa	305800	306399	600	0.886264	1.35101	0.960923	1014.67	1034	768.333	727.651	0.479162	1.42101
NC_007493.2.fa	307600	308599	1000	1.03689	1.90873	1.17802	1066	1124	809.4	766.543	0.474692	1.46632
NC_007493.2.fa	309400	309999	600	3.04042	5.72282	4.00137	1227	1321	785	743.435	0.719462	1.77689
NC_007493.2.fa	312200	312999	800	1.36047	7.82758	3.82051	1236.25	1461	820	776.582	0.660124	1.88132
NC_007493.2.fa	316600	317399	800	0.914826	1.8233	1.08599	1087.25	1124	847.25	802.389	0.438939	1.40082
NC_007493.2.fa	319600	319999	400	3.49654	4.19579	3.71852	1195.5	1211	767.5	726.862	0.719385	1.66607
NC_007493.2.fa	320400	320799	400	1.06947	1.35931	1.12824	1039	1061	781	739.647	0.492357	1.43447
NC_007493.2.fa	328200	328599	400	0.868274	2.92993	1.74953	1082.5	1158	790.5	748.644	0.528187	1.5468
NC_007493.2.fa	329000	329799	800	1.29565	4.13185	2.08006	1199.25	1349	891.75	844.533	0.501647	1.59733
NC_007493.2.fa	333400	333799	400	6.70905	8.59395	7.5024	1448	1501	820.5	777.056	0.896147	1.93165
NC_007493.2.fa	355400	355999	600	1.12693	7.36733	3.65279	1216.67	1357	819	775.635	0.643348	1.74953
NC_007493.2.fa	360400	360999	600	1.07882	3.38028	2.27815	1201.67	1339	877.667	831.195	0.52391	1.61093
NC_007493.2.fa	362400	362599	200	0.822596	0.822596	0.822596	1087	1087	873	826.776	0.394367	1.31475
NC_007493.2.fa	379800	380999	1200	1.73697	7.45257	4.75955	1348.33	1563	867	821.093	0.704549	1.90356
NC_007493.2.fa	400400	400799	400	0.822387	1.71533	1.1327	1073	1129	827.5	783.685	0.450877	1.44063
NC_007493.2.fa	401400	401999	600	4.24687	11.5055	6.89773	1437	1684	845.333	800.574	0.832444	2.10349
NC_007493.2.fa	418000	418399	400	1.00069	1.78568	1.26126	1074.5	1129	813	769.953	0.478652	1.46632
NC_007493.2.fa	418800	420399	1600	1.06124	3.54352	1.85536	1125.25	1264	824.875	781.199	0.522644	1.61803
NC_007493.2.fa	436000	436599	600	0.871203	1.57717	1.0349	783.333	847	487.667	461.845	0.76838	1.83395
NC_007493.2.fa	442600	442999	400	1.80355	1.88747	1.81036	1236.5	1265	952	901.593	0.456235	1.40307
NC_007493.2.fa	446200	446599	400	1.83495	2.14383	1.90005	1085.5	1134	767	726.388	0.579128	1.56115
NC_007493.2.fa	458800	458999	200	2.0019	2.0019	2.0019	1073	1073	745	705.553	0.604124	1.52079
NC_007493.2.fa	467600	467999	400	1.66464	3.28066	2.32478	1127.5	1163	789	747.223	0.593263	1.55643
NC_007493.2.fa	478400	478799	400	0.620793	0.757354	0.637205	995	1011	781.5	740.121	0.426266	1.36599
NC_007493.2.fa	479400	480799	1400	2.90876	41.5139	20.1948	1896.71	2590	806.857	764.135	1.25891	3.38945
NC_007493.2.fa	482600	482799	200	1.01112	1.01112	1.01112	996	996	738	698.924	0.510396	1.42505
NC_007493.2.fa	483600	483799	200	0.752966	0.752966	0.752966	801	801	527	499.096	0.681397	1.6049
NC_007493.2.fa	484800	485199	400	3.83509	3.95884	3.84887	1215.5	1263	779	737.753	0.720667	1.71196
NC_007493.2.fa	500400	500799	400	0.956633	1.8114	1.24922	1143.5	1209	899.5	851.873	0.422287	1.41923
NC_007493.2.fa	505400	505599	200	1.12273	1.12273	1.12273	1077	1077	826	782.264	0.460786	1.37677
NC_007493.2.fa	512200	512599	400	0.709066	0.943319	0.750524	997	1038	769.5	728.756	0.451327	1.42435
NC_007493.2.fa	516600	516799	200	1.11607	1.11607	1.11607	1150	1150	917	868.446	0.40472	1.3242
NC_007493.2.fa	532200	532599	400	0.632674	0.808951	0.658297	934	960	701.5	664.356	0.490547	1.44501
NC_007493.2.fa	537000	537799	800	1.46529	4.00389	2.13103	910.75	1229	556	526.56	0.842974	2.33401
NC_007493.2.fa	546400	546799	400	0.658062	0.754091	0.66678	1029	1032	820.5	777.056	0.40477	1.32809
NC_007493.2.fa	548400	548999	600	1.20824	17.9514	11.985	1689.67	2021	896.333	848.874	0.944322	2.3808
NC_007493.2.fa	563400	563599	200	0.642011	0.642011	0.642011	1109	1109	927	877.916	0.336762	1.26322
NC_007493.2.fa	569200	569399	200	0.606588	0.606588	0.606588	1047	1047	852	806.888	0.375412	1.29758
NC_007493.2.fa	571200	571399	200	0.559569	0.559569	0.559569	971	971	761	720.706	0.429545	1.34729
NC_007493.2.fa	577600	577799	200	0.675095	0.675095	0.675095	745	745	468	443.22	0.747901	1.68088
NC_007493.2.fa	580600	580999	400	1.36636	2.29392	1.69285	1036	1081	728.5	689.927	0.584479	1.56683
NC_007493.2.fa	583200	583599	400	1.29212	1.33951	1.29445	1046	1059	771.5	730.65	0.517084	1.44939
NC_007493.2.fa	595800	595999	200	1.24054	1.24054	1.24054	1081	1081	819	775.635	0.478392	1.3937
NC_007493.2.fa	600400	601599	1200	1.05604	3.49405	1.57996	919.333	1090	623.167	590.171	0.722849	1.84692
NC_007493.2.fa	608000	608199	200	0.504269	0.504269	0.504269	1034	1034	852	806.888	0.357404	1.28147
NC_007493.2.fa	608600	608799	200	0.740638	0.740638	0.740638	573	573	273	258.545	1.14507	2.21625
NC_007493.2.fa	609200	609799	600	1.2278	4.40816	2.72161	1179.33	1319	819.667	776.266	0.59423	1.69916
NC_007493.2.fa	611800	612199	400	0.774531	1.49207	1.00465	1080.5	1139	849.5	804.52	0.423167	1.41575
NC_007493.2.fa	618200	618999	800	1.54577	7.90795	4.5246	1130.5	1324	686.25	649.914	0.825526	2.03719
NC_007493.2.fa	619400	620199	800	2.45008	5.94757	3.63027	1196.25	1345	776.25	735.149	0.697442	1.82956
NC_007493.2.fa	623800	624599	800	6.31676	46.4112	26.8041	2309.75	3271	890.5	843.349	1.36186	3.87858
NC_007493.2.fa	633400	633999	600	1.10324	2.80916	1.59022	907.667	1092	595.667	564.127	0.722696	1.93573
NC_007493.2.fa	642000	642199	200	0.820906	0.820906	0.820906	994	994	756	715.971	0.472782	1.38832
NC_007493.2.fa	666600	667199	600	1.43535	19.6213	11.8892	1694.33	2080	893.667	846.348	0.948366	2.45762
NC_007493.2.fa	670200	671599	1400	1.54561	38.9097	13.325	1648.43	2585	824.286	780.641	1.00719	3.31138
NC_007493.2.fa	676000	676399	400	2.27134	3.59003	2.78545	1279	1349	920.5	871.761	0.550557	1.54744
NC_007493.2.fa	679000	679199	200	0.552803	0.552803	0.552803	819	819	570	539.819	0.600478	1.51717
NC_007493.2.fa	683600	684199	600	1.74596	5.98579	3.14247	1201.33	1348	820	776.582	0.623597	1.73581
NC_007493.2.fa	694400	695599	1200	1.17403	55.0227	21.0223	1822.33	3050	776.333	735.227	1.15444	4.14838
NC_007493.2.fa	698600	698999	400	3.4629	6.37532	4.76873	985	1051	508.5	481.576	1.0276	2.18242
NC_007493.2.fa	706400	707199	800	2.42679	24.6312	12.6757	1843.25	2521	980.75	928.82	0.911705	2.7142
NC_007493.2.fa	707800	708199	400	1.51852	1.94258	1.62534	1017	1035	710	672.406	0.595986	1.53925
NC_007493.2.fa	711200	713799	2600	1.41746	167.227	29.2036	2138.23	7033	823.154	779.569	1.07854	9.02165
NC_007493.2.fa	714600	716799	2200	1.33477	11.7954	4.8198	1141.18	1372	689.818	653.293	0.829262	2.10013
NC_007493.2.fa	717600	718199	600	1.95193	4.32041	2.98219	1206.67	1274	828.667	784.79	0.617231	1.62336
NC_007493.2.fa	726600	727199	600	2.0549	6.59762	3.62275	1357	1578	951.333	900.961	0.580956	1.75146
NC_007493.2.fa	731800	732999	1200	2.81008	56.8847	24.2869	2184.83	3599	885.333	838.456	1.2579	4.29241
NC_007493.2.fa	734400	735199	800	3.83309	10.2209	6.41877	1112.75	1215	576.25	545.738	1.04821	2.22634
NC_007493.2.fa	740600	741399	800	5.89631	19.7219	12.2352	1540.25	1965	737.25	698.214	1.14417	2.81433
NC_007493.2.fa	742400	742999	600	1.69205	3.11321	2.11334	1051.67	1143	713.667	675.879	0.637504	1.69113
NC_007493.2.fa	744400	744999	600	1.37829	9.08601	5.33379	1302.33	1553	803.667	761.113	0.755551	2.04043
NC_007493.2.fa	747200	747599	400	1.55443	3.24079	2.24934	1044.5	1092	700.5	663.409	0.65291	1.64604
NC_007493.2.fa	764600	764999	400	0.9045	1.15578	0.951063	1011.5	1032	765.5	724.968	0.482424	1.42351
NC_007493.2.fa	766600	767199	600	3.60934	14.679	8.03447	1486.67	1776	849.667	804.678	0.869136	2.20709
NC_007493.2.fa	770800	770999	200	1.574	1.574	1.574	581	581	244	231.08	1.32639	2.51428
NC_007493.2.fa	776200	779399	3200	1.3005	50.4385	15.3947	1690.38	2567	802.5	760.009	1.11387	3.37759
NC_007493.2.fa	798200	798599	400	3.52652	4.04834	3.6723	1251.5	1257	828.5	784.632	0.673784	1.60203
NC_007493.2.fa	799200	799599	400	1.72779	1.79614	1.73245	1049	1049	738	698.924	0.585153	1.50088
NC_007493.2.fa	804400	805199	800	3.11633	24.0482	13.1674	1704.5	2219	841	796.47	1.04888	2.78604
NC_007493.2.fa	856800	857399	600	1.23438	19.4467	11.8815	1655	2039	862.333	816.674	0.960705	2.49671
NC_007493.2.fa	872000	872399	400	12.4975	12.7682	12.5501	1671.5	1684	814.5	771.373	1.1146	2.18312
NC_007493.2.fa	883800	884399	600	1.74738	15.4952	6.97393	636.667	655	201.667	190.989	1.87235	3.42952
NC_007493.2.fa	890800	891199	400	2.22213	2.73906	2.3659	957.5	1017	595.5	563.969	0.775149	1.80329
NC_007493.2.fa	904600	904999	400	0.696309	0.951139	0.743959	1048.5	1074	836.5	792.208	0.403525	1.3557
NC_007493.2.fa	907400	907999	600	2.37509	10.2803	6.32811	1388	1568	835.667	791.419	0.799412	1.98125
NC_007493.2.fa	918800	919399	600	3.74624	9.94768	5.70865	1451.67	1696	921.333	872.55	0.724435	1.94373
NC_007493.2.fa	922000	922199	200	0.526238	0.526238	0.526238	1075	1075	902	854.24	0.331277	1.25843
NC_007493.2.fa	934800	935199	400	2.95354	3.7236	3.20732	1266	1321	874	827.723	0.611637	1.59594
NC_007493.2.fa	956600	957199	600	4.40438	16.1689	8.9964	1593	1935	900	852.346	0.883701	2.2702
NC_007493.2.fa	971200	971999	800	2.32251	5.41192	3.02845	1249.25	1352	875	828.67	0.591087	1.63153
NC_007493.2.fa	975800	976399	600	4.28564	24.7861	14.9878	1851.67	2299	892	844.77	1.08977	2.72145
NC_007493.2.fa	985000	985399	400	3.16141	3.73592	3.32919	1223	1230	820	776.582	0.6549	1.58386
NC_007493.2.fa	1017800	1017999	200	0.654261	0.654261	0.654261	1092	1092	903	855.187	0.352295	1.27691
NC_007493.2.fa	1024800	1025199	400	1.15007	2.87757	1.86534	1014	1056	696.5	659.621	0.619554	1.60092
NC_007493.2.fa	1025600	1030799	5200	2.00163	167.958	39.072	2631.88	7232	875	828.67	1.37045	8.72724
NC_007493.2.fa	1041200	1041599	400	0.789165	0.870853	0.795645	1050	1063	830	786.053	0.417827	1.35233
NC_007493.2.fa	1054600	1057599	3000	1.26847	76.6723	11.4812	1371.27	3974	665.733	630.484	0.988173	6.3031
NC_007493.2.fa	1060600	1060799	200	0.577067	0.577067	0.577067	1058	1058	871	824.882	0.358696	1.28261
NC_007493.2.fa	1103000	1103399	400	2.78122	3.85645	3.17765	1129	1187	728.5	689.927	0.708385	1.72047
NC_007493.2.fa	1122200	1122599	400	1.14967	1.67341	1.29624	949.5	959	659.5	624.58	0.606412	1.53543
NC_007493.2.fa	1123800	1123999	200	0.72612	0.72612	0.72612	1080	1080	877	830.564	0.378467	1.30032
NC_007493.2.fa	1125000	1125999	1000	1.00786	4.44286	2.05351	1185.4	1359	885	838.14	0.494494	1.62145
NC_007493.2.fa	1129600	1129999	400	0.944643	2.03108	1.34643	760	788	442	418.597	0.858445	1.88248
NC_007493.2.fa	1136200	1136599	400	6.42078	8.42584	7.27387	1476	1553	856	810.676	0.862015	1.91569
NC_007493.2.fa	1152600	1152999	400	0.68752	0.849156	0.709574	939.5	949	702	664.83	0.498237	1.42743
NC_007493.2.fa	1161800	1161999	200	0.995729	0.995729	0.995729	1041	1041	795	752.906	0.466899	1.38264
NC_007493.2.fa	1163400	1163799	400	1.96637	3.03206	2.35824	967	1026	610	577.701	0.761123	1.776
NC_007493.2.fa	1178200	1178999	800	1.14347	2.60866	1.71503	1111	1243	820.5	777.056	0.521875	1.59963
NC_007493.2.fa	1179600	1180399	800	1.38923	19.2079	9.0484	1541.25	2025	879.75	833.168	0.834473	2.43048
NC_007493.2.fa	1184400	1184999	600	1.44304	3.12765	2.11547	991	1058	648	613.689	0.689802	1.724
NC_007493.2.fa	1187400	1188199	800	1.83379	13.0252	6.76456	1316.5	1682	739.5	700.344	0.882973	2.40168
NC_007493.2.fa	1189800	1190799	1000	1.44322	29.9834	13.0107	1731.8	2586	888	840.981	0.956669	3.07498
NC_007493.2.fa	1193400	1193599	200	0.607354	0.607354	0.607354	1027	1027	826	782.264	0.392269	1.31286
NC_007493.2.fa	1198200	1198799	600	7.99076	24.1746	14.9443	1772	2106	835.333	791.103	1.15681	2.6621
NC_007493.2.fa	1199600	1199799	200	1.70331	1.70331	1.70331	699	699	354	335.256	1.05779	2.08497
NC_007493.2.fa	1204200	1204999	800	1.65106	5.41329	2.93149	1226.25	1411	856	810.676	0.590153	1.74052
NC_007493.2.fa	1207000	1207599	600	0.801832	3.29885	1.52096	1214.33	1394	968.333	917.061	0.397888	1.52007
NC_007493.2.fa	1211200	1211599	400	0.8885	3.8149	2.20131	1038	1148	706.5	669.092	0.624663	1.71576
NC_007493.2.fa	1217800	1218999	1200	1.48766	4.32364	2.57555	1288.83	1461	955.333	904.75	0.507804	1.61481
NC_007493.2.fa	1226000	1226399	400	0.849754	1.48398	1.04314	1094	1150	860	814.464	0.4237	1.41197
NC_007493.2.fa	1233400	1233799	400	0.868355	1.94201	1.26403	1192	1247	962.5	911.537	0.38519	1.36802
NC_007493.2.fa	1234200	1234599	400	0.802654	2.4753	1.49078	1130.5	1210	869.5	823.461	0.453163	1.46941
NC_007493.2.fa	1251200	1252799	1600	2.33413	5.21878	3.50831	1243.38	1395	832.375	788.302	0.654839	1.76963
NC_007493.2.fa	1253400	1253799	400	4.54406	4.97108	4.65202	1291.5	1321	811	768.059	0.748781	1.71992
NC_007493.2.fa	1254400	1255399	1000	2.19933	11.9303	7.28113	1489.6	1836	868.6	822.609	0.837093	2.23192
NC_007493.2.fa	1255800	1255999	200	0.949185	0.949185	0.949185	1089	1089	860	814.464	0.418635	1.33708
NC_007493.2.fa	1274200	1274399	200	0.516469	0.516469	0.516469	804	804	556	526.56	0.609652	1.52689
NC_007493.2.fa	1280200	1280399	200	0.724089	0.724089	0.724089	1079	1079	876	829.617	0.378776	1.3006
NC_007493.2.fa	1281000	1281199	200	0.879967	0.879967	0.879967	1084	1084	862	816.358	0.408655	1.32785
NC_007493.2.fa	1286600	1287199	600	1.10796	3.83033	2.29164	986.333	1025	640.667	606.744	0.701784	1.68934
NC_007493.2.fa	1296600	1296999	400	0.710756	0.802328	0.718749	1076.5	1081	874	827.723	0.378748	1.30599
NC_007493.2.fa	1298600	1299399	800	1.55223	8.7772	4.39197	1339.5	1552	893.75	846.427	0.652878	1.83359
NC_007493.2.fa	1338400	1338799	400	0.725928	1.18252	0.845412	1045	1073	822	778.476	0.423841	1.37833
NC_007493.2.fa	1339200	1339399	200	0.713918	0.713918	0.713918	1031	1031	816	772.794	0.415422	1.33412
NC_007493.2.fa	1343400	1344399	1000	0.757001	2.11465	1.05783	1153.6	1285	936.6	887.008	0.376033	1.44869
NC_007493.2.fa	1360200	1360799	600	0.987956	5.51777	3.81185	1318.67	1444	918.667	870.024	0.595206	1.65972
NC_007493.2.fa	1361400	1361599	200	0.662247	0.662247	0.662247	1062	1062	863	817.305	0.377431	1.29939
NC_007493.2.fa	1362400	1362999	600	1.76996	3.68782	2.33391	1288.33	1374	970.667	919.271	0.484826	1.49466
NC_007493.2.fa	1371400	1371799	400	0.833091	1.94486	1.24702	1064.5	1136	806.5	763.797	0.475392	1.48731
NC_007493.2.fa	1376000	1376399	400	1.27924	2.28865	1.64432	702	709	363	343.78	1.03092	2.06237
NC_007493.2.fa	1379400	1379799	400	1.46548	2.21455	1.70977	1044.5	1052	737.5	698.45	0.581176	1.50619
NC_007493.2.fa	1400600	1401399	800	11.8283	109.157	60.8886	3443.25	5135	910.75	862.527	1.8109	5.95344
NC_007493.2.fa	1410200	1410399	200	0.520321	0.520321	0.520321	1059	1059	882	835.299	0.341973	1.26781
NC_007493.2.fa	1413000	1413399	400	2.28822	3.77066	2.88253	1274.5	1339	909	860.87	0.563696	1.5554
NC_007493.2.fa	1418200	1418999	800	3.68168	47.6204	26.1405	2235.5	3173	863.5	817.779	1.3565	3.88002
NC_007493.2.fa	1420200	1421599	1400	2.78551	40.9895	17.3695	1923.57	2993	889.857	842.74	1.10875	3.55151
NC_007493.2.fa	1426200	1426799	600	2.84728	16.2754	9.68126	1454	1714	759.667	719.443	0.991621	2.3824
NC_007493.2.fa	1440800	1441199	400	1.22167	1.80336	1.39249	1061	1126	781.5	740.121	0.518231	1.52137
NC_007493.2.fa	1443800	1444399	600	2.71446	27.5626	17.4673	1873.67	2336	844.667	799.943	1.16026	2.92021
NC_007493.2.fa	1446000	1446199	200	1.7642	1.7642	1.7642	1101	1101	796	753.853	0.545857	1.4605
NC_007493.2.fa	1451000	1451399	400	5.16939	6.27266	5.57924	1444.5	1459	914	865.605	0.740474	1.68553
NC_007493.2.fa	1458800	1459599	800	2.4654	4.84978	3.02125	1267	1369	891.75	844.533	0.583258	1.62101
NC_007493.2.fa	1463400	1463599	200	0.788204	0.788204	0.788204	1037	1037	814	770.9	0.427321	1.34518
NC_007493.2.fa	1464400	1465399	1000	1.2555	26.7834	12	1685.6	2476	886.2	839.277	0.923536	2.95016
NC_007493.2.fa	1471600	1472199	600	2.77804	11.9557	6.30802	1570.33	1931	1007.33	953.996	0.698187	2.02412
NC_007493.2.fa	1479200	1479799	600	13.787	49.27	31.1425	2640.33	3392	980	928.11	1.47007	3.65474
NC_007493.2.fa	1481400	1482199	800	1.58091	11.9598	6.67725	1420.75	1763	855.5	810.202	0.78123	2.176
NC_007493.2.fa	1489400	1489999	600	0.988529	4.16865	2.12542	910.333	936	572.667	542.345	0.754862	1.72584
NC_007493.2.fa	1490600	1490799	200	0.601105	0.601105	0.601105	848	848	600	568.231	0.576751	1.49235
NC_007493.2.fa	1506400	1506799	400	1.81506	2.19664	1.90588	1076	1082	756.5	716.444	0.586359	1.51024
NC_007493.2.fa	1511000	1511399	400	0.886372	2.19625	1.39618	1027.5	1058	751.5	711.709	0.530315	1.48656
NC_007493.2.fa	1519200	1520599	1400	4.51492	144.018	56.1218	3338.71	6390	919.429	870.746	1.71172	7.33854
NC_007493.2.fa	1531200	1531399	200	1.75342	1.75342	1.75342	1153	1153	858	812.57	0.504305	1.41895
NC_007493.2.fa	1553200	1553599	400	1.97376	2.06378	1.98151	1224.5	1258	922	873.181	0.487694	1.44071
NC_007493.2.fa	1561800	1561999	200	0.68689	0.68689	0.68689	1064	1064	862	816.358	0.381813	1.30335
NC_007493.2.fa	1564400	1564799	400	2.94096	3.35111	3.04248	1232.5	1253	849	804.046	0.615415	1.55837
NC_007493.2.fa	1569200	1569399	200	1.23748	1.23748	1.23748	1075	1075	812	769.006	0.482737	1.39791
NC_007493.2.fa	1575600	1575999	400	1.67564	4.55997	2.96743	1223	1313	853.5	808.308	0.593169	1.62438
NC_007493.2.fa	1583400	1584999	1600	1.28458	32.5345	10.7461	1397.5	2439	701.25	664.12	1.01468	3.67253
NC_007493.2.fa	1618200	1618999	800	2.54226	18.6048	9.88449	1475.5	1778	778.75	737.516	0.998358	2.41079
NC_007493.2.fa	1620000	1620599	600	1.54545	8.57714	5.84681	1212.67	1361	712.333	674.616	0.8714	2.01744
NC_007493.2.fa	1621000	1622799	1800	0.951483	25.9763	7.44163	1355.89	2302	794.222	752.169	0.791589	3.06048
NC_007493.2.fa	1627000	1631599	4600	1.78848	20.2154	5.10579	1423.04	2312	944.435	894.428	0.636834	2.58489
NC_007493.2.fa	1635800	1636399	600	1.04913	5.41112	2.76428	1136.67	1271	781.667	740.278	0.612029	1.71692
NC_007493.2.fa	1636800	1637199	400	2.51759	3.64457	2.93883	1198	1200	821.5	778.003	0.624439	1.54241
NC_007493.2.fa	1642600	1643199	600	1.22124	3.80158	2.51549	1240.67	1340	909.667	861.501	0.525043	1.55542
NC_007493.2.fa	1661200	1664399	3200	1.22645	22.3602	8.3509	1525.44	2292	884.688	837.844	0.818233	2.73559
NC_007493.2.fa	1673200	1673599	400	1.39306	2.22914	1.67703	1156	1187	871.5	825.355	0.48521	1.43817
NC_007493.2.fa	1674000	1674999	1000	2.19495	33.1179	14.7833	1886.8	2735	949.4	899.13	0.999852	3.04183
NC_007493.2.fa	1675600	1675999	400	1.62054	1.73167	1.6319	1172.5	1197	892.5	845.243	0.472699	1.41616
NC_007493.2.fa	1678800	1679199	400	23.9279	32.4081	28.0175	1970.5	2107	660.5	625.527	1.69083	3.36836
NC_007493.2.fa	1679800	1679999	200	2.33741	2.33741	2.33741	1212	1212	878	831.511	0.543038	1.45759
NC_007493.2.fa	1718800	1718999	200	0.534514	0.534514	0.534514	1051	1051	869	822.988	0.35244	1.27705
NC_007493.2.fa	1727800	1728599	800	1.29274	38.021	18.2329	1900.5	2728	868.25	822.277	1.11157	3.31762
NC_007493.2.fa	1732000	1732199	200	0.569326	0.569326	0.569326	1034	1034	841	796.47	0.376128	1.29823
NC_007493.2.fa	1734200	1734999	800	2.9783	14.5434	8.49368	1490.75	1757	832.25	788.183	0.902138	2.22918
NC_007493.2.fa	1746400	1747199	800	1.33645	3.50254	1.88583	1096.5	1189	787.75	746.04	0.554579	1.59375
NC_007493.2.fa	1752600	1752799	200	2.19252	2.19252	2.19252	674	674	309	292.639	1.20084	2.30318
NC_007493.2.fa	1762400	1762599	200	2.11887	2.11887	2.11887	760	760	397	375.979	1.01341	2.02139
NC_007493.2.fa	1764800	1764999	200	0.749703	0.749703	0.749703	701	701	411	389.238	0.847117	1.80095
NC_007493.2.fa	1794200	1794399	200	0.67487	0.67487	0.67487	960	960	731	692.294	0.471068	1.38669
NC_007493.2.fa	1796800	1797799	1000	0.978164	2.49984	1.27493	1107.4	1209	853.8	808.592	0.45214	1.49519
NC_007493.2.fa	1798400	1798599	200	0.815155	0.815155	0.815155	1120	1120	916	867.499	0.36819	1.29107
NC_007493.2.fa	1807600	1808199	600	1.01342	2.49629	1.40379	1171	1260	919.333	870.656	0.425054	1.44719
NC_007493.2.fa	1809000	1809799	800	1.43103	8.68395	4.7179	1097.5	1243	633.5	599.957	0.866253	2.07182
NC_007493.2.fa	1818000	1818199	200	2.99323	2.99323	2.99323	740	740	342	323.892	1.18952	2.28472
NC_007493.2.fa	1834800	1838799	4000	1.11392	173.334	48.9767	2980.65	7533	922.1	873.276	1.33818	8.62614
NC_007493.2.fa	1843400	1843799	400	4.66683	4.82142	4.68724	1343	1398	861	815.411	0.720196	1.71447
NC_007493.2.fa	1849000	1849399	400	5.8799	6.47912	6.0582	1371	1443	815	771.847	0.828537	1.86954
NC_007493.2.fa	1851800	1852199	400	4.62873	6.55217	5.44123	1319	1383	797.5	755.273	0.801895	1.83113
NC_007493.2.fa	1857000	1857199	200	2.26539	2.26539	2.26539	1234	1234	909	860.87	0.51897	1.43343
NC_007493.2.fa	1869000	1869199	200	0.851037	0.851037	0.851037	901	901	638	604.219	0.575671	1.49118
NC_007493.2.fa	1871000	1872199	1200	1.74781	50.364	24.8701	2286	3335	944.667	894.648	1.26424	3.72772
NC_007493.2.fa	1877200	1877599	400	1.32917	1.86226	1.4796	1129	1184	855	809.729	0.478207	1.46222
NC_007493.2.fa	1887200	1887599	400	1.05615	1.42215	1.14127	1137	1169	899.5	851.873	0.415592	1.37227
NC_007493.2.fa	1902000	1902199	200	1.20606	1.20606	1.20606	1106	1106	853	807.835	0.452738	1.36909
NC_007493.2.fa	1911000	1912599	1600	1.6773	7.80025	3.62703	1286.62	1556	879.125	832.576	0.620657	1.8689
NC_007493.2.fa	1920400	1920799	400	1.83218	4.06925	2.80083	1135	1222	763	722.6	0.646579	1.69112
NC_007493.2.fa	1965600	1965999	400	1.92746	3.13157	2.38589	1135.5	1145	792	750.065	0.599762	1.52654
NC_007493.2.fa	1974000	1974199	200	0.788652	0.788652	0.788652	1022	1022	795	752.906	0.44035	1.35741
NC_007493.2.fa	1975600	1976599	1000	0.775414	1.31531	0.847224	1073.6	1115	855.6	810.297	0.405227	1.37604
NC_007493.2.fa	1983000	1983399	400	1.34276	1.39293	1.34536	1125.5	1148	863	817.305	0.461839	1.40462
NC_007493.2.fa	1996200	1996399	200	0.905594	0.905594	0.905594	1057	1057	825	781.317	0.435514	1.35284
NC_007493.2.fa	1998800	1999599	800	0.870399	1.12614	0.90971	631.5	725	325.25	308.028	1.04725	2.35368
NC_007493.2.fa	2039000	2039199	200	0.600259	0.600259	0.600259	904	904	670	634.524	0.50997	1.42469
NC_007493.2.fa	2042400	2042799	400	1.1355	2.9488	1.89331	1136	1204	835.5	791.261	0.518736	1.52162
NC_007493.2.fa	2053200	2053399	200	1.58666	1.58666	1.58666	1122	1122	836	791.735	0.502448	1.41714
NC_007493.2.fa	2055800	2057999	2200	1.17377	14.2715	4.20348	1230.45	1853	796.455	754.283	0.687528	2.45664
NC_007493.2.fa	2064600	2065399	800	1.51834	37.1965	17.6529	1920.25	2775	884.25	837.43	1.1187	3.31371
NC_007493.2.fa	2078600	2078799	200	0.693857	0.693857	0.693857	973	973	745	705.553	0.463124	1.37906
NC_007493.2.fa	2094600	2095199	600	2.03948	7.33817	4.70173	1221	1349	746.667	707.132	0.777886	1.90771
NC_007493.2.fa	2098200	2098599	400	3.0002	3.55885	3.16129	1142	1214	742.5	703.186	0.699535	1.72643
NC_007493.2.fa	2101800	2101999	200	1.72693	1.72693	1.72693	1065	1065	757	716.918	0.570317	1.48553
NC_007493.2.fa	2106600	2106799	200	0.957833	0.957833	0.957833	1093	1093	864	818.252	0.417233	1.33577
NC_007493.2.fa	2114600	2114999	400	1.44752	3.71162	2.42965	1192.5	1258	858.5	813.043	0.550531	1.54727
NC_007493.2.fa	2119000	2120199	1200	5.6653	32.096	18.9465	1938.5	2611	828	784.158	1.26047	3.32968
NC_007493.2.fa	2123600	2123799	200	2.12481	2.12481	2.12481	1088	1088	753	713.13	0.608746	1.52567
NC_007493.2.fa	2152000	2152799	800	0.888688	1.5576	0.990913	1067.5	1108	833.75	789.604	0.440584	1.40324
NC_007493.2.fa	2160800	2161799	1000	3.85465	43.916	22.231	2324.8	3411	1020.2	966.182	1.17836	3.53039
NC_007493.2.fa	2173000	2173599	600	1.85444	6.84907	3.71769	1217.67	1443	798.333	756.063	0.67728	1.90857
NC_007493.2.fa	2174600	2175199	600	2.95796	6.25727	3.9595	1168	1330	726.333	687.875	0.758431	1.93349
NC_007493.2.fa	2181200	2181399	200	0.703091	0.703091	0.703091	1093	1093	897	849.505	0.363221	1.28663
NC_007493.2.fa	2191800	2191999	200	3.28376	3.28376	3.28376	1234	1234	834	789.841	0.643052	1.56234
NC_007493.2.fa	2237200	2237599	400	1.94353	2.01255	1.94827	1159	1160	848.5	803.573	0.527871	1.44355
NC_007493.2.fa	2250200	2250599	400	0.928274	1.53925	1.11161	1006	1040	744	704.606	0.512307	1.476
NC_007493.2.fa	2286200	2286599	400	1.8341	2.28112	1.94983	1057.5	1090	731.5	692.768	0.609026	1.5734
NC_007493.2.fa	2323800	2324199	400	9.55761	10.9329	10.0994	1162.5	1179	489	463.108	1.32604	2.54584
NC_007493.2.fa	2325000	2325599	600	0.762407	2.2408	1.1426	932.667	961	662.333	627.264	0.578836	1.53205
NC_007493.2.fa	2332600	2333599	1000	1.49307	46.8841	19.219	1993.6	3180	914	865.605	1.08101	3.67373
NC_007493.2.fa	2342000	2343599	1600	0.759359	4.88719	2.03411	1108.75	1388	808.25	765.454	0.526851	1.8133
NC_007493.2.fa	2344400	2344799	400	3.39646	7.63337	5.36441	1362.5	1477	851	805.941	0.751796	1.83264
NC_007493.2.fa	2361600	2362199	600	3.92572	14.0102	7.46416	1470.67	1789	858.333	812.886	0.837929	2.2008
NC_007493.2.fa	2363600	2364399	800	3.71244	22.8263	12.7658	1798.25	2319	947	896.858	0.960423	2.5857
NC_007493.2.fa	2370400	2370999	600	1.71641	5.33456	2.86314	1229	1359	869.667	823.619	0.574419	1.65004
NC_007493.2.fa	2382000	2382199	200	0.551929	0.551929	0.551929	1018	1018	823	779.423	0.384826	1.30609
NC_007493.2.fa	2388200	2389399	1200	1.18303	7.28833	3.16109	1264.33	1560	897.5	849.978	0.559622	1.83534
NC_007493.2.fa	2393200	2393399	200	1.17364	1.17364	1.17364	999	999	726	687.559	0.538347	1.45297
NC_007493.2.fa	2407000	2407199	200	0.653263	0.653263	0.653263	957	957	730	691.347	0.46853	1.38425
NC_007493.2.fa	2408600	2408799	200	0.524033	0.524033	0.524033	959	959	751	711.235	0.43068	1.34836
NC_007493.2.fa	2412200	2412599	400	1.81778	2.52456	2.0431	681.5	707	322.5	305.424	1.1545	2.31481
NC_007493.2.fa	2413600	2413999	400	2.65235	4.22763	3.29238	1283	1350	888.5	841.455	0.606058	1.60436
NC_007493.2.fa	2415000	2415599	600	1.12174	2.22469	1.38342	1002.33	1041	716	678.089	0.564149	1.5352
NC_007493.2.fa	2429400	2429999	600	0.871815	3.40959	1.63877	1048.33	1161	759.333	719.128	0.540196	1.61446
NC_007493.2.fa	2430600	2431999	1400	2.29163	10.9168	4.46698	1293.57	1713	833.143	789.029	0.697046	2.17102
NC_007493.2.fa	2441200	2442199	1000	3.0989	5.22737	3.67924	1269.6	1340	849.2	804.236	0.659517	1.66618
NC_007493.2.fa	2455800	2456199	400	2.10443	3.23943	2.52952	1116	1140	758.5	718.338	0.635187	1.587
NC_007493.2.fa	2461000	2461399	400	2.87253	3.53347	3.07758	1236	1251	852	806.888	0.6168	1.5504
NC_007493.2.fa	2464000	2464599	600	1.19269	5.69863	3.25266	1211.67	1391	825	781.317	0.621614	1.78033
NC_007493.2.fa	2476800	2477199	400	0.584668	0.638287	0.587617	881	883	643	608.954	0.532216	1.45003
NC_007493.2.fa	2483800	2484799	1000	1.55829	18.5668	8.49481	1549.2	2132	891	843.823	0.826318	2.5266
NC_007493.2.fa	2485400	2485799	400	0.577784	0.653305	0.583388	990	997	782.5	741.068	0.417745	1.34536
NC_007493.2.fa	2495400	2495999	600	1.64338	8.08328	5.42377	1365.67	1517	865.667	819.831	0.728989	1.85038
NC_007493.2.fa	2497200	2497799	600	1.03097	3.25792	1.99354	1122.67	1199	815	771.847	0.538325	1.55342
NC_007493.2.fa	2501600	2502199	600	2.01926	5.68836	3.37281	1242	1412	843.333	798.68	0.630725	1.76792
NC_007493.2.fa	2503000	2503199	200	2.53194	2.53194	2.53194	1155	1155	799	756.694	0.609454	1.52638
NC_007493.2.fa	2522000	2522399	400	1.27321	1.5329	1.32236	586	611	258.5	244.813	1.25707	2.49579
NC_007493.2.fa	2526400	2527199	800	2.6746	30.0959	15.3904	1823.25	2492	865.25	819.436	1.09762	3.04112
NC_007493.2.fa	2531200	2532199	1000	0.851612	4.42014	2.35256	969.2	1258	618.8	586.035	0.741487	2.14663
NC_007493.2.fa	2541600	2541999	400	1.29226	1.72452	1.40224	1141	1161	877.5	831.037	0.456674	1.39705
NC_007493.2.fa	2564000	2564599	600	1.54463	6.57351	4.22103	1213.67	1383	771	730.176	0.727756	1.89406
NC_007493.2.fa	2565600	2565799	200	0.7961	0.7961	0.7961	606	606	304	287.904	1.07111	2.10487
NC_007493.2.fa	2576200	2576599	400	0.885215	1.35721	1.0108	918	932	646.5	612.269	0.583792	1.52221
NC_007493.2.fa	2577200	2577399	200	0.710833	0.710833	0.710833	801	801	531	502.884	0.67051	1.59281
NC_007493.2.fa	2587200	2587799	600	1.94759	10.4772	6.13524	1412	1649	867.667	821.725	0.762477	2.00675
NC_007493.2.fa	2590600	2595999	5400	1.14747	62.0281	10.6198	1426.44	2798	784.593	743.049	0.905003	3.76556
NC_007493.2.fa	2598000	2598399	400	4.55478	7.36264	5.80836	1373	1505	830	786.053	0.799572	1.91463
NC_007493.2.fa	2599800	2599999	200	0.840032	0.840032	0.840032	966	966	719	680.93	0.503893	1.41865
NC_007493.2.fa	2607800	2608199	400	4.94701	7.2321	5.9396	1366.5	1421	819.5	776.108	0.814374	1.83093
NC_007493.2.fa	2612200	2612599	400	1.50087	1.75815	1.54928	1085.5	1103	797	754.8	0.52515	1.46131
NC_007493.2.fa	2615000	2615599	600	0.98448	5.02454	2.35364	1188.33	1366	868	822.04	0.522198	1.66172
NC_007493.2.fa	2616000	2616999	1000	2.9158	11.6642	5.89569	1393	1609	861.4	815.79	0.765184	1.97232
NC_007493.2.fa	2617800	2617999	200	2.07145	2.07145	2.07145	1074	1074	741	701.765	0.613223	1.53043
NC_007493.2.fa	2618800	2619399	600	1.07764	1.59847	1.19391	1116	1169	868.333	822.356	0.439526	1.42153
NC_007493.2.fa	2623800	2623999	200	1.84538	1.84538	1.84538	759	759	409	387.344	0.968664	1.9595
NC_007493.2.fa	2624800	2625399	600	1.16377	2.64125	1.6324	812	826	484	458.373	0.832765	1.80203
NC_007493.2.fa	2659200	2662999	3800	1.79009	48.0137	15.8591	1813.89	3114	858.474	813.019	1.06619	3.83017
NC_007493.2.fa	2670000	2670199	200	3.43101	3.43101	3.43101	729	729	317	300.215	1.2771	2.42826
NC_007493.2.fa	2687000	2687599	600	2.99102	19.4252	13.4518	1656.67	1936	798.333	756.063	1.09102	2.56063
NC_007493.2.fa	2690600	2690799	200	0.538359	0.538359	0.538359	1004	1004	807	764.27	0.393154	1.31367
NC_007493.2.fa	2695000	2695199	200	0.813541	0.813541	0.813541	825	825	550	520.878	0.662429	1.58386
NC_007493.2.fa	2714600	2714999	400	0.997715	1.32872	1.0704	1119.5	1135	886	839.087	0.415485	1.35266
NC_007493.2.fa	2716800	2717399	600	4.67935	14.581	8.27114	1497.67	1800	844	799.311	0.891303	2.25194
NC_007493.2.fa	2741400	2741999	600	8.15188	28.1222	17.5817	1824	2217	790	748.17	1.25961	2.96323
NC_007493.2.fa	2748400	2748999	600	1.44475	2.41477	1.70693	1113.67	1190	817	773.741	0.523429	1.53798
NC_007493.2.fa	2750000	2750399	400	4.2529	6.77809	5.3653	1384	1449	867.5	821.567	0.750265	1.7637
NC_007493.2.fa	2770400	2770599	200	1.49574	1.49574	1.49574	1042	1042	749	709.341	0.554155	1.46897
NC_007493.2.fa	2772000	2772199	200	0.873588	0.873588	0.873588	1115	1115	902	854.24	0.383935	1.30525
NC_007493.2.fa	2790000	2790399	400	1.42104	2.35196	1.7491	1200.5	1262	917	868.446	0.465023	1.45317
NC_007493.2.fa	2799400	2800399	1000	1.2221	4.83087	2.65024	1218.8	1363	874.2	827.912	0.550121	1.64631
NC_007493.2.fa	2800800	2801599	800	1.03746	13.2307	6.53921	1318.5	1632	791.5	749.591	0.780565	2.17719
NC_007493.2.fa	2804800	2805599	800	1.6957	19.3082	9.56479	1665.75	2139	952.5	902.066	0.85194	2.37122
NC_007493.2.fa	2811400	2811999	600	4.65684	17.2361	9.63214	1574.33	1966	855.333	810.044	0.937438	2.42703
NC_007493.2.fa	2813400	2813799	400	9.37745	9.39971	9.37799	1502.5	1507	790	748.17	1.00496	2.01425
NC_007493.2.fa	2817600	2818399	800	5.1811	21.1358	12.274	1688.5	2086	863	817.305	1.02736	2.55229
NC_007493.2.fa	2836600	2836799	200	0.95579	0.95579	0.95579	1096	1096	868	822.04	0.414528	1.33327
NC_007493.2.fa	2842200	2842399	200	0.750622	0.750622	0.750622	1004	1004	777	735.859	0.447735	1.36439
NC_007493.2.fa	2843000	2843599	600	0.751511	0.896713	0.764171	1074	1088	864.667	818.884	0.390764	1.32864
NC_007493.2.fa	2848600	2850199	1600	1.64773	15.8765	7.02011	1474	1902	886.75	839.798	0.776219	2.26483
NC_007493.2.fa	2856800	2856999	200	0.705341	0.705341	0.705341	1052	1052	844	799.311	0.395872	1.31613
NC_007493.2.fa	2860200	2860599	400	0.595125	0.649787	0.598183	792.5	820	533	504.778	0.652715	1.62448
NC_007493.2.fa	2863600	2863799	200	0.868024	0.868024	0.868024	689	689	389	368.403	0.901401	1.87023
NC_007493.2.fa	2867000	2867799	800	1.81806	11.1343	5.72038	1334	1580	826.5	782.738	0.756745	2.01856
NC_007493.2.fa	2868200	2868799	600	1.57883	2.05042	1.74399	1203.67	1227	920	871.287	0.465286	1.40826
NC_007493.2.fa	2889000	2889199	200	1.36899	1.36899	1.36899	880	880	570	539.819	0.703996	1.63018
NC_007493.2.fa	2890800	2890999	200	0.718926	0.718926	0.718926	815	815	547	518.037	0.652732	1.57325
NC_007493.2.fa	2896200	2896599	400	1.21122	1.81833	1.3929	1097	1145	825.5	781.791	0.487123	1.46459
NC_007493.2.fa	2900400	2900799	400	0.914713	1.07336	0.936063	1044	1046	806	763.323	0.451433	1.37032
NC_007493.2.fa	2901800	2902199	400	0.990282	1.57963	1.16436	1075.5	1092	824	780.37	0.462661	1.39934
NC_007493.2.fa	2902800	2903399	600	2.18414	7.91951	4.98812	1269.67	1424	778.667	737.437	0.771821	1.93101
NC_007493.2.fa	2915600	2916399	800	1.96981	54.0225	26.0015	2144	3188	835.25	791.025	1.34121	4.03022
NC_007493.2.fa	2919600	2920799	1200	1.81545	7.21911	3.97297	1292.83	1413	865.833	819.989	0.652839	1.72319
NC_007493.2.fa	2924200	2924599	400	4.98686	5.91636	5.31426	1288	1334	772.5	731.597	0.814495	1.82341
NC_007493.2.fa	2927400	2928199	800	1.56778	5.16422	3.093	996.75	1080	611.5	579.122	0.806796	1.86489
NC_007493.2.fa	2929800	2930199	400	3.63339	4.38298	3.87791	1085	1140	643	608.954	0.831966	1.87206
NC_007493.2.fa	2957800	2958599	800	2.24004	17.5442	9.58001	1541.5	1902	840.75	796.233	0.928593	2.38875
NC_007493.2.fa	2960800	2961199	400	1.39076	2.56776	1.83609	1135	1210	832.5	788.42	0.522622	1.53471
NC_007493.2.fa	2962600	2963199	600	2.36114	6.50288	3.89853	1297.67	1477	870	823.935	0.65068	1.79262
NC_007493.2.fa	2970600	2971199	600	1.32607	3.06675	1.84829	1121.67	1181	819.333	775.951	0.530123	1.522
NC_007493.2.fa	2976600	2976799	200	3.86434	3.86434	3.86434	649	649	236	223.504	1.5337	2.90375
NC_007493.2.fa	2996800	2996999	200	0.657003	0.657003	0.657003	1003	1003	788	746.276	0.426045	1.34401
NC_007493.2.fa	3001400	3001799	400	1.12106	2.28364	1.55944	1096.5	1153	813.5	770.426	0.506709	1.49657
NC_007493.2.fa	3002400	3004399	2000	1.18675	10.5048	4.58692	1398.5	1921	946.5	896.384	0.622132	2.14305
NC_007493.2.fa	3005000	3005199	200	0.757381	0.757381	0.757381	1041	1041	823	779.423	0.417027	1.3356
NC_007493.2.fa	3012800	3012999	200	0.577195	0.577195	0.577195	1001	1001	797	754.8	0.406806	1.32618
NC_007493.2.fa	3019400	3020599	1200	2.2401	216.895	94.4762	4971.17	10027	1013.67	959.994	2.00117	10.4449
NC_007493.2.fa	3041600	3041999	400	1.26887	1.47265	1.30169	1112.5	1115	852	806.888	0.463268	1.38185
NC_007493.2.fa	3065400	3065999	600	1.33407	7.28157	3.63224	1260.33	1478	859.667	814.148	0.61946	1.81539
NC_007493.2.fa	3068000	3068199	200	0.675091	0.675091	0.675091	1037	1037	829	785.105	0.401012	1.32084
NC_007493.2.fa	3072400	3072999	600	3.07016	7.25877	4.44478	1345.67	1517	884	837.193	0.678282	1.81201
NC_007493.2.fa	3076800	3076999	200	1.93418	1.93418	1.93418	1197	1197	894	846.664	0.499064	1.41378
NC_007493.2.fa	3109600	3111199	1600	1.93188	125.643	38.546	2717.88	5981	924.75	875.786	1.39376	6.8293
NC_007493.2.fa	3115000	3115199	200	0.57912	0.57912	0.57912	942	942	721	682.824	0.463633	1.37957
NC_007493.2.fa	3120800	3121399	600	6.40951	18.3718	10.7595	1503.67	1824	753.333	713.445	1.06188	2.55661
NC_007493.2.fa	3126000	3126399	400	2.41765	2.60423	2.44589	1171	1177	823.5	779.897	0.586113	1.50917
NC_007493.2.fa	3144200	3144399	200	0.702222	0.702222	0.702222	1018	1018	801	758.588	0.423865	1.34197
NC_007493.2.fa	3155000	3155199	200	1.46424	1.46424	1.46424	1096	1096	816	772.794	0.503542	1.41823
NC_007493.2.fa	3162200	3162799	600	2.55985	9.16443	6.1913	1451.67	1634	902.667	854.872	0.758174	1.9114
NC_007493.2.fa	3175000	3175399	400	0.81527	1.51728	1.03847	1015	1052	764.5	724.021	0.485886	1.453
NC_007493.2.fa	3175800	3177199	1400	1.44845	37.2674	15.0694	1703.43	2692	803.714	761.159	1.08214	3.53671
NC_007493.2.fa	3180800	3181199	400	0.960182	3.4173	2.03861	785.5	815	447.5	423.805	0.928679	1.92305
NC_007493.2.fa	3188000	3188599	600	24.1785	65.7388	41.4502	2628.33	3665	753.333	713.445	1.88925	5.13704
NC_007494.2.fa	1	399	400	7.26854	9.49251	8.23066	1409.5	1530	753.5	713.603	0.979622	2.14405
NC_007494.2.fa	4400	5399	1000	13.2991	41.0972	27.4536	3357.6	4988	1430.8	1355.04	1.27986	3.68107
NC_007494.2.fa	6600	6799	200	0.542369	0.542369	0.542369	1065	1065	886	839.087	0.343596	1.26924
NC_007494.2.fa	14400	15199	800	2.21684	8.41931	5.3932	1353.5	1477	846	801.205	0.750922	1.84347
NC_007494.2.fa	16000	16999	1000	1.56517	14.5903	6.59677	1390.6	1775	847.4	802.531	0.765614	2.21175
NC_007494.2.fa	21800	22199	400	4.27603	6.07416	5.02632	1202.5	1221	706	668.618	0.847228	1.82615
NC_007494.2.fa	33000	39199	6200	9.03903	124.67	27.4177	3247.16	7153	1466.48	1388.84	1.2119	5.15036
NC_007494.2.fa	100600	101399	800	2.85369	12.885	7.31305	1460	1739	860.75	815.174	0.819508	2.13329
NC_007494.2.fa	112200	112799	600	1.24239	2.61974	1.62916	1216.67	1296	949.333	899.067	0.437396	1.44149
NC_007494.2.fa	113400	113799	400	1.48533	3.27296	2.23041	1310	1363	1008.5	955.101	0.455047	1.42707
NC_007494.2.fa	127200	127599	400	1.5704	1.72833	1.59158	993.5	1012	685	648.73	0.615452	1.55997
NC_007494.2.fa	145800	145999	200	1.0111	1.0111	1.0111	1073	1073	833	788.894	0.443264	1.36013
NC_007494.2.fa	146400	147199	800	1.23234	5.04377	2.34368	900.75	969	553.5	524.193	0.81099	1.84856
NC_007494.2.fa	150800	151399	600	1.36234	10.793	6.42461	1424.67	1683	877.667	831.195	0.758551	2.02479
NC_007494.2.fa	162200	162399	200	0.523082	0.523082	0.523082	989	989	790	748.17	0.402135	1.32189
NC_007494.2.fa	231200	232199	1000	2.47998	26.8175	14.7339	1887.8	2494	938.6	888.902	1.03205	2.80571
NC_007494.2.fa	238200	238799	600	1.28692	2.29162	1.55259	1058	1096	766	725.441	0.543302	1.5108
NC_007494.2.fa	239200	239799	600	1.04296	3.2352	1.97558	1190	1344	893	845.717	0.490281	1.58918
NC_007494.2.fa	266600	267199	600	6.58492	17.3503	10.8352	1603.33	1890	828.667	784.79	1.01716	2.40829
NC_007494.2.fa	277400	277999	600	1.60615	5.19996	3.00293	1262.67	1411	892.333	845.085	0.572091	1.66965
NC_007494.2.fa	309800	310199	400	7.59332	8.08125	7.7253	1550.5	1564	903	855.187	0.858353	1.82884
NC_007494.2.fa	318000	318199	200	0.800024	0.800024	0.800024	1035	1035	810	767.111	0.431636	1.34922
NC_007494.2.fa	335200	335399	200	2.7004	2.7004	2.7004	766	766	378	357.985	1.0953	2.13975
NC_007494.2.fa	337800	337999	200	0.513738	0.513738	0.513738	811	811	565	535.084	0.599021	1.51565
NC_007494.2.fa	357000	357199	200	1.54614	1.54614	1.54614	1103	1103	817	773.741	0.510954	1.42554
NC_007494.2.fa	365400	365599	200	0.674969	0.674969	0.674969	1001	1001	783	741.541	0.43234	1.34989
NC_007494.2.fa	368000	368799	800	1.69474	8.98006	5.17289	1361.25	1579	867.25	821.33	0.718583	1.92249
NC_007494.2.fa	373200	373399	200	0.526747	0.526747	0.526747	1001	1001	805	762.376	0.392416	1.313
NC_007494.2.fa	377200	377399	200	0.535882	0.535882	0.535882	1118	1118	957	906.328	0.302514	1.23355
NC_007494.2.fa	406400	406599	200	1.63389	1.63389	1.63389	1123	1123	833	788.894	0.508912	1.42351
NC_007494.2.fa	428000	428399	400	1.78024	3.57589	2.5293	1236	1308	895	847.611	0.541223	1.54316
NC_007494.2.fa	430800	431399	600	1.97956	17.7268	10.9728	1692	2029	925.333	876.338	0.916182	2.31532
NC_007494.2.fa	436200	436599	400	2.56986	3.24008	2.77899	1150	1197	776.5	735.385	0.643653	1.62772
NC_007494.2.fa	437200	437799	600	1.73491	19.4776	11.8499	1604.67	1987	821.333	777.845	1.00066	2.55449
NC_007494.2.fa	442800	442999	200	0.613806	0.613806	0.613806	903	903	667	631.683	0.51484	1.42951
NC_007494.2.fa	457600	458199	600	1.99266	19.7515	13.317	1736.67	2069	873.667	827.407	1.0188	2.50058
NC_007494.2.fa	495200	495799	600	0.996292	8.63507	4.89993	1414	1638	944	894.016	0.637053	1.83218
NC_007494.2.fa	526800	527399	600	0.74016	0.996334	0.767929	1040.33	1058	822	778.476	0.417802	1.35907
NC_007494.2.fa	535200	535999	800	1.27493	3.98633	2.22732	1006	1301	652	617.477	0.710754	2.10696
NC_007494.2.fa	543800	544199	400	2.23371	2.5627	2.30569	1170.5	1223	833	788.894	0.568837	1.55027
NC_007494.2.fa	546200	546999	800	5.54686	60.5215	30.7534	2321.25	3533	789.25	747.46	1.53606	4.72667
NC_007494.2.fa	565600	565799	200	0.579249	0.579249	0.579249	764	764	500	473.526	0.688974	1.61343
NC_007494.2.fa	568200	568799	600	1.36194	2.3283	1.81558	1084.67	1117	776.667	735.543	0.559055	1.51861
NC_007494.2.fa	571800	572599	800	2.28468	23.5336	11.9495	1701.5	2212	887	840.034	0.980288	2.63323
NC_007494.2.fa	576000	576399	400	3.01256	3.16664	3.03285	808	811	405.5	384.029	1.07119	2.11182
NC_007494.2.fa	588200	590199	2000	1.19504	6.93644	2.89635	1184.7	1375	825.2	781.507	0.59452	1.75942
NC_007494.2.fa	592000	592199	200	0.574212	0.574212	0.574212	996	996	791	749.118	0.410477	1.32956
NC_007494.2.fa	630200	630399	200	0.65413	0.65413	0.65413	1075	1075	881	834.352	0.365222	1.28842
NC_007494.2.fa	640400	640599	200	1.97898	1.97898	1.97898	815	815	461	436.591	0.898987	1.86674
NC_007494.2.fa	669600	669999	400	0.784816	1.10667	0.854336	1077.5	1087	860	814.464	0.403666	1.33462
NC_007494.2.fa	680400	681599	1200	1.98472	7.97327	4.74117	1341	1566	862.333	816.674	0.707945	1.91753
NC_007494.2.fa	683200	683799	600	7.237	20.2818	12.3931	1803	2226	929.667	880.442	1.01322	2.52828
NC_007494.2.fa	686600	687399	800	3.46599	11.903	7.32237	1460.25	1738	847.5	802.626	0.848604	2.16539
NC_007494.2.fa	690800	691599	800	1.02676	7.52283	3.34376	1280	1558	907.25	859.212	0.562101	1.81329
NC_007494.2.fa	692400	693199	800	1.21774	2.65654	1.68574	1201.25	1304	925	876.022	0.452461	1.48855
NC_007494.2.fa	704600	704999	400	2.10112	2.90396	2.36983	1069.5	1075	717.5	679.509	0.656107	1.58202
NC_007494.2.fa	733000	733599	600	9.83256	28.8289	17.5775	2143	2663	1010.33	956.837	1.13899	2.78313
NC_007494.2.fa	755600	756199	600	2.58874	8.56205	4.48433	1353	1588	896.667	849.189	0.661403	1.87002
NC_007494.2.fa	761600	761799	200	0.919892	0.919892	0.919892	744	744	447	423.332	0.812047	1.75749
NC_007494.2.fa	797400	797799	400	1.16852	2.20134	1.54473	1136.5	1232	859.5	813.991	0.478599	1.51353
NC_007494.2.fa	880000	880199	200	1.52729	1.52729	1.52729	1185	1185	917	868.446	0.447936	1.36451
NC_007494.2.fa	910800	911199	400	15.1079	15.7734	15.3149	1862	1899	870	823.935	1.17515	2.30479
NC_007494.2.fa	924800	925199	400	0.867659	0.981794	0.879579	1060.5	1112	832.5	788.42	0.428406	1.41042
NC_007494.2.fa	926400	927399	1000	0.573138	0.711139	0.581162	1016.6	1043	817.2	773.93	0.393304	1.34767
NC_007494.2.fa	929200	930999	1800	1.04719	6.67168	2.14656	1139.89	1521	824.111	780.475	0.534738	1.94881
NC_007494.2.fa	934000	937399	3400	1.89042	17.6324	5.66471	1363.76	2008	844.059	799.367	0.74874	2.51199
NC_007494.2.fa	940800	941399	600	1.67073	6.0791	3.71923	1275.33	1427	857	811.623	0.641835	1.75821
NC_007494.2.fa	942600	942999	400	29.7145	37.8569	33.6352	1922.5	2069	545.5	516.616	1.9326	4.00491
NC_009007.1.fa	400	799	400	2.57138	5.07178	3.67141	1041.5	1175	632.5	599.01	0.86775	1.96157
NC_009007.1.fa	2400	4199	1800	1.32807	5.81374	2.43729	1287	1534	985.889	933.687	0.499361	1.64295
NC_009007.1.fa	5400	6399	1000	1.25053	4.14629	2.63528	1692.2	1827	1418	1342.92	0.331913	1.36047
NC_009007.1.fa	12800	13599	800	0.585726	0.801201	0.613796	1205.25	1292	1061.75	1005.53	0.265255	1.28489
NC_009007.1.fa	15800	16399	600	1.20127	2.58323	1.81807	1251.67	1339	984.667	932.53	0.440408	1.43588
NC_009007.1.fa	31600	31799	200	0.529658	0.529658	0.529658	1235	1235	1114	1055.02	0.227048	1.1706
NC_009007.1.fa	34800	35199	400	1.52421	1.5764	1.52701	1432.5	1485	1218.5	1153.98	0.312365	1.28685
NC_009007.1.fa	35800	35999	200	0.531016	0.531016	0.531016	1450	1450	1403	1328.71	0.125933	1.09128
NC_009007.1.fa	36400	36599	200	1.00908	1.00908	1.00908	1532	1532	1416	1341.02	0.191947	1.14241
NC_009007.1.fa	37800	37999	200	0.728488	0.728488	0.728488	1286	1286	1144	1083.43	0.24708	1.18697
NC_009007.1.fa	39600	40199	600	1.72623	8.99471	4.11392	1244	1251	845.667	800.89	0.674247	1.56201
NC_009007.1.fa	42200	42599	400	0.882901	2.29046	1.44045	853.5	856	546.5	517.563	0.728835	1.6539
NC_009007.1.fa	43000	43199	200	0.865931	0.865931	0.865931	1341	1341	1193	1129.83	0.247	1.1869
NC_009007.1.fa	43600	43999	400	0.956709	1.33098	1.04485	1306.5	1332	1127	1067.33	0.294128	1.24798
NC_009007.1.fa	44800	45599	800	1.66956	9.12962	4.39983	1247	1323	825.5	781.791	0.722245	1.69227
NC_009007.1.fa	58600	58799	200	0.634302	0.634302	0.634302	1283	1283	1157	1095.74	0.227426	1.1709
NC_009007.1.fa	66200	66399	200	1.34303	1.34303	1.34303	1598	1598	1448	1371.33	0.220542	1.16529
NC_009007.1.fa	67400	68399	1000	1.34412	26.19	11.9081	2356.8	3169	1473	1395.01	0.703539	2.27167
NC_009007.1.fa	81000	81599	600	5.76018	15.4023	9.2949	2198.33	2597	1416.67	1341.66	0.699976	1.93567
NC_009007.1.fa	83200	84599	1400	0.760586	1.00894	0.794281	1602.43	1684	1548.57	1466.58	0.1278	1.14825
NC_009007.1.fa	89000	89199	200	1.11068	1.11068	1.11068	1614	1614	1504	1424.37	0.180203	1.13314
NC_009007.1.fa	89600	90199	600	8.83219	31.0891	19.3285	2782.67	3429	1429.33	1353.65	1.02878	2.53315
NC_009007.1.fa	92400	92799	400	1.02812	1.52696	1.16451	1373	1376	1195.5	1132.2	0.27942	1.21533
NC_009007.1.fa	94200	94799	600	1.43619	12.2538	7.18473	1076.33	1121	571.333	541.082	1.11091	2.07177
NC_009007.1.fa	96000	96399	400	1.59097	1.63384	1.5929	1196.5	1246	924.5	875.549	0.451484	1.42311
NC_009007.1.fa	97600	98199	600	2.53687	8.37581	4.37503	1539.33	1745	1105	1046.49	0.552548	1.66748
NC_009007.1.fa	100200	100599	400	1.74113	2.12229	1.8318	1533.5	1566	1306	1236.85	0.30962	1.26612
NC_009007.1.fa	113600	114199	600	3.59339	8.86992	5.23812	1108.67	1667	659	624.107	1.40629	2.67102
NC_009008.1.fa	400	999	600	1.04273	3.78289	2.21527	1234	1280	937.667	888.018	0.487453	1.44141
NC_009008.1.fa	6200	6799	600	15.6012	35.6128	23.0603	3489.33	4267	1734.67	1642.82	1.07007	2.59737
NC_009008.1.fa	13600	13799	200	0.677617	0.677617	0.677617	1454	1454	1375	1302.2	0.158966	1.11658
NC_009008.1.fa	25000	25799	800	2.51509	9.16328	5.47591	2123	2567	1603.75	1518.83	0.469557	1.69011
NC_009008.1.fa	26600	26999	400	3.47585	5.317	4.24748	1305.5	1355	851.5	806.414	0.693471	1.68028
NC_009008.1.fa	30800	32199	1400	3.39288	12.4661	7.43015	2094.71	2482	1437.43	1361.32	0.612493	1.82323
NC_009008.1.fa	33000	33599	600	1.84297	3.03381	2.13651	1583.33	1632	1334	1263.37	0.325813	1.29179
NC_009008.1.fa	36600	36999	400	1.49571	3.29609	2.24711	1370.5	1443	1076.5	1019.5	0.424608	1.4154

## Sheet: 1056_Rep3_ChIP_IPvsINPUT_MOSAiC
CenR ChIP-seq in ΔRSP1056 background
chrID	peakStart	peakStop	peakSize	logAveP	logMinP	aveLogP	aveChipCount	maxChipCount	aveInputCount	aveInputCountScaled	aveLog2Ratio	IP/IN
NC_007488.2.fa	19000	19599	600	1.4848	7.60215	3.89562	3116.67	3658	1505	1975.86	0.642744	1.85134
NC_007488.2.fa	20200	20999	800	1.50337	15.7643	7.80113	3901	4919	1682.75	2209.23	0.77743	2.22657
NC_007488.2.fa	21800	26199	4400	1.66538	30.7017	5.34722	3550.64	6340	1685.05	2212.24	0.653584	2.86587
NC_007488.2.fa	61600	62599	1000	2.27537	11.5382	6.31192	3886.8	4631	1772.2	2326.66	0.72329	1.9904
NC_007488.2.fa	68000	68399	400	1.31619	1.4543	1.33294	2136.5	2145	1077	1413.96	0.595184	1.51702
NC_007488.2.fa	71600	71799	200	1.16952	1.16952	1.16952	2872	2872	1630	2139.97	0.424291	1.34207
NC_007488.2.fa	113600	113799	200	0.969729	0.969729	0.969729	2778	2778	1594	2092.71	0.408504	1.32747
NC_007489.1.fa	2400	2799	400	2.23601	2.2932	2.23934	3030	3051	1597.5	2097.31	0.530653	1.45472
NC_007489.1.fa	46400	47399	1000	1.59482	5.59627	2.89298	3275.2	4030	1687.6	2215.59	0.554805	1.81892
NC_007489.1.fa	49400	50199	800	1.32233	10.7333	6.1916	3479.5	4179	1542	2024.44	0.759189	2.06427
NC_007489.1.fa	57000	57399	400	0.747133	0.824464	0.752989	2488	2492	1416	1859.02	0.420338	1.34049
NC_007489.1.fa	66600	67399	800	1.15753	20.2213	9.84167	3864	5203	1561.25	2049.71	0.855767	2.5384
NC_007489.1.fa	67800	68199	400	0.664808	0.782559	0.677414	2733.5	2811	1617	2122.91	0.364335	1.32413
NC_007489.1.fa	70400	71399	1000	1.00403	12.2546	5.48942	3307	4324	1525.2	2002.38	0.695705	2.15942
NC_007489.1.fa	75800	76199	400	1.99564	3.61827	2.65904	4445.5	4910	2466	3237.53	0.451982	1.51659
NC_007489.1.fa	79400	80199	800	4.42303	48.6173	25.5211	5727.25	7880	1670.5	2193.14	1.33045	3.59301
NC_007489.1.fa	95000	95599	600	10.7678	36.6462	22.6244	5497.33	6905	1641.33	2154.85	1.3186	3.2044
NC_007489.1.fa	102000	102599	600	2.61548	10.5058	5.98302	3429	4065	1521.67	1997.75	0.764715	2.03479
NC_007490.2.fa	1000	1999	1000	2.01585	11.1034	6.40623	4361.2	5345	1996	2620.48	0.709638	2.0397
NC_007490.2.fa	18400	18999	600	0.899032	3.30965	1.67686	2931.33	3278	1619.67	2126.41	0.458293	1.54157
NC_007490.2.fa	22200	22399	200	1.32346	1.32346	1.32346	2736	2736	1509	1981.12	0.465554	1.38104
NC_007490.2.fa	28800	29199	400	0.740921	0.926118	0.768809	2628	2703	1519.5	1994.9	0.397105	1.35495
NC_007490.2.fa	32800	32999	200	0.516442	0.516442	0.516442	2691	2691	1622	2129.47	0.337506	1.26369
NC_007490.2.fa	34000	36399	2400	0.847423	28.6701	6.03762	3514.67	6742	1606.42	2109.01	0.656075	3.19676
NC_007490.2.fa	37800	39199	1400	1.33217	9.70208	3.88836	3290	4190	1632.57	2143.35	0.603523	1.95488
NC_007490.2.fa	44400	45599	1200	1.12538	9.12699	3.32145	3120.33	3923	1578	2071.7	0.577376	1.89361
NC_007490.2.fa	54800	55199	400	2.10204	3.97017	2.88706	3290.5	3346	1707	2241.06	0.555544	1.49304
NC_007490.2.fa	65000	65599	600	1.07848	26.2831	15.7759	4589.33	5603	1623.67	2131.66	1.03846	2.62847
NC_007490.2.fa	84800	85799	1000	1.1867	6.08694	2.84206	2586.4	2846	1264	1659.46	0.642721	1.71501
NC_007490.2.fa	88200	88399	200	0.71504	0.71504	0.71504	2729	2729	1605	2107.15	0.372922	1.29511
NC_007490.2.fa	94200	94599	400	2.55763	5.09349	3.67536	3139.5	3402	1524.5	2001.47	0.644487	1.69975
NC_007493.2.fa	1	5599	5600	1.61224	38.888	17.9136	4109.82	6223	1233.61	1619.56	1.35071	3.8424
NC_007493.2.fa	9000	9799	800	1.43966	5.08967	2.67968	2716.75	3094	1363.75	1790.42	0.614029	1.72808
NC_007493.2.fa	32400	32799	400	3.12489	4.54503	3.68861	3342.5	3450	1649	2164.92	0.625711	1.59359
NC_007493.2.fa	54000	54399	400	0.610806	0.743126	0.626326	2588	2722	1517	1991.62	0.377653	1.36673
NC_007493.2.fa	55000	55399	400	2.11171	3.82462	2.81976	2906	3017	1458.5	1914.82	0.600794	1.57561
NC_007493.2.fa	56600	57399	800	0.85426	1.59132	1.01636	2873.25	3161	1659.75	2179.03	0.396909	1.45064
NC_007493.2.fa	69600	69799	200	0.699348	0.699348	0.699348	2627	2627	1531	2010	0.386053	1.30697
NC_007493.2.fa	72200	72599	400	0.95946	0.974347	0.959707	2809.5	2844	1619	2125.53	0.402431	1.33802
NC_007493.2.fa	76200	76399	200	2.25907	2.25907	2.25907	2576	2576	1288	1690.97	0.606986	1.52338
NC_007493.2.fa	79000	79399	400	1.75037	2.39171	1.94686	2810	2989	1488	1953.55	0.531471	1.53004
NC_007493.2.fa	81200	81599	400	0.586123	0.709232	0.599773	1964.5	2101	1044	1370.63	0.520418	1.53287
NC_007493.2.fa	84600	85599	1000	1.91471	4.10337	2.53432	2960.8	3283	1523.6	2000.28	0.564965	1.64127
NC_007493.2.fa	92600	93199	600	1.38502	11.3303	7.34809	3779	4377	1628	2137.35	0.787332	2.04787
NC_007493.2.fa	103600	104199	600	2.07369	4.63888	2.9467	3373.33	3705	1749.67	2297.08	0.550632	1.61292
NC_007493.2.fa	104800	105199	400	0.808896	1.10301	0.869072	2912.5	3032	1714	2250.25	0.371264	1.3474
NC_007493.2.fa	125800	126599	800	1.18579	8.16342	4.64158	3365.25	3830	1609.75	2113.39	0.662714	1.81226
NC_007493.2.fa	129200	129599	400	3.53365	3.62416	3.54147	3168	3169	1550.5	2035.6	0.637886	1.55679
NC_007493.2.fa	137600	137999	400	0.591652	0.629262	0.593151	2505.5	2575	1460.5	1917.44	0.385884	1.34293
NC_007493.2.fa	141000	141199	200	0.485521	0.485521	0.485521	2724	2724	1656	2174.11	0.325169	1.25293
NC_007493.2.fa	142200	142599	400	0.736313	0.83445	0.745382	2805	2831	1657	2175.42	0.366875	1.30136
NC_007493.2.fa	149200	149399	200	0.686972	0.686972	0.686972	1367	1367	587	770.653	0.826044	1.77382
NC_007493.2.fa	155000	155199	200	0.478157	0.478157	0.478157	2684	2684	1627	2136.03	0.329312	1.25653
NC_007493.2.fa	156200	156999	800	3.25251	29.5458	15.8926	4713.75	6301	1635.25	2146.87	1.07698	2.93498
NC_007493.2.fa	160000	160199	200	1.48963	1.48963	1.48963	2865	2865	1578	2071.7	0.467524	1.38292
NC_007493.2.fa	164600	165199	600	1.07227	2.2645	1.50719	2872	3056	1589	2086.15	0.459189	1.4649
NC_007493.2.fa	170000	170799	800	1.23311	2.09376	1.56027	2349.5	2987	1213.75	1593.49	0.588586	1.8745
NC_007493.2.fa	184200	184799	600	2.36145	5.66517	3.69009	2857.33	3254	1354.33	1778.06	0.698608	1.83008
NC_007493.2.fa	193800	194799	1000	3.30553	8.91625	5.35483	3448	4005	1571.2	2062.78	0.736708	1.94156
NC_007493.2.fa	195800	196199	400	1.33897	2.96785	2.00546	2953.5	3085	1584	2079.58	0.504755	1.48347
NC_007493.2.fa	210600	215199	4600	1.06451	Inf	Inf	5938.52	28612	1590.83	2088.54	1.05974	13.6995
NC_007493.2.fa	215600	215999	400	2.08403	2.62031	2.23579	2523.5	2784	1260.5	1654.87	0.621858	1.68231
NC_007493.2.fa	217800	218199	400	2.32922	2.39453	2.3335	2943	2968	1528	2006.06	0.552672	1.47952
NC_007493.2.fa	220000	220599	600	1.41263	3.09654	2.18748	3134.33	3306	1680.33	2206.05	0.503188	1.4986
NC_007493.2.fa	221600	221999	400	2.04526	2.49775	2.16313	2841.5	2913	1479	1941.73	0.548658	1.50021
NC_007493.2.fa	243400	243999	600	3.67935	15.0964	8.1886	3895	4709	1631.33	2141.72	0.843714	2.1987
NC_007493.2.fa	246600	246999	400	13.5611	16.8226	15.0414	3556.5	3690	1119.5	1469.75	1.28197	2.51062
NC_007493.2.fa	255000	255799	800	6.29961	51.7213	27.5789	5729.25	7777	1601.75	2102.88	1.35115	3.69825
NC_007493.2.fa	258400	260799	2400	0.973296	25.0473	5.49901	3382.67	5604	1604.08	2105.95	0.636601	2.66103
NC_007493.2.fa	271800	273399	1600	0.950115	4.83756	2.57362	3081.62	3612	1619.12	2125.7	0.525434	1.69921
NC_007493.2.fa	275200	275799	600	0.777111	3.53842	1.5826	2743	2999	1510	1982.43	0.467344	1.51279
NC_007493.2.fa	276200	276599	400	0.982535	1.59025	1.16447	2749.5	2863	1546.5	2030.35	0.436108	1.4101
NC_007493.2.fa	287800	287999	200	0.636821	0.636821	0.636821	3319	3319	2068	2715.01	0.289695	1.22246
NC_007493.2.fa	289600	290599	1000	1.51606	19.7859	12.0475	4156.8	5046	1551.2	2036.52	0.99503	2.47776
NC_007493.2.fa	291000	291999	1000	0.813062	9.12856	3.27902	3351.8	4247	1750	2297.52	0.529018	1.84852
NC_007493.2.fa	293400	293599	200	1.62001	1.62001	1.62001	2806	2806	1519	1994.25	0.492463	1.40705
NC_007493.2.fa	303000	304799	1800	1.62909	82.2067	20.4508	4964.33	10909	1632.22	2142.89	1.0308	5.09079
NC_007493.2.fa	305200	306599	1400	0.519416	0.820109	0.55697	2461.71	2615	1442.57	1893.9	0.382289	1.38075
NC_007493.2.fa	307600	310199	2600	0.868666	4.12384	1.36316	2908.38	3286	1647.85	2163.4	0.425149	1.5189
NC_007493.2.fa	311800	312999	1200	0.993549	12.3087	4.35924	3142.17	4031	1530.5	2009.34	0.63397	2.00613
NC_007493.2.fa	316800	317399	600	0.888341	1.54756	1.17255	2903.33	2960	1665.67	2186.8	0.410613	1.35358
NC_007493.2.fa	319600	319999	400	4.66653	5.13214	4.78958	3259	3318	1498	1966.67	0.729419	1.68711
NC_007493.2.fa	320400	320999	600	0.761978	1.73519	0.983065	2593.33	2867	1461	1918.1	0.438652	1.49471
NC_007493.2.fa	328200	328599	400	1.8436	3.26014	2.40556	2949.5	3151	1527	2004.75	0.553941	1.57177
NC_007493.2.fa	329200	329799	600	1.07736	3.66637	2.01241	3026	3325	1637	2149.16	0.488102	1.54711
NC_007493.2.fa	333400	333999	600	1.62642	15.9205	8.58128	3715	4466	1529.67	2008.25	0.853686	2.22383
NC_007493.2.fa	342600	342799	200	0.81447	0.81447	0.81447	2587	2587	1479	1941.73	0.413752	1.33232
NC_007493.2.fa	355400	355999	600	5.22121	15.5418	9.31765	3952.67	4507	1589.33	2086.58	0.913639	2.15999
NC_007493.2.fa	360400	360999	600	1.48535	7.16083	4.83298	3497.33	3943	1650.33	2166.67	0.672638	1.81984
NC_007493.2.fa	362400	362799	400	1.01892	1.32652	1.08359	2881	2964	1652	2168.86	0.408978	1.36662
NC_007493.2.fa	379800	380999	1200	1.3335	8.55799	5.78032	3639.67	4241	1659.33	2178.48	0.727183	1.94677
NC_007493.2.fa	400200	400599	400	1.0452	1.48922	1.15975	2867	2944	1631	2141.29	0.420376	1.37487
NC_007493.2.fa	401400	401999	600	6.0967	17.1202	9.79845	3988.33	4779	1576.67	2069.95	0.932628	2.30875
NC_007493.2.fa	417800	420399	2600	1.91153	7.59545	3.74796	3237.92	3752	1588.85	2085.94	0.630452	1.79871
NC_007493.2.fa	421600	421999	400	0.828601	1.42561	1.00595	2164	2232	1141	1497.98	0.529693	1.49001
NC_007493.2.fa	436000	436399	400	0.668949	0.850218	0.695831	1877.5	2074	963	1264.29	0.574611	1.64045
NC_007493.2.fa	441400	441599	200	1.20881	1.20881	1.20881	2563	2563	1400	1838.01	0.479464	1.39444
NC_007493.2.fa	442600	442999	400	3.22327	3.89485	3.433	3517	3536	1783.5	2341.5	0.587544	1.51014
NC_007493.2.fa	444800	445199	400	1.1725	1.69301	1.31774	2893	2941	1628	2137.35	0.438625	1.376
NC_007493.2.fa	446200	446599	400	0.967842	1.11582	0.986747	2642	2723	1491	1957.48	0.432254	1.39107
NC_007493.2.fa	447400	447599	200	0.721427	0.721427	0.721427	2695	2695	1578	2071.7	0.379306	1.30086
NC_007493.2.fa	455800	455999	200	0.595818	0.595818	0.595818	2339	2339	1332	1748.74	0.419369	1.33754
NC_007493.2.fa	458800	458999	200	0.681114	0.681114	0.681114	2555	2555	1480	1943.04	0.394827	1.31495
NC_007493.2.fa	467600	467999	400	0.757108	0.882078	0.771129	2774.5	2838	1628.5	2138	0.375608	1.32741
NC_007493.2.fa	479400	480799	1400	1.40777	52.5364	23.8483	5203.86	7531	1545.71	2029.32	1.26424	3.7111
NC_007493.2.fa	481200	481599	400	1.12129	1.4817	1.20439	2848	2855	1610	2113.72	0.430389	1.3507
NC_007493.2.fa	482400	482799	400	2.00661	2.10171	2.01517	2635	2797	1353	1776.31	0.570033	1.57461
NC_007493.2.fa	483600	483999	400	1.59388	1.79639	1.62635	1943.5	1976	912.5	1197.99	0.698594	1.64943
NC_007493.2.fa	484800	485199	400	7.58896	8.14879	7.75055	3333	3432	1336.5	1754.65	0.92698	1.95595
NC_007493.2.fa	488600	488999	400	0.745033	1.2753	0.894296	2702.5	2839	1558	2045.45	0.40017	1.38796
NC_007493.2.fa	500400	500799	400	4.72778	4.96398	4.76981	3422	3511	1595.5	2094.68	0.707733	1.67615
NC_007493.2.fa	505200	505799	600	1.20559	6.12515	3.17904	3115.67	3507	1580.33	2074.77	0.579102	1.69031
NC_007493.2.fa	512200	512599	400	1.64219	2.18588	1.79702	2863	2905	1538.5	2019.85	0.503033	1.43823
NC_007493.2.fa	516400	516799	400	2.39033	5.12076	3.60523	3348.5	3641	1664	2184.61	0.610637	1.66666
NC_007493.2.fa	532000	532599	600	1.24658	11.9573	6.76859	3183.33	3735	1357	1781.56	0.816135	2.09648
NC_007493.2.fa	537000	537399	400	3.26399	5.17655	4.07109	3118	3468	1468.5	1927.95	0.688999	1.79881
NC_007493.2.fa	544800	544999	200	0.818343	0.818343	0.818343	2676	2676	1545	2028.38	0.399578	1.31928
NC_007493.2.fa	546000	546799	800	0.664594	0.993715	0.720984	2620.75	2754	1525.5	2002.78	0.387095	1.37509
NC_007493.2.fa	548400	548999	600	3.35915	28.3263	18.2048	5175.67	6435	1733	2275.2	1.13514	2.82832
NC_007493.2.fa	563400	563799	400	2.0151	2.07058	2.01824	3084.5	3244	1661.5	2181.33	0.501197	1.48717
NC_007493.2.fa	569200	569399	200	0.612701	0.612701	0.612701	2633	2633	1554	2040.2	0.367841	1.29056
NC_007493.2.fa	571200	571399	200	1.06108	1.06108	1.06108	2620	2620	1463	1920.72	0.447716	1.36407
NC_007493.2.fa	580600	581399	800	1.02937	2.5453	1.38281	2689	2880	1477.5	1939.76	0.471331	1.48472
NC_007493.2.fa	583000	583799	800	1.51527	2.67507	1.9046	2872	3003	1533.75	2013.61	0.511108	1.49135
NC_007493.2.fa	592200	592599	400	2.06143	2.83486	2.31674	2913.5	2937	1513	1986.37	0.552898	1.47858
NC_007493.2.fa	595600	595999	400	1.83244	2.1439	1.89841	2894	3023	1545	2028.38	0.512143	1.49035
NC_007493.2.fa	596400	596799	400	0.950595	1.06282	0.962157	2598	2720	1463.5	1921.38	0.437297	1.41565
NC_007493.2.fa	600400	601199	800	1.22998	4.23984	2.37765	3010	3339	1584.25	2079.91	0.527927	1.60536
NC_007493.2.fa	609200	609799	600	1.28071	4.06538	2.43345	3077.67	3437	1613.67	2118.53	0.530771	1.62235
NC_007493.2.fa	611800	612199	400	0.894904	1.13115	0.936951	2800	2898	1617	2122.91	0.398737	1.36511
NC_007493.2.fa	618200	618999	800	2.16484	12.1129	6.85885	3040.75	3623	1298	1704.1	0.868471	2.12605
NC_007493.2.fa	619400	620199	800	2.26034	6.3722	3.95027	3155.75	3555	1512.5	1985.71	0.662064	1.79029
NC_007493.2.fa	623800	624599	800	8.97722	59.3154	33.5417	6285.25	8885	1606.25	2108.79	1.46495	4.21331
NC_007493.2.fa	633800	634199	400	1.3806	2.52271	1.80911	2776	2929	1479	1941.73	0.513367	1.50845
NC_007493.2.fa	642000	642399	400	0.811092	1.6938	1.11664	2639.5	2768	1480	1943.04	0.440043	1.42457
NC_007493.2.fa	666600	667199	600	3.11256	34.8246	21.6716	5092.33	6390	1567	2057.26	1.23712	3.10607
NC_007493.2.fa	670200	671399	1200	1.82017	11.662	4.72373	3178.5	3968	1479.67	1942.61	0.695578	2.04262
NC_007493.2.fa	676000	676599	600	1.43006	6.4795	3.80871	3330	3941	1633.33	2144.35	0.617685	1.83785
NC_007493.2.fa	683600	684199	600	3.087	8.70871	5.01274	3374	3821	1561	2049.39	0.71231	1.86446
NC_007493.2.fa	694400	695399	1000	1.30761	52.8541	23.811	5031.6	7733	1507.8	1979.54	1.21471	3.90646
NC_007493.2.fa	698600	698999	400	1.63838	3.33273	2.33725	2160	2309	1004	1318.12	0.708919	1.75174
NC_007493.2.fa	706400	707399	1000	1.82589	30.6356	13.6195	4606.6	6919	1679.4	2204.83	0.968298	3.13811
NC_007493.2.fa	707800	708199	400	1.23452	2.06754	1.51708	2561	2676	1362.5	1788.78	0.516103	1.49599
NC_007493.2.fa	711200	713999	2800	1.63816	189.414	32.8562	6074.43	21420	1612.71	2117.28	1.11291	10.1168
NC_007493.2.fa	714400	716799	2400	1.83113	9.96284	5.82274	3112.17	4055	1346.83	1768.21	0.818129	2.29328
NC_007493.2.fa	717600	718399	800	1.8419	10.5765	5.69689	3321.5	3800	1505.25	1976.19	0.734766	1.92289
NC_007493.2.fa	726600	727199	600	5.15389	13.3466	7.77754	3750	4400	1573.67	2066.02	0.849671	2.1297
NC_007493.2.fa	731800	733599	1800	0.907312	87.5455	25.1463	5362.11	11622	1614.33	2119.41	1.10732	5.48361
NC_007493.2.fa	734200	735199	1000	1.12594	4.45881	2.58955	2462.6	2986	1195.6	1569.66	0.652171	1.90232
NC_007493.2.fa	739400	739999	600	1.38821	1.79153	1.50969	2453.67	2480	1285.33	1687.47	0.540023	1.46965
NC_007493.2.fa	740600	741599	1000	1.17971	23.175	12.4597	4037	5893	1462.8	1920.46	1.00887	3.06853
NC_007493.2.fa	742400	742999	600	2.22842	6.34174	3.89027	2767.67	3126	1273	1671.28	0.719445	1.87042
NC_007493.2.fa	744400	744999	600	2.45148	8.70016	5.35468	3175.33	3685	1417.33	1860.77	0.760328	1.98036
NC_007493.2.fa	747200	747599	400	3.37097	4.89109	3.98382	3052.5	3204	1440	1890.53	0.689222	1.69476
NC_007493.2.fa	764600	764999	400	1.37486	2.22224	1.66404	2647	2796	1404	1843.27	0.52007	1.51687
NC_007493.2.fa	765400	765799	400	0.963721	1.02405	0.967405	2671	2687	1515.5	1989.65	0.424656	1.35049
NC_007493.2.fa	766600	767199	600	6.70015	22.8552	12.9199	4278	5322	1550.33	2035.38	1.04883	2.61474
NC_007493.2.fa	771400	771599	200	0.830927	0.830927	0.830927	2647	2647	1521	1996.87	0.40644	1.32557
NC_007493.2.fa	776000	779399	3400	2.58002	52.5811	18.805	4605.24	6997	1485.41	1950.15	1.20256	3.58793
NC_007493.2.fa	798200	798599	400	2.23162	3.3898	2.66787	2770.5	2780	1383	1815.7	0.610936	1.53109
NC_007493.2.fa	799200	799599	400	2.80212	3.17059	2.88814	2919	2938	1454.5	1909.57	0.61202	1.53857
NC_007493.2.fa	804200	805199	1000	1.66657	35.9018	17.9757	4474.6	6851	1363.2	1789.7	1.21154	3.82801
NC_007493.2.fa	827400	828199	800	0.619149	1.66432	0.812762	2698.75	2954	1576.25	2069.41	0.380661	1.42746
NC_007493.2.fa	856800	857399	600	4.08001	29.121	18.1008	4782.33	5979	1558	2045.45	1.17454	2.92308
NC_007493.2.fa	872000	872599	600	1.07707	18.3171	11.4349	3935.67	4725	1515.33	1989.43	0.941023	2.37505
NC_007493.2.fa	874000	874399	400	0.784394	1.03712	0.831397	1744.5	1804	848	1113.31	0.64705	1.62039
NC_007493.2.fa	879400	879599	200	0.533144	0.533144	0.533144	2398	2398	1391	1826.2	0.3928	1.31311
NC_007493.2.fa	885200	885599	400	0.743867	1.02005	0.798217	2000.5	2048	1043.5	1369.98	0.545484	1.49492
NC_007493.2.fa	889200	889599	400	0.806891	0.901733	0.815414	2617.5	2661	1502	1971.93	0.408297	1.34944
NC_007493.2.fa	890800	891199	400	1.39608	2.3196	1.72068	2317.5	2564	1177.5	1545.9	0.605019	1.65858
NC_007493.2.fa	904000	904999	1000	0.621982	2.06324	1.04342	2608.6	2893	1491.4	1958.01	0.409126	1.47752
NC_007493.2.fa	907200	907999	800	1.36343	15.5179	8.16926	3541.25	4417	1473.75	1934.84	0.830898	2.28288
NC_007493.2.fa	918800	919599	800	1.5477	12.3971	6.33806	3604.25	4574	1594	2092.71	0.755345	2.18568
NC_007493.2.fa	921800	922199	400	0.600814	0.642637	0.602652	2682.5	2705	1594.5	2093.37	0.35775	1.29218
NC_007493.2.fa	934800	935199	400	4.04372	5.08461	4.42376	3273.5	3377	1537	2017.88	0.697012	1.67354
NC_007493.2.fa	956600	957199	600	6.49971	27.6483	16.6602	4892.67	6097	1655	2172.8	1.14317	2.80606
NC_007493.2.fa	962400	962599	200	0.607223	0.607223	0.607223	2557	2557	1497	1965.36	0.379487	1.30103
NC_007493.2.fa	969400	969599	200	0.537783	0.537783	0.537783	2658	2658	1591	2088.77	0.347539	1.27252
NC_007493.2.fa	971200	972399	1200	1.30875	9.15049	4.42642	3253.17	3781	1547.67	2031.88	0.669925	1.86084
NC_007493.2.fa	975800	976599	800	1.36221	34.4605	16.9616	4728.25	6624	1622.75	2130.46	1.05646	3.10919
NC_007493.2.fa	985000	985399	400	5.9978	6.06279	6.00204	3451.5	3513	1515.5	1989.65	0.794465	1.76564
NC_007493.2.fa	990400	990599	200	0.806184	0.806184	0.806184	2621	2621	1506	1977.18	0.406496	1.32563
NC_007493.2.fa	1017600	1017999	400	1.27113	1.85042	1.44094	2902.5	3002	1614	2118.97	0.452943	1.41673
NC_007493.2.fa	1024800	1030799	6000	2.29655	181.919	35.9977	6482.93	18965	1626.03	2134.77	1.30944	8.88388
NC_007493.2.fa	1041200	1041599	400	1.39743	2.01065	1.58173	2804	2814	1526.5	2004.09	0.485082	1.40413
NC_007493.2.fa	1052200	1052399	200	0.541077	0.541077	0.541077	2650	2650	1584	2079.58	0.34955	1.27429
NC_007493.2.fa	1055400	1056999	1600	1.5899	75.1821	19.5467	4414.5	9878	1374.75	1804.86	1.08258	5.47299
NC_007493.2.fa	1060600	1060999	400	0.864951	1.1835	0.933336	2889.5	2940	1686	2213.49	0.384142	1.32822
NC_007493.2.fa	1061400	1062399	1000	0.701076	1.72102	0.924314	2517.6	2808	1428.4	1875.3	0.435701	1.49736
NC_007493.2.fa	1063400	1063799	400	0.632221	0.692566	0.635906	2744.5	2810	1634	2145.22	0.355227	1.30989
NC_007493.2.fa	1103000	1103399	400	3.52207	5.01957	4.12378	2866	3047	1312	1722.48	0.732039	1.76896
NC_007493.2.fa	1114400	1114799	400	0.658036	0.79587	0.67472	2492.5	2528	1435	1883.96	0.403492	1.34185
NC_007493.2.fa	1121400	1121799	400	2.01756	2.10078	2.02426	1956.5	2059	888.5	1166.48	0.748849	1.76514
NC_007493.2.fa	1122200	1122599	400	1.12619	1.87161	1.36883	2294	2314	1192.5	1565.59	0.55355	1.47803
NC_007493.2.fa	1124600	1125999	1400	1.40344	6.48042	3.27657	3239.86	3869	1638.57	2151.23	0.579949	1.79851
NC_007493.2.fa	1129600	1129799	200	1.60671	1.60671	1.60671	1534	1534	632	829.732	0.885784	1.84879
NC_007493.2.fa	1136200	1136799	600	2.32054	16.7108	10.3992	3964.33	4657	1555.33	2041.95	0.931542	2.28067
NC_007493.2.fa	1140200	1140599	400	0.877619	1.23286	0.958861	2730.5	2743	1565	2054.64	0.410518	1.33503
NC_007493.2.fa	1150800	1150999	200	0.545011	0.545011	0.545011	2580	2580	1529	2007.37	0.361902	1.28526
NC_007493.2.fa	1152000	1152199	200	0.784024	0.784024	0.784024	2411	2411	1352	1775	0.441601	1.35831
NC_007493.2.fa	1152600	1152999	400	1.87453	3.33217	2.45665	2426.5	2428	1176.5	1544.59	0.654696	1.57194
NC_007493.2.fa	1158200	1158399	200	1.42765	1.42765	1.42765	2735	2735	1494	1961.42	0.479432	1.3944
NC_007493.2.fa	1161800	1162199	400	1.08908	1.51539	1.19677	2760	2763	1548.5	2032.97	0.441655	1.35909
NC_007493.2.fa	1163400	1163799	400	1.09117	2.62527	1.7109	2238	2463	1135	1490.1	0.616163	1.6529
NC_007493.2.fa	1174400	1174799	400	0.80716	0.89396	0.814406	2471	2541	1392	1827.51	0.434997	1.39042
NC_007493.2.fa	1178200	1178999	800	1.37952	3.80259	2.17705	2867.5	3351	1496.25	1964.38	0.542195	1.70588
NC_007493.2.fa	1179600	1180399	800	2.38624	18.6425	9.71371	3863.25	5062	1533.5	2013.28	0.888065	2.5143
NC_007493.2.fa	1184200	1184999	800	1.64172	4.56137	2.7758	2531.5	2831	1218	1599.07	0.657934	1.7704
NC_007493.2.fa	1187600	1188199	600	4.33582	13.6868	8.71574	3827	4514	1550	2034.94	0.896428	2.21824
NC_007493.2.fa	1189800	1190799	1000	2.55819	40.4171	19.534	5142.4	7525	1660.4	2179.88	1.15283	3.45202
NC_007493.2.fa	1193400	1193799	400	0.890487	0.980637	0.898254	2640	2710	1504	1974.55	0.418782	1.37246
NC_007493.2.fa	1198200	1198799	600	10.598	30.6088	19.6255	4847.67	5832	1512	1985.06	1.27729	2.93795
NC_007493.2.fa	1204200	1204999	800	1.34193	7.28976	3.84732	3167.75	3712	1545.25	2028.71	0.632443	1.82974
NC_007493.2.fa	1207000	1207599	600	2.31833	5.99259	3.44156	3217.33	3703	1598.67	2098.84	0.608607	1.76431
NC_007493.2.fa	1211200	1211799	600	2.32676	7.48281	3.99645	3003.33	3436	1425	1870.84	0.677397	1.83661
NC_007493.2.fa	1226000	1226399	400	1.97504	4.04894	2.86239	3073.5	3288	1563.5	2052.67	0.578691	1.60182
NC_007493.2.fa	1233200	1234599	1400	0.690843	3.80218	1.50612	2812.71	3446	1580	2074.33	0.429793	1.66126
NC_007493.2.fa	1251000	1253799	2800	1.1388	13.5356	5.17088	3203.36	3736	1478.86	1941.54	0.710259	1.92424
NC_007493.2.fa	1254200	1255399	1200	2.3956	12.9983	8.14957	3920.33	5021	1627.5	2136.69	0.845729	2.34989
NC_007493.2.fa	1255800	1256799	1000	2.86489	4.60028	3.48611	2726	3187	1279.2	1679.42	0.707645	1.89768
NC_007493.2.fa	1260400	1260599	200	0.609573	0.609573	0.609573	2636	2636	1557	2044.13	0.366702	1.28954
NC_007493.2.fa	1275400	1275599	200	0.577277	0.577277	0.577277	2534	2534	1486	1950.92	0.377091	1.29887
NC_007493.2.fa	1281000	1281399	400	1.70833	2.11984	1.81036	2838.5	2910	1518.5	1993.59	0.509129	1.45968
NC_007493.2.fa	1286600	1286999	400	2.43362	3.68444	2.9147	2380	2436	1105.5	1451.37	0.718496	1.67841
NC_007493.2.fa	1296600	1296999	400	2.57562	3.0878	2.71744	2986	2997	1516.5	1990.96	0.584808	1.5053
NC_007493.2.fa	1298600	1299399	800	4.15569	17.1154	9.37327	4157.25	5090	1688.5	2216.78	0.891921	2.29613
NC_007493.2.fa	1326400	1326599	200	0.509754	0.509754	0.509754	2570	2570	1530	2008.69	0.355359	1.27944
NC_007493.2.fa	1338200	1339599	1400	1.32411	3.87779	2.23233	2801.29	2967	1457.29	1913.22	0.548965	1.55079
NC_007493.2.fa	1340000	1340599	600	1.25345	4.14601	2.40623	3032.33	3366	1593	2091.4	0.530177	1.60945
NC_007493.2.fa	1343400	1344599	1200	1.29123	5.47897	2.44546	3048	3598	1605.17	2107.37	0.528185	1.70734
NC_007493.2.fa	1360000	1360799	800	1.00866	7.04952	3.71682	3236	3882	1613.5	2118.31	0.596357	1.83259
NC_007493.2.fa	1362200	1363199	1000	1.68512	10.6646	6.03584	3631.2	4417	1645.2	2159.93	0.735112	2.04497
NC_007493.2.fa	1371400	1371799	400	3.84333	4.87532	4.21914	3151.5	3291	1479.5	1942.39	0.696796	1.69431
NC_007493.2.fa	1379200	1379799	600	3.52156	9.91821	5.7632	2870.33	3279	1209.33	1587.69	0.84846	2.06526
NC_007493.2.fa	1387000	1387199	200	1.10929	1.10929	1.10929	1739	1739	814	1068.67	0.701916	1.62725
NC_007493.2.fa	1390200	1390399	200	0.889348	0.889348	0.889348	2430	2430	1349	1771.06	0.456124	1.37206
NC_007493.2.fa	1400600	1401399	800	10.6802	120.87	64.7042	9170.25	13912	1700.75	2232.86	1.82864	6.23058
NC_007493.2.fa	1410000	1410999	1000	1.07628	3.3021	1.60899	2693	3134	1448	1901.03	0.497805	1.64858
NC_007493.2.fa	1413000	1413599	600	1.31236	7.40279	3.64461	3209.33	3704	1596.67	2096.21	0.603057	1.767
NC_007493.2.fa	1418200	1418999	800	6.67986	62.3704	35.0407	6315	9131	1559	2046.76	1.52667	4.4612
NC_007493.2.fa	1420200	1421599	1400	2.28904	69.1928	30.3594	6187.14	10399	1657.86	2176.55	1.37049	4.77775
NC_007493.2.fa	1423000	1423399	400	1.25497	1.36259	1.26569	2497	2532	1345	1765.81	0.500063	1.43391
NC_007493.2.fa	1426200	1426799	600	3.2236	20.9998	13.912	4118.67	4996	1448.67	1901.91	1.07946	2.62684
NC_007493.2.fa	1440800	1441199	400	2.29241	5.05894	3.52534	2981	3221	1441	1891.84	0.651089	1.70257
NC_007493.2.fa	1443800	1444399	600	3.85681	33.8593	20.6038	5007	6351	1555.67	2042.38	1.22815	3.1096
NC_007493.2.fa	1446000	1446199	200	1.46166	1.46166	1.46166	2792	2792	1530	2008.69	0.474845	1.38996
NC_007493.2.fa	1450800	1451399	600	1.64144	12.0458	8.12661	3983.33	4535	1701.33	2233.62	0.810402	2.03033
NC_007493.2.fa	1458800	1459799	1000	1.28963	7.41907	3.88185	3281.2	3719	1610.6	2114.5	0.625205	1.75881
NC_007493.2.fa	1463200	1463799	600	1.02107	3.50576	1.73366	2790.67	3135	1508.67	1980.68	0.489476	1.58279
NC_007493.2.fa	1464400	1465399	1000	2.71151	29.0594	14.2034	4655.8	6827	1664.8	2185.66	1.00973	3.12354
NC_007493.2.fa	1471600	1472199	600	5.63313	14.0794	8.38996	4225	5211	1770.33	2324.21	0.844961	2.24205
NC_007493.2.fa	1479000	1479799	800	4.18589	69.4857	36.7021	7346	11340	1837.75	2412.72	1.4668	4.70009
NC_007493.2.fa	1481400	1482199	800	1.3859	19.3084	9.73529	4117.75	5330	1673	2196.43	0.860918	2.42667
NC_007493.2.fa	1495600	1495799	200	0.742481	0.742481	0.742481	2584	2584	1490	1956.17	0.401394	1.32095
NC_007493.2.fa	1506400	1506599	200	1.37578	1.37578	1.37578	2640	2640	1433	1881.34	0.488558	1.40326
NC_007493.2.fa	1508000	1508599	600	0.912069	6.06026	2.51147	2227	2506	1068.33	1402.58	0.664081	1.78671
NC_007493.2.fa	1511000	1511399	400	2.07035	3.51942	2.64827	2789.5	2881	1397.5	1834.73	0.603652	1.57026
NC_007493.2.fa	1518200	1518399	200	0.496056	0.496056	0.496056	2347	2347	1360	1785.5	0.394297	1.31448
NC_007493.2.fa	1519000	1520599	1600	1.54126	160.143	53.2215	8031.5	17095	1683.88	2210.7	1.55244	7.73283
NC_007493.2.fa	1531000	1531599	600	4.61976	18.0756	10.0327	3882.33	4809	1509	1981.12	0.947112	2.42742
NC_007493.2.fa	1545600	1545799	200	1.60468	1.60468	1.60468	1964	1964	928	1218.34	0.688428	1.61203
NC_007493.2.fa	1553200	1553799	600	1.14534	4.56894	2.4746	3085.33	3352	1629	2138.66	0.524076	1.56734
NC_007493.2.fa	1561800	1561999	200	0.837478	0.837478	0.837478	2678	2678	1543	2025.75	0.402524	1.32198
NC_007493.2.fa	1564200	1564799	600	1.4558	5.76735	3.44652	3058.33	3427	1502.33	1972.36	0.622399	1.73751
NC_007493.2.fa	1569000	1569599	600	1.11563	3.97729	1.9553	2792.67	3114	1486	1950.92	0.512659	1.59617
NC_007493.2.fa	1573600	1573999	400	0.818085	0.874956	0.821381	2224.5	2349	1206.5	1583.97	0.492526	1.48298
NC_007493.2.fa	1575400	1575999	600	2.44343	4.99267	3.21425	3169.67	3405	1591.33	2089.21	0.600073	1.6298
NC_007493.2.fa	1580000	1580199	200	1.45795	1.45795	1.45795	2887	2887	1598	2097.96	0.460395	1.3761
NC_007493.2.fa	1581200	1581399	200	0.523858	0.523858	0.523858	2572	2572	1528	2006.06	0.358367	1.28211
NC_007493.2.fa	1583400	1584999	1600	0.99643	46.5514	12.6622	3687.5	7534	1351.12	1773.85	0.904318	4.24726
NC_007493.2.fa	1618000	1618999	1000	1.49477	16.9082	8.00389	3445.2	4594	1422.2	1867.16	0.854529	2.46042
NC_007493.2.fa	1620000	1620599	600	4.69497	11.7618	8.49774	3480.33	3928	1395	1831.45	0.938204	2.14475
NC_007493.2.fa	1621000	1622799	1800	1.8208	26.0481	8.24733	3644.22	6423	1518.89	1994.1	0.80149	3.221
NC_007493.2.fa	1626800	1631799	5000	1.15905	19.8548	4.60116	3462.2	5723	1685.2	2212.44	0.60817	2.58673
NC_007493.2.fa	1635800	1636399	600	4.07935	14.3145	7.68845	3108.33	3523	1252.67	1644.58	0.916328	2.14218
NC_007493.2.fa	1636800	1637399	600	1.24165	6.54804	3.76124	3063	3338	1491	1957.48	0.638742	1.70525
NC_007493.2.fa	1642600	1643199	600	1.74752	4.79122	3.26848	3386	3695	1730	2271.26	0.573701	1.62685
NC_007493.2.fa	1653600	1653799	200	0.541864	0.541864	0.541864	2636	2636	1573	2065.14	0.35196	1.27643
NC_007493.2.fa	1661000	1664599	3600	1.241	28.4491	9.85153	3982.72	5959	1609.89	2113.57	0.862345	2.8194
NC_007493.2.fa	1673000	1674799	1800	1.38718	33.6807	8.73701	3858.78	7008	1631.44	2141.87	0.765046	3.27191
NC_007493.2.fa	1675800	1675999	200	1.0217	1.0217	1.0217	2643	2643	1486	1950.92	0.437828	1.35475
NC_007493.2.fa	1678600	1680199	1600	0.805316	56.3721	12.9925	3554.62	6540	1405.12	1844.74	0.877431	3.54521
NC_007493.2.fa	1706200	1706399	200	0.982515	0.982515	0.982515	2598	2598	1459	1915.47	0.439503	1.35632
NC_007493.2.fa	1718800	1718999	200	0.969913	0.969913	0.969913	2755	2755	1577	2070.39	0.411976	1.33067
NC_007493.2.fa	1727800	1728599	800	3.12841	55.837	28.3108	5712.5	8422	1575	2067.77	1.34274	4.073
NC_007493.2.fa	1734200	1735199	1000	1.45763	20.5397	9.69063	3974.2	5191	1599.8	2100.32	0.88087	2.47152
NC_007493.2.fa	1746800	1746999	200	0.884622	0.884622	0.884622	2492	2492	1396	1832.76	0.443076	1.3597
NC_007493.2.fa	1796800	1798599	1800	1.0281	10.3474	3.2953	3068.78	3806	1562.44	2051.28	0.574372	1.85543
NC_007493.2.fa	1807400	1809799	2400	1.07745	8.89046	3.2654	2841.58	3618	1408.58	1849.28	0.622313	1.95643
NC_007493.2.fa	1811200	1811799	600	0.566501	0.682104	0.577957	2475.33	2558	1442.33	1893.59	0.386866	1.35087
NC_007493.2.fa	1834800	1838799	4000	1.80877	169.207	47.4725	7504.35	18576	1681.05	2207	1.38778	8.41687
NC_007493.2.fa	1843200	1843799	600	2.22986	15.0763	8.65068	3656	4323	1486.33	1951.36	0.879923	2.21538
NC_007493.2.fa	1849000	1849399	400	6.81766	8.58927	7.5548	3590	3778	1485.5	1950.26	0.878386	1.93717
NC_007493.2.fa	1851800	1852999	1200	0.766454	16.4616	5.44706	3076.33	4465	1419.67	1863.83	0.669763	2.3956
NC_007493.2.fa	1854000	1854399	400	1.0012	2.10184	1.40979	2316.5	2484	1203	1579.38	0.54924	1.57277
NC_007493.2.fa	1856800	1857399	600	2.58616	9.17506	4.6665	3319.67	3866	1569	2059.89	0.679125	1.8768
NC_007493.2.fa	1862800	1863199	400	1.63166	3.36445	2.34956	2637.5	2822	1325.5	1740.21	0.596285	1.62165
NC_007493.2.fa	1867200	1867599	400	0.811748	2.75155	1.63238	2660.5	2871	1436	1885.28	0.492171	1.52285
NC_007493.2.fa	1868000	1868399	400	0.81284	1.49345	1.02655	2608	2660	1469.5	1929.26	0.434886	1.37877
NC_007493.2.fa	1868800	1869599	800	1.08209	6.686	3.96944	2888.5	3451	1363	1789.44	0.677387	1.92854
NC_007493.2.fa	1870800	1872199	1400	1.85497	71.5577	31.3876	6432.71	10528	1732.86	2275.01	1.35463	4.62767
NC_007493.2.fa	1877000	1877599	600	1.56712	4.93673	2.67189	2959	3355	1516	1990.31	0.568582	1.68567
NC_007493.2.fa	1878800	1879199	400	0.832641	1.13165	0.894437	2635	2703	1503.5	1973.9	0.416122	1.36937
NC_007493.2.fa	1887200	1887799	600	2.06346	4.07758	2.62426	3106.33	3465	1606.33	2108.9	0.55548	1.64303
NC_007493.2.fa	1889000	1889199	200	1.63566	1.63566	1.63566	2853	2853	1550	2034.94	0.487287	1.402
NC_007493.2.fa	1902000	1902199	200	1.88234	1.88234	1.88234	3050	3050	1655	2172.8	0.489066	1.40372
NC_007493.2.fa	1911000	1912799	1800	1.44977	13.795	5.72709	3512.78	4608	1595.56	2094.75	0.726473	2.19978
NC_007493.2.fa	1920400	1921199	800	1.60016	10.2952	4.66211	3194.25	3863	1503	1973.24	0.683954	1.95769
NC_007493.2.fa	1942200	1942599	400	1.82918	2.17599	1.90742	2900	2932	1550	2034.94	0.511673	1.44083
NC_007493.2.fa	1958600	1958999	400	1.10061	1.52043	1.20581	1972	2197	979.5	1285.95	0.636266	1.70846
NC_007493.2.fa	1965400	1966799	1400	0.834562	6.23329	2.14926	2665	3195	1396	1832.76	0.534645	1.74327
NC_007493.2.fa	1972800	1972999	200	0.579168	0.579168	0.579168	2380	2380	1367	1794.69	0.40703	1.32613
NC_007493.2.fa	1974200	1974599	400	1.25686	1.39487	1.27358	2743.5	2754	1522	1998.18	0.457316	1.37825
NC_007493.2.fa	1975000	1975599	600	1.03225	1.9047	1.32916	2675.33	2770	1471.33	1931.67	0.468579	1.434
NC_007493.2.fa	1976000	1976799	800	1.17273	2.39425	1.51138	2797.5	2959	1533.5	2013.28	0.473189	1.46974
NC_007493.2.fa	1996200	1996399	200	0.667929	0.667929	0.667929	2541	2541	1472	1932.54	0.394719	1.31485
NC_007493.2.fa	2039000	2039199	200	1.40734	1.40734	1.40734	2190	2190	1107	1453.34	0.591221	1.50687
NC_007493.2.fa	2042400	2042599	200	1.38566	1.38566	1.38566	2776	2776	1529	2007.37	0.467499	1.3829
NC_007493.2.fa	2053200	2053599	400	0.862561	2.68514	1.62498	2811.5	3020	1541.5	2023.78	0.470109	1.49225
NC_007493.2.fa	2055800	2057599	1800	1.32218	29.4887	9.20748	3816.67	5923	1576.44	2069.66	0.822321	2.86182
NC_007493.2.fa	2064600	2065399	800	1.65278	50.9967	24.0214	5590	8283	1686.75	2214.48	1.24194	3.74038
NC_007493.2.fa	2094600	2095199	600	1.74838	5.10721	3.36654	2959.33	3190	1441.33	1892.28	0.638091	1.6858
NC_007493.2.fa	2098200	2098599	400	5.34859	5.7203	5.43579	3142.5	3393	1377.5	1808.47	0.798212	1.87617
NC_007493.2.fa	2101600	2102199	600	1.44762	4.85484	2.47161	2903	3169	1506	1977.18	0.551851	1.60279
NC_007493.2.fa	2106400	2106799	400	3.43094	4.04943	3.61751	3185.5	3202	1555.5	2042.16	0.641425	1.56794
NC_007493.2.fa	2114400	2114999	600	1.90242	7.09553	4.36798	3393.33	3803	1626.67	2135.6	0.65721	1.78077
NC_007493.2.fa	2119000	2120199	1200	5.36624	28.2386	19.4448	5012.17	6191	1570.67	2062.08	1.2449	3.00231
NC_007493.2.fa	2123600	2124599	1000	0.579071	1.6332	0.998973	2499	2774	1426	1872.15	0.409143	1.48172
NC_007493.2.fa	2134200	2134599	400	0.7747	0.847582	0.779946	2876.5	2879	1703	2235.81	0.363407	1.28767
NC_007493.2.fa	2138800	2139199	400	1.74519	2.84755	2.15461	2867	2942	1501.5	1971.27	0.539954	1.49244
NC_007493.2.fa	2152000	2152799	800	0.6162	0.835385	0.65309	2759	2894	1646.75	2161.96	0.354317	1.3386
NC_007493.2.fa	2160800	2161799	1000	5.21285	50.2595	24.8517	6155.4	9200	1826.2	2397.56	1.26276	3.83724
NC_007493.2.fa	2173000	2173599	600	1.1566	5.10802	2.41074	2877.33	3404	1492.67	1959.67	0.542681	1.73702
NC_007493.2.fa	2174000	2175199	1200	0.832251	11.9671	4.18161	2752.17	4095	1251.67	1643.27	0.699558	2.49198
NC_007493.2.fa	2181000	2181399	400	1.88557	2.05998	1.91073	3018.5	3102	1629.5	2139.32	0.496336	1.45
NC_007493.2.fa	2191600	2191999	400	1.03317	3.6581	2.19538	2980.5	3263	1588.5	2085.49	0.508487	1.56462
NC_007493.2.fa	2237200	2237599	400	12.5485	14.1843	13.2184	4362.5	4429	1553	2038.88	1.09692	2.17227
NC_007493.2.fa	2238400	2238799	400	0.896627	1.3255	1.0053	2679.5	2774	1519	1994.25	0.425129	1.391
NC_007493.2.fa	2250200	2250599	400	2.31734	4.66532	3.34131	2896.5	2991	1407	1847.2	0.649273	1.6192
NC_007493.2.fa	2286200	2286599	400	2.01277	2.44431	2.12248	2754	2885	1423	1868.21	0.559029	1.54426
NC_007493.2.fa	2323800	2324399	600	1.64781	9.72917	4.94236	2553	2750	1111	1458.6	0.819549	1.88538
NC_007493.2.fa	2325200	2325599	400	2.76409	3.64872	3.07053	2489	2532	1161	1524.24	0.709908	1.66116
NC_007493.2.fa	2332600	2333599	1000	1.96531	53.0591	22.4895	5522.4	9071	1712.4	2248.15	1.15451	4.03487
NC_007493.2.fa	2341800	2343599	1800	1.05833	7.54329	2.64034	2945.33	3675	1525.33	2002.56	0.550067	1.83515
NC_007493.2.fa	2344400	2344999	600	2.41932	11.4524	5.93854	3469.33	4161	1559.33	2047.2	0.745957	2.03253
NC_007493.2.fa	2361600	2362199	600	5.0265	15.4079	8.86142	3953	4740	1612	2116.34	0.886326	2.23971
NC_007493.2.fa	2363600	2364399	800	5.48933	27.5266	16.1354	5069	6431	1771.75	2326.07	1.07788	2.76475
NC_007493.2.fa	2368400	2368599	200	0.483875	0.483875	0.483875	1673	1673	840	1102.81	0.60081	1.51704
NC_007493.2.fa	2370400	2370999	600	1.78169	9.6889	4.70942	3441.67	3999	1651.67	2168.42	0.65595	1.8442
NC_007493.2.fa	2382200	2382399	200	0.913695	0.913695	0.913695	2858	2858	1663	2183.3	0.388341	1.30903
NC_007493.2.fa	2388200	2389399	1200	3.30785	13.2318	6.04221	3826.17	4763	1746.33	2292.7	0.720734	2.07746
NC_007493.2.fa	2393200	2393599	400	0.841258	2.30862	1.42816	2667	2924	1457.5	1913.5	0.473306	1.52809
NC_007493.2.fa	2407200	2407399	200	1.10947	1.10947	1.10947	2511	2511	1376	1806.51	0.474837	1.38998
NC_007493.2.fa	2413600	2413999	400	4.63479	7.52898	5.93151	3595	3796	1607.5	2110.43	0.765938	1.79868
NC_007493.2.fa	2415200	2415399	200	0.565106	0.565106	0.565106	2380	2380	1370	1798.63	0.403869	1.32323
NC_007493.2.fa	2429400	2429799	400	2.64412	5.37242	3.85796	3077.5	3356	1469	1928.6	0.668505	1.74012
NC_007493.2.fa	2430600	2432199	1600	1.28166	12.8781	4.326	3418.88	4595	1668.88	2191.01	0.620039	2.09721
NC_007493.2.fa	2441000	2442199	1200	1.62766	5.74361	3.08153	3301.17	3698	1694	2224	0.567011	1.66277
NC_007493.2.fa	2455800	2456199	400	1.29028	1.44112	1.30983	2909	3002	1635	2146.54	0.438194	1.39853
NC_007493.2.fa	2460800	2461399	600	1.01592	7.46374	4.27706	3327.67	3771	1617	2122.91	0.632789	1.77634
NC_007493.2.fa	2461800	2461999	200	0.56757	0.56757	0.56757	1459	1459	667	875.682	0.735842	1.66613
NC_007493.2.fa	2464000	2464599	600	1.6635	5.97974	3.41545	3209	3733	1602.67	2104.09	0.601426	1.77417
NC_007493.2.fa	2483800	2484799	1000	2.55532	22.4402	10.8772	4435.4	6128	1743	2288.33	0.901822	2.67794
NC_007493.2.fa	2485600	2485799	200	0.480914	0.480914	0.480914	2604	2604	1564	2053.32	0.34262	1.26819
NC_007493.2.fa	2487000	2487399	400	0.970525	2.14806	1.41611	2903	3009	1628.5	2138	0.440464	1.40739
NC_007493.2.fa	2491400	2491799	400	0.545947	0.595104	0.548448	2450	2478	1428	1874.77	0.385833	1.32176
NC_007493.2.fa	2495400	2495999	600	3.65967	10.1496	6.17372	3608.33	4103	1608	2111.09	0.767256	1.94355
NC_007493.2.fa	2497200	2497799	600	1.74613	4.40172	2.72881	3044.67	3234	1564	2053.32	0.566781	1.57501
NC_007493.2.fa	2501600	2502199	600	1.23961	6.42864	3.85862	3323.67	3833	1641.33	2154.85	0.613471	1.77878
NC_007493.2.fa	2502800	2503199	400	1.7636	2.18894	1.87092	2886	3059	1542.5	2025.1	0.510238	1.51054
NC_007493.2.fa	2513800	2513999	200	0.695452	0.695452	0.695452	1732	1732	854	1121.19	0.626957	1.54479
NC_007493.2.fa	2526400	2527199	800	3.88785	43.907	22.1398	5649.25	8020	1742.25	2287.34	1.23119	3.50625
NC_007493.2.fa	2531200	2531599	400	4.71172	5.00335	4.77108	3427	3498	1598.5	2098.62	0.707073	1.66681
NC_007493.2.fa	2541600	2541999	400	3.60741	4.70653	4.01527	3267	3293	1571	2062.51	0.663904	1.5966
NC_007493.2.fa	2552200	2552599	400	1.27947	1.89039	1.46279	2826	2934	1556.5	2043.48	0.466577	1.43579
NC_007493.2.fa	2564000	2564399	400	3.42831	6.64509	4.88625	3207.5	3536	1461	1918.1	0.734928	1.84349
NC_007493.2.fa	2567800	2568199	400	1.25492	2.81867	1.88927	2503.5	2531	1291.5	1695.57	0.568222	1.49272
NC_007493.2.fa	2576400	2576599	200	1.12133	1.12133	1.12133	2289	2289	1212	1591.19	0.524331	1.43854
NC_007493.2.fa	2585800	2585999	200	0.739199	0.739199	0.739199	2656	2656	1545	2028.38	0.388759	1.30942
NC_007493.2.fa	2586600	2586799	200	0.47847	0.47847	0.47847	2840	2840	1748	2294.89	0.307344	1.23753
NC_007493.2.fa	2587200	2587999	800	1.65591	32.3415	16.0085	4848.5	6722	1689.25	2217.76	1.05313	3.03099
NC_007493.2.fa	2590600	2595999	5400	1.36642	33.8346	7.2359	3408.89	5429	1507.19	1978.73	0.780161	2.74367
NC_007493.2.fa	2598000	2598399	400	2.87775	5.07264	3.82537	3282	3593	1595.5	2094.68	0.64271	1.7153
NC_007493.2.fa	2607600	2608199	600	1.29995	10.7707	6.3713	3538	4171	1567.67	2058.14	0.753479	2.02659
NC_007493.2.fa	2612000	2612599	600	0.956411	5.04367	3.30232	3131.67	3407	1581	2075.64	0.584144	1.64142
NC_007493.2.fa	2615200	2615599	400	5.96499	8.70894	7.18665	3859	4026	1660	2179.36	0.822778	1.84733
NC_007493.2.fa	2616000	2616999	1000	3.6445	10.779	5.64604	3702	4174	1706.8	2240.8	0.722994	1.86273
NC_007493.2.fa	2617800	2618199	400	1.5935	2.20198	1.77577	3054	3060	1675.5	2199.71	0.474173	1.39109
NC_007493.2.fa	2618800	2619399	600	1.08118	1.23661	1.10883	2915.33	3017	1671.33	2194.24	0.409524	1.37496
NC_007493.2.fa	2659200	2662999	3800	1.7968	54.651	15.9132	4597.32	8733	1606.84	2109.57	1.0321	4.13971
NC_007493.2.fa	2687000	2687799	800	1.87395	27.3573	14.2839	4351.75	5821	1576.75	2070.06	0.996585	2.81199
NC_007493.2.fa	2690600	2690799	200	0.896059	0.896059	0.896059	2657	2657	1517	1991.62	0.415675	1.33409
NC_007493.2.fa	2693400	2693599	200	0.938646	0.938646	0.938646	2633	2633	1492	1958.8	0.426551	1.34419
NC_007493.2.fa	2694800	2695199	400	0.723209	0.789668	0.727625	1985.5	2032	1040	1365.38	0.539923	1.48823
NC_007493.2.fa	2714600	2715199	600	5.00576	13.2033	7.92711	3824	4413	1601	2101.9	0.853883	2.09953
NC_007493.2.fa	2716800	2717399	600	3.73995	11.8153	6.83443	3670.33	4349	1596.67	2096.21	0.798405	2.0747
NC_007493.2.fa	2738800	2739199	400	0.671791	0.723279	0.674522	1741	1785	863.5	1133.66	0.618702	1.57455
NC_007493.2.fa	2741400	2741999	600	10.7088	39.7592	23.8768	5424.67	6847	1582.67	2077.83	1.35398	3.29526
NC_007493.2.fa	2748600	2748999	400	1.22563	1.94381	1.45604	3021	3168	1696.5	2227.28	0.438113	1.42236
NC_007493.2.fa	2750000	2750599	600	1.95546	12.5186	7.06531	3773	4504	1653.33	2170.61	0.777823	2.075
NC_007493.2.fa	2770400	2770599	200	2.52654	2.52654	2.52654	3077	3077	1596	2095.34	0.554123	1.4685
NC_007493.2.fa	2772000	2772399	400	0.872097	1.63005	1.12039	3044.5	3192	1772	2326.4	0.386324	1.37208
NC_007493.2.fa	2790000	2790399	400	3.07549	3.25308	3.10144	3419	3492	1755	2304.08	0.56906	1.51557
NC_007493.2.fa	2799200	2800399	1200	1.36348	5.6267	3.06545	3367.83	3933	1742	2287.01	0.548444	1.71971
NC_007493.2.fa	2800800	2801599	800	2.67717	17.3088	9.64144	3924	4947	1575.5	2068.42	0.881312	2.39168
NC_007493.2.fa	2804400	2805599	1200	0.811263	26.8125	9.21724	4109	6572	1722	2260.76	0.76876	2.90699
NC_007493.2.fa	2811400	2811999	600	5.01789	21.3669	11.949	4318.67	5449	1627.33	2136.47	0.993082	2.55047
NC_007493.2.fa	2813400	2813799	400	12.0538	13.602	12.6805	4532.5	4549	1659	2178.05	1.05736	2.08857
NC_007493.2.fa	2817600	2818399	800	3.28909	22.2251	11.6555	4335.25	5240	1683.25	2209.88	0.956932	2.37117
NC_007493.2.fa	2827200	2827599	400	1.09288	1.71095	1.27928	2551	2554	1387.5	1821.6	0.486823	1.40206
NC_007493.2.fa	2836400	2836999	600	1.25097	10.852	5.65487	3686	4304	1728.33	2269.07	0.684176	1.89681
NC_007493.2.fa	2842200	2842599	400	0.881421	1.25206	0.968233	2803.5	2930	1615.5	2120.94	0.401415	1.38147
NC_007493.2.fa	2846800	2847999	1200	1.00416	3.18748	1.56705	3025.83	3338	1696.5	2227.28	0.43952	1.49869
NC_007493.2.fa	2848400	2850399	2000	1.28163	12.7735	4.82362	3466	4853	1641.1	2154.55	0.650134	2.25245
NC_007493.2.fa	2856800	2856999	200	0.575031	0.575031	0.575031	2893	2893	1762	2313.27	0.322507	1.25061
NC_007493.2.fa	2867000	2867799	800	1.07246	9.94808	4.86818	3205.5	3675	1522.5	1998.84	0.680779	1.83857
NC_007493.2.fa	2868200	2868799	600	1.00705	2.24742	1.31678	3115.33	3267	1791.33	2351.78	0.404797	1.38916
NC_007493.2.fa	2889000	2889399	400	1.81225	3.12402	2.32298	2193.5	2408	1023.5	1343.72	0.703804	1.79204
NC_007493.2.fa	2896200	2896599	400	2.38728	3.0344	2.58629	3150	3331	1637	2149.16	0.550261	1.54991
NC_007493.2.fa	2900600	2900799	200	0.599078	0.599078	0.599078	2808	2808	1691	2220.06	0.338809	1.26483
NC_007493.2.fa	2901800	2902399	600	0.912047	1.85789	1.1961	2887.33	3057	1644.67	2159.23	0.416909	1.41578
NC_007493.2.fa	2902800	2903399	600	1.47436	7.85955	4.90351	3438	3881	1615	2120.28	0.680797	1.83042
NC_007493.2.fa	2904800	2904999	200	0.97637	0.97637	0.97637	1835	1835	897	1177.64	0.639441	1.5582
NC_007493.2.fa	2914600	2914799	200	0.629001	0.629001	0.629001	2757	2757	1645	2159.67	0.352146	1.27659
NC_007493.2.fa	2915400	2916399	1000	1.55191	78.0316	31.2187	6041	10133	1679.2	2204.57	1.31435	4.59637
NC_007493.2.fa	2919400	2920799	1400	1.31917	9.32482	4.50539	3501.43	4037	1693.43	2223.25	0.642792	1.81581
NC_007493.2.fa	2924200	2924799	600	0.967363	8.55143	4.76654	3379.67	3962	1611.33	2115.47	0.656122	1.87287
NC_007493.2.fa	2927200	2927799	600	0.994305	1.3376	1.10256	2633.67	2909	1471.67	1932.1	0.454434	1.50561
NC_007493.2.fa	2929800	2930199	400	3.40076	4.70794	3.90925	2588.5	2670	1158	1520.3	0.766688	1.75623
NC_007493.2.fa	2949400	2949599	200	0.562569	0.562569	0.562569	2505	2505	1467	1925.98	0.379048	1.30064
NC_007493.2.fa	2957800	2958599	800	2.26354	13.1838	7.16818	3916.75	4731	1727.5	2267.98	0.769093	2.086
NC_007493.2.fa	2960800	2961399	600	1.0846	4.49084	2.79303	3191.33	3575	1666.33	2187.67	0.540423	1.63416
NC_007493.2.fa	2962600	2963199	600	1.0175	5.23383	3.4816	3269.67	3637	1659.33	2178.48	0.583812	1.66951
NC_007493.2.fa	2967800	2967999	200	1.34201	1.34201	1.34201	2861	2861	1596	2095.34	0.449154	1.36541
NC_007493.2.fa	2970600	2971399	800	1.22818	2.55673	1.74961	2983.75	3150	1633.75	2144.9	0.474171	1.4686
NC_007493.2.fa	3001400	3001799	400	0.754354	1.01615	0.804161	2828	2866	1666	2187.24	0.371703	1.31033
NC_007493.2.fa	3002400	3004399	2000	1.5617	13.4132	6.27304	3959.9	5136	1820.7	2390.34	0.713176	2.14865
NC_007493.2.fa	3005000	3005399	400	1.23555	1.35111	1.24773	3036	3086	1736.5	2279.79	0.413574	1.35363
NC_007493.2.fa	3019400	3020599	1200	3.34415	251.406	112.521	15580.8	31454	2021.17	2653.52	2.15976	11.8537
NC_007493.2.fa	3041600	3041999	400	2.85204	2.90715	2.85515	3198	3273	1639.5	2152.45	0.571374	1.5206
NC_007493.2.fa	3065600	3065999	400	1.04658	2.90781	1.82818	3003.5	3257	1643	2157.04	0.472474	1.50994
NC_007493.2.fa	3067800	3068199	400	0.780806	2.37415	1.42975	2664.5	2984	1456	1911.53	0.471555	1.56105
NC_007493.2.fa	3072400	3072999	600	4.6243	10.8392	6.64594	3976.33	4648	1768.67	2322.02	0.766186	2.0017
NC_007493.2.fa	3076600	3076999	400	1.43367	2.68437	1.91469	3208	3399	1764.5	2316.55	0.467111	1.46727
NC_007493.2.fa	3109600	3111199	1600	1.40079	129.031	39.1773	7315	16375	1798.88	2361.68	1.37245	6.93361
NC_007493.2.fa	3113200	3113599	400	1.10166	2.44047	1.62558	2093	2106	1027.5	1348.97	0.636802	1.56119
NC_007493.2.fa	3114200	3114399	200	0.657718	0.657718	0.657718	2684	2684	1583	2078.27	0.368846	1.29146
NC_007493.2.fa	3114800	3115199	400	1.94924	1.95428	1.94927	2861	2896	1516.5	1990.96	0.522898	1.45457
NC_007493.2.fa	3120800	3121399	600	2.47662	14.221	7.27881	3613.33	4397	1560.33	2048.51	0.805419	2.14644
NC_007493.2.fa	3126000	3126399	400	2.48845	3.04775	2.64982	3205	3282	1667.5	2189.21	0.5493	1.49917
NC_007493.2.fa	3127800	3127999	200	1.34358	1.34358	1.34358	2250	2250	1157	1518.99	0.566507	1.48125
NC_007493.2.fa	3141600	3141799	200	0.823898	0.823898	0.823898	2905	2905	1715	2251.57	0.367465	1.29021
NC_007493.2.fa	3144000	3144399	400	4.056	4.76295	4.2814	3052.5	3060	1415	1857.71	0.716857	1.64719
NC_007493.2.fa	3155000	3155199	200	1.6434	1.6434	1.6434	3020	3020	1666	2187.24	0.465257	1.38074
NC_007493.2.fa	3162000	3162999	1000	1.39082	15.0685	6.94518	3760.4	5062	1674.4	2198.26	0.738739	2.30273
NC_007493.2.fa	3168800	3168999	200	2.48359	2.48359	2.48359	3276	3276	1733	2275.2	0.525749	1.43987
NC_007493.2.fa	3174800	3175199	400	2.31552	2.53927	2.35392	3054	3147	1600	2100.59	0.539498	1.49815
NC_007493.2.fa	3175800	3177199	1400	1.44095	50.6733	19.0274	4891.57	8030	1611.43	2115.59	1.11045	3.79563
NC_007493.2.fa	3187800	3188599	800	1.10242	80.1284	42.0817	6228.5	10285	1415	1857.71	1.64453	5.5364
NC_007494.2.fa	1	599	600	3.64631	16.6722	11.4351	2988.33	4313	933.333	1225.34	1.38029	3.51983
NC_007494.2.fa	4200	5599	1400	1.33774	31.8888	17.6647	7200	13820	2288	3003.84	1.21011	4.60078
NC_007494.2.fa	6400	6799	400	1.16082	1.48753	1.23201	2872.5	2979	1621.5	2128.81	0.431476	1.39937
NC_007494.2.fa	7800	7999	200	0.539578	0.539578	0.539578	2480	2480	1453	1907.6	0.37841	1.30007
NC_007494.2.fa	8600	9199	600	0.776267	2.40799	1.20512	2785.33	3030	1578.67	2072.58	0.423548	1.46195
NC_007494.2.fa	14400	15199	800	3.9456	11.5336	7.75482	3842	4300	1618.5	2124.88	0.845911	2.02365
NC_007494.2.fa	16000	16999	1000	2.08616	17.3276	8.29598	3809.8	5026	1608	2111.09	0.815118	2.38076
NC_007494.2.fa	21800	22399	600	2.17033	9.13658	5.94741	3428.33	3797	1532.33	2011.75	0.76074	1.88741
NC_007494.2.fa	31000	31199	200	0.881994	0.881994	0.881994	2690	2690	1544	2027.07	0.408037	1.32704
NC_007494.2.fa	32800	39199	6400	2.46819	145.59	27.5503	9350.53	20884	2874.94	3774.41	1.28283	5.53305
NC_007494.2.fa	39800	40199	400	0.634964	0.881896	0.680205	2588.5	2647	1509.5	1981.77	0.384788	1.33567
NC_007494.2.fa	41600	41799	200	0.677749	0.677749	0.677749	2449	2449	1400	1838.01	0.413849	1.33242
NC_007494.2.fa	81400	81599	200	1.47797	1.47797	1.47797	2843	2843	1564	2053.32	0.469258	1.38458
NC_007494.2.fa	100400	101599	1200	3.03917	21.2399	10.4335	4153.33	5340	1640.17	2153.32	0.916747	2.47989
NC_007494.2.fa	112200	113999	1800	1.14273	7.82265	2.74485	3372.22	4182	1794.67	2356.16	0.508856	1.77492
NC_007494.2.fa	127200	127599	400	0.886103	1.6558	1.13972	2582.5	2747	1430	1877.4	0.457544	1.46319
NC_007494.2.fa	145600	145999	400	2.33793	5.08569	3.56149	3051.5	3194	1487	1952.23	0.643435	1.63607
NC_007494.2.fa	146400	146599	200	0.587521	0.587521	0.587521	2342	2342	1336	1753.99	0.416894	1.33524
NC_007494.2.fa	150800	151399	600	2.83422	12.3656	7.99555	4081.33	4868	1738.67	2282.64	0.81928	2.13262
NC_007494.2.fa	162000	162399	400	1.2109	2.52917	1.7248	2771.5	2906	1490	1956.17	0.500738	1.48555
NC_007494.2.fa	215200	215399	200	0.485746	0.485746	0.485746	2544	2544	1516	1990.31	0.35395	1.2782
NC_007494.2.fa	231000	232199	1200	2.90069	27.7433	14.4073	4773.5	6507	1712.67	2248.5	1.02851	2.89392
NC_007494.2.fa	238400	238799	400	1.81679	2.44366	2.00699	2641	2655	1361	1786.81	0.563977	1.48589
NC_007494.2.fa	239200	239799	600	2.35964	7.68748	5.18872	3686.33	4322	1729.67	2270.82	0.690951	1.90328
NC_007494.2.fa	266400	267199	800	2.10722	29.1665	15.1106	4451.5	5915	1550.25	2035.27	1.07966	2.90625
NC_007494.2.fa	277400	277999	600	3.63447	9.62381	5.80596	3594	4053	1630	2139.97	0.745851	1.89395
NC_007494.2.fa	289400	289799	400	2.18329	2.23042	2.1856	3023	3053	1599	2099.27	0.525873	1.45431
NC_007494.2.fa	309800	310199	400	12.7578	13.6009	13.045	4581.5	4602	1661.5	2181.33	1.07035	2.10972
NC_007494.2.fa	315000	315199	200	0.561725	0.561725	0.561725	2654	2654	1582	2076.96	0.353547	1.27783
NC_007494.2.fa	318000	318599	600	0.892098	1.80149	1.10816	2641.33	2879	1476.67	1938.67	0.443781	1.48504
NC_007494.2.fa	319600	320199	600	1.27506	4.02044	2.14393	2921.67	3180	1550	2034.94	0.518379	1.5627
NC_007494.2.fa	357000	357399	400	2.79339	4.82129	3.65785	3154.5	3287	1537	2017.88	0.643249	1.62894
NC_007494.2.fa	365200	365599	400	1.03077	1.15705	1.04505	2705	2710	1528.5	2006.72	0.430746	1.35046
NC_007494.2.fa	368000	368799	800	3.87075	13.7785	8.46224	3845	4484	1578.5	2072.36	0.881769	2.16372
NC_007494.2.fa	373200	373599	400	0.667472	0.774683	0.67812	2653.5	2711	1557	2044.13	0.377125	1.32623
NC_007494.2.fa	377200	377399	200	1.49418	1.49418	1.49418	3088	3088	1735	2277.82	0.43885	1.35568
NC_007494.2.fa	405600	405999	400	0.685118	0.815874	0.700314	2571.5	2586	1490	1956.17	0.394424	1.32197
NC_007494.2.fa	406400	406599	200	3.3276	3.3276	3.3276	2892	2892	1395	1831.45	0.658793	1.57908
NC_007494.2.fa	427800	428399	600	1.43803	7.2627	4.37355	3365	3847	1618.67	2125.09	0.650598	1.81027
NC_007494.2.fa	430000	430199	200	0.510293	0.510293	0.510293	1948	1948	1047	1374.57	0.502703	1.41717
NC_007494.2.fa	430800	431599	800	2.08989	26.1837	13.5963	4513.75	6192	1655.25	2173.12	0.983635	2.84936
NC_007494.2.fa	436200	436599	400	1.52584	1.73425	1.55993	2738.5	2831	1479	1941.73	0.495613	1.45798
NC_007494.2.fa	437200	437799	600	3.00322	19.6126	11.9175	4342.67	5334	1642.33	2156.17	0.973597	2.47384
NC_007494.2.fa	442800	442999	200	0.76971	0.76971	0.76971	2250	2250	1233	1618.77	0.474781	1.38995
NC_007494.2.fa	457600	458399	800	2.71624	32.4971	16.4954	4607	6182	1574.25	2066.78	1.07206	2.99112
NC_007494.2.fa	487200	487399	200	1.01489	1.01489	1.01489	2434	2434	1333	1750.05	0.4757	1.39082
NC_007494.2.fa	495200	495799	600	1.18569	10.7419	5.76362	3804.67	4528	1774.67	2329.9	0.681671	1.94343
NC_007494.2.fa	527000	527399	400	2.23496	3.00428	2.4884	3025.5	3042	1569.5	2060.54	0.555277	1.47631
NC_007494.2.fa	535000	535599	600	1.32212	5.20888	2.84259	3046.33	3452	1561	2049.39	0.566275	1.68441
NC_007494.2.fa	543800	544399	600	1.22946	7.14517	4.65376	3169.67	3558	1480.33	1943.48	0.690578	1.83074
NC_007494.2.fa	546200	546999	800	2.9214	61.173	30.9617	5769	8968	1436.5	1885.93	1.474	4.7552
NC_007494.2.fa	568200	568599	400	1.35729	2.21043	1.64913	2757.5	2828	1486	1950.92	0.498676	1.44957
NC_007494.2.fa	571800	572399	600	11.5263	31.041	20.2881	5175.33	6286	1603.33	2104.96	1.27849	2.98627
NC_007494.2.fa	588400	590599	2200	1.17583	3.30629	1.80631	2805	3166	1508	1979.8	0.502736	1.59915
NC_007494.2.fa	592000	592399	400	1.26839	2.62443	1.80073	2797.5	2986	1496.5	1964.71	0.506588	1.51982
NC_007494.2.fa	623600	623999	400	0.534905	0.586938	0.537691	2451	2464	1431.5	1879.37	0.383085	1.31108
NC_007494.2.fa	625400	625599	200	0.531138	0.531138	0.531138	2661	2661	1595	2094.02	0.345544	1.27076
NC_007494.2.fa	626200	626399	200	0.505905	0.505905	0.505905	2730	2730	1655	2172.8	0.329213	1.25645
NC_007494.2.fa	627200	627599	400	0.593882	0.697829	0.60395	2558	2591	1499.5	1968.64	0.377532	1.31613
NC_007494.2.fa	628800	628999	200	0.567518	0.567518	0.567518	2487	2487	1452	1906.28	0.383468	1.30463
NC_007494.2.fa	639200	639799	600	1.27507	8.38155	4.49689	3274	3763	1560.67	2048.95	0.661184	1.83655
NC_007494.2.fa	640400	640599	200	0.664251	0.664251	0.664251	1821	1821	925	1214.4	0.584089	1.4995
NC_007494.2.fa	669600	669999	400	3.47462	4.90932	4.04548	3353	3444	1621.5	2128.81	0.654789	1.6178
NC_007494.2.fa	680400	681799	1400	1.45363	9.50706	5.10492	3514.14	4174	1649.29	2165.29	0.685403	1.92768
NC_007494.2.fa	683200	683799	600	11.0494	25.7307	16.4194	4983.67	6234	1676	2200.37	1.15807	2.83317
NC_007494.2.fa	686800	686999	200	0.558847	0.558847	0.558847	2644	2644	1575	2067.77	0.354497	1.27867
NC_007494.2.fa	690200	690399	200	1.36861	1.36861	1.36861	1967	1967	952	1249.85	0.653822	1.57379
NC_007494.2.fa	690800	691799	1000	1.86132	8.26734	3.85449	3445.8	4381	1706.8	2240.8	0.603037	1.9551
NC_007494.2.fa	692400	693199	800	1.12522	6.38928	3.44431	3317.25	3806	1678.5	2203.65	0.579736	1.72714
NC_007494.2.fa	704600	704999	400	2.95624	3.52739	3.12259	2861	2922	1396	1832.76	0.644085	1.59431
NC_007494.2.fa	733000	733599	600	13.8176	41.5593	26.1767	6445.33	8159	1844.33	2421.36	1.37775	3.36959
NC_007494.2.fa	755600	756199	600	2.04424	7.15315	3.63448	3419.67	4054	1716.33	2253.32	0.591108	1.79913
NC_007494.2.fa	797400	797799	400	1.44072	1.46444	1.44133	2995.5	3154	1677	2201.68	0.44505	1.43254
NC_007494.2.fa	841800	841999	200	0.510469	0.510469	0.510469	2795	2795	1704	2237.13	0.321073	1.24937
NC_007494.2.fa	875600	875799	200	0.906501	0.906501	0.906501	2890	2890	1688	2216.12	0.382882	1.30408
NC_007494.2.fa	879800	880199	400	2.76791	3.78571	3.13697	3216	3387	1621.5	2128.81	0.593443	1.59103
NC_007494.2.fa	910200	910399	200	0.609035	0.609035	0.609035	2882	2882	1745	2290.95	0.330993	1.25799
NC_007494.2.fa	910800	911399	600	1.05257	30.5472	19.8183	4952.67	6153	1619	2125.53	1.13395	2.8948
NC_007494.2.fa	924800	925199	400	0.797066	0.88173	0.803988	2741	2877	1596	2095.34	0.387727	1.37305
NC_007494.2.fa	926200	926799	600	0.811871	1.39083	0.916329	2716	2777	1563	2052.01	0.404377	1.35331
NC_007494.2.fa	929200	930999	1800	1.17474	9.92613	3.26416	3204.56	4536	1630.89	2141.14	0.562404	2.1185
NC_007494.2.fa	933800	937599	3800	2.12437	17.0591	5.95847	3514.84	5024	1572.26	2064.17	0.74801	2.43391
NC_007494.2.fa	940400	941599	1200	0.840719	6.0488	2.46797	3037.67	3771	1607	2109.78	0.506791	1.78739
NC_007494.2.fa	942400	942999	600	2.91423	51.3875	32.6772	4373	5818	1045.67	1372.82	1.59417	4.23799
NC_009007.1.fa	400	799	400	0.935118	2.10032	1.37475	2239	2633	1176.5	1544.59	0.587482	1.70466
NC_009007.1.fa	5600	6399	800	1.94418	4.13033	2.71398	4583.5	4996	2548.25	3345.51	0.450943	1.49334
NC_009007.1.fa	36400	36599	200	0.827967	0.827967	0.827967	4000	4000	2510	3295.3	0.279515	1.21385
NC_009007.1.fa	37800	37999	200	0.574467	0.574467	0.574467	3595	3595	2288	3003.84	0.259105	1.1968
NC_009007.1.fa	66000	66599	600	1.01434	1.29186	1.07535	4311	4704	2667.33	3501.85	0.29847	1.34329
NC_009007.1.fa	67600	68399	800	5.61968	24.2403	13.9856	7026	8701	2729.25	3583.14	0.934664	2.42832
NC_009007.1.fa	81000	81599	600	4.45389	12.6249	7.15691	5531.67	6486	2577.33	3383.7	0.698487	1.91684
NC_009007.1.fa	86600	86799	200	0.728345	0.728345	0.728345	3342	3342	2082	2733.39	0.289925	1.22266
NC_009007.1.fa	88800	90199	1400	0.996866	44.2008	13.5895	6401.71	11022	2632.29	3455.84	0.808037	3.18938
NC_009007.1.fa	97800	98199	400	3.56219	5.40252	4.33342	4034	4267	2005.5	2632.95	0.613055	1.62061
NC_009007.1.fa	99000	99199	200	0.495278	0.495278	0.495278	2384	2384	1389	1823.57	0.386431	1.30732
NC_009007.1.fa	113600	113999	400	5.16437	7.04874	5.95746	3913	4770	1799	2361.85	0.769772	2.01961
NC_009008.1.fa	600	799	200	0.716689	0.716689	0.716689	2522	2522	1448	1901.03	0.407599	1.32665
NC_009008.1.fa	6200	6799	600	13.4665	37.9659	22.9677	9668	12165	3146	4130.28	1.20442	2.94532
NC_009008.1.fa	25000	25799	800	3.00545	8.90067	5.16376	5787.25	6990	2903.5	3811.91	0.58967	1.83373
NC_009008.1.fa	30800	32199	1400	1.3947	9.96273	4.94224	5191.57	6378	2640.43	3466.53	0.569019	1.83988
NC_009008.1.fa	32800	33599	800	1.08604	3.24306	1.83389	4177.5	4439	2460	3229.65	0.369387	1.37445
NC_009008.1.fa	36600	36999	400	2.1063	2.95683	2.39693	3557	3747	1899.5	2493.79	0.510172	1.50253

## Sheet: 1056_Rep4_ChIP_IPvsINPUT_MOSAiC
CenR ChIP-seq in ΔRSP1056 background
chrID	peakStart	peakStop	peakSize	logAveP	logMinP	aveLogP	aveChipCount	maxChipCount	aveInputCount	aveInputCountScaled	aveLog2Ratio	IP/IN
NC_007488.2.fa	19200	19399	200	1.19638	1.19638	1.19638	2997	2997	1546	2089.57	0.520104	1.43427
NC_007488.2.fa	20400	20799	400	4.42075	5.21227	4.68429	3653.5	3718	1792.5	2422.74	0.598765	1.53463
NC_007488.2.fa	22400	23199	800	1.39405	15.2483	7.70737	3931.5	4686	1766	2386.92	0.706433	1.9632
NC_007488.2.fa	25400	25599	200	0.558996	0.558996	0.558996	2880	2880	1547	2090.92	0.46174	1.37738
NC_007488.2.fa	61800	62399	600	1.13022	4.19953	2.97184	3365.33	3567	1730.33	2338.72	0.52228	1.5252
NC_007489.1.fa	1	399	400	2.05639	3.59788	2.67976	4200	4511	3051	4123.73	0.0271729	1.09391
NC_007489.1.fa	46800	47399	600	0.792543	3.21189	1.48869	3157.33	3465	1739.67	2351.33	0.422497	1.47363
NC_007489.1.fa	49800	50199	400	2.76542	3.35503	2.93961	3259.5	3364	1564.5	2114.58	0.624566	1.59086
NC_007489.1.fa	66800	67199	400	4.26659	7.39942	5.68257	3619.5	3819	1600.5	2163.23	0.74014	1.76541
NC_007489.1.fa	70600	71199	600	0.927152	3.04209	1.63932	3045.33	3282	1548.67	2093.17	0.552299	1.56795
NC_007489.1.fa	75800	76399	600	1.91953	5.72804	3.4842	4153.67	4617	2777	3753.39	0.145559	1.23009
NC_007489.1.fa	79400	80199	800	2.08963	20.6514	10.6718	4185	5169	1699.25	2296.7	0.845197	2.25062
NC_007489.1.fa	95000	95599	600	3.41194	17.2011	9.52369	3988.33	4767	1590.33	2149.49	0.874242	2.21773
NC_007489.1.fa	102000	102399	400	0.911718	3.49612	2.05369	3126.5	3317	1579.5	2134.85	0.547863	1.55374
NC_007490.2.fa	1200	2999	1800	0.893356	7.48836	3.12287	3147.78	4216	1444.89	1952.91	0.713224	2.15883
NC_007490.2.fa	35200	36199	1000	0.949111	15.3647	5.915	3829	5006	1916	2589.66	0.54074	1.93307
NC_007490.2.fa	37800	38199	400	0.836238	1.78538	1.17286	3060.5	3169	1659	2242.3	0.447711	1.41328
NC_007490.2.fa	44600	44799	200	0.744735	0.744735	0.744735	3083	3083	1797	2428.82	0.343952	1.26934
NC_007490.2.fa	65200	66199	1000	0.842515	10.9425	4.35216	3836	4228	2404	3249.24	0.343477	1.30123
NC_007490.2.fa	66600	77399	10800	1.45439	7.92875	3.14508	4998.94	5912	4391.98	5936.19	-0.2474	0.995924
NC_007490.2.fa	78200	83199	5000	1.19874	7.02735	2.18724	4754.92	5549	4290.68	5799.27	-0.288284	0.956844
NC_007490.2.fa	83600	84199	600	0.777893	1.81786	1.01619	4307.67	4610	3898.67	5269.43	-0.291345	0.874857
NC_007493.2.fa	200	4599	4400	2.97434	9.21917	5.24567	3312.5	3739	1301.77	1759.47	0.911967	2.12507
NC_007493.2.fa	5400	5599	200	0.497068	0.497068	0.497068	2935	2935	1651	2231.49	0.395199	1.31527
NC_007493.2.fa	9200	9399	200	0.501236	0.501236	0.501236	2385	2385	885	1196.16	0.994973	1.99387
NC_007493.2.fa	76200	76399	200	1.83717	1.83717	1.83717	2688	2688	1025	1385.39	0.955739	1.94025
NC_007493.2.fa	81000	81199	200	0.602123	0.602123	0.602123	2403	2403	885	1196.16	1.00582	2.00892
NC_007493.2.fa	92600	92999	400	4.66185	4.72821	4.66625	3498	3526	1590.5	2149.72	0.702264	1.64022
NC_007493.2.fa	103800	104199	400	0.787911	1.35631	0.953108	3109	3203	1776	2400.44	0.372431	1.33434
NC_007493.2.fa	126000	126399	400	1.56208	1.70938	1.58083	3160	3195	1694.5	2290.28	0.464253	1.39502
NC_007493.2.fa	137600	137799	200	0.504554	0.504554	0.504554	2844	2844	1512	2043.62	0.476598	1.39165
NC_007493.2.fa	156200	156999	800	2.08884	12.4289	6.42116	3690.25	4510	1632.75	2206.82	0.739509	2.04366
NC_007493.2.fa	184400	184799	400	0.669233	0.923503	0.716711	2517	2785	1021	1379.98	0.918952	2.01814
NC_007493.2.fa	193800	194799	1000	0.967148	6.13267	2.43006	3107.2	3570	1489.4	2013.07	0.624491	1.77341
NC_007493.2.fa	210600	212599	2000	1.92005	202.558	44.1617	6307.7	16159	1690	2284.2	1.19333	7.07425
NC_007493.2.fa	214200	214999	800	1.6298	5.67862	3.29092	3135.75	3291	1377	1861.15	0.760542	1.76826
NC_007493.2.fa	243600	243999	400	2.41416	4.83893	3.47644	3437	3615	1716	2319.34	0.565302	1.55863
NC_007493.2.fa	246600	246999	400	2.41399	5.91608	4.01455	2783	2847	911.5	1231.98	1.23599	2.31091
NC_007493.2.fa	255000	255799	800	1.84852	23.4122	12.2772	4147.75	5333	1566.5	2117.28	0.918896	2.5188
NC_007493.2.fa	259000	259599	600	3.70423	7.97762	5.11464	3562.67	3883	1619	2188.24	0.700036	1.77449
NC_007493.2.fa	272000	272199	200	1.09993	1.09993	1.09993	3159	3159	1794	2424.77	0.381484	1.30281
NC_007493.2.fa	288000	288199	200	0.831375	0.831375	0.831375	3620	3620	2662	3597.95	0.00881044	1.00613
NC_007493.2.fa	289800	290599	800	2.37935	7.50187	4.95425	3515.25	3777	1588.5	2147.01	0.708701	1.75919
NC_007493.2.fa	291400	291799	400	1.15494	2.16433	1.52001	3359	3470	2016.5	2725.5	0.300625	1.27316
NC_007493.2.fa	303000	303799	800	2.46165	42.105	20.7766	5011.75	6806	1664	2249.06	1.10551	3.02615
NC_007493.2.fa	309600	309799	200	0.737826	0.737826	0.737826	2882	2882	1495	2020.64	0.512045	1.42628
NC_007493.2.fa	312400	312799	400	2.17667	3.79387	2.83739	2911	3106	1144	1546.23	0.913859	2.00876
NC_007493.2.fa	329200	329399	200	1.44368	1.44368	1.44368	3089	3089	1622	2192.29	0.494509	1.40903
NC_007493.2.fa	333400	333799	400	4.85307	5.23562	4.94425	3466	3496	1511	2042.26	0.762766	1.71183
NC_007493.2.fa	355400	355999	600	1.3205	4.06666	2.30816	3228.33	3435	1658	2240.95	0.525072	1.53283
NC_007493.2.fa	360400	360799	400	1.87347	2.04021	1.89675	3311.5	3356	1843.5	2491.67	0.412035	1.34689
NC_007493.2.fa	380000	380999	1000	1.06395	2.97796	1.82132	3269.2	3433	1825.6	2467.48	0.412036	1.3913
NC_007493.2.fa	400400	400599	200	0.671727	0.671727	0.671727	3002	3002	1695	2290.96	0.389823	1.31037
NC_007493.2.fa	401400	401999	600	2.68268	9.11036	4.97759	3437	3901	1500.67	2028.3	0.756423	1.92329
NC_007493.2.fa	418000	418399	400	1.08468	1.36144	1.13922	3018.5	3107	1592	2151.74	0.489114	1.44394
NC_007493.2.fa	419000	420199	1200	0.557773	1.65474	0.812806	3076.33	3397	1813	2450.45	0.327733	1.38628
NC_007493.2.fa	442600	442799	200	0.686446	0.686446	0.686446	3125	3125	1883	2545.06	0.296052	1.22787
NC_007493.2.fa	479600	480599	1000	8.12027	27.2269	16.2619	4425	5051	1426.6	1928.19	1.22868	2.61956
NC_007493.2.fa	500400	500599	200	0.901641	0.901641	0.901641	3171	3171	1886	2549.11	0.314831	1.24396
NC_007493.2.fa	505400	505599	200	1.14747	1.14747	1.14747	2940	2940	1476	1994.96	0.559225	1.47371
NC_007493.2.fa	512400	512599	200	0.606671	0.606671	0.606671	2846	2846	1481	2001.72	0.507484	1.42178
NC_007493.2.fa	516600	516799	200	0.626833	0.626833	0.626833	3069	3069	1815	2453.15	0.323015	1.25104
NC_007493.2.fa	537000	537199	200	0.693961	0.693961	0.693961	2906	2906	1543	2085.52	0.478435	1.39342
NC_007493.2.fa	548400	548999	600	1.28864	14.7286	8.42295	3995.67	4722	1760.67	2379.71	0.726048	1.98427
NC_007493.2.fa	580600	580799	200	1.11871	1.11871	1.11871	2725	2725	1190	1608.4	0.760261	1.69423
NC_007493.2.fa	600600	600999	400	1.04831	1.20672	1.0696	2964	3058	1530	2067.95	0.521621	1.47876
NC_007493.2.fa	609400	609599	200	0.576615	0.576615	0.576615	2981	2981	1695	2290.96	0.379699	1.3012
NC_007493.2.fa	618200	618999	800	1.40587	3.99883	2.45574	2823.5	3080	1123	1517.84	0.943721	2.02919
NC_007493.2.fa	619600	620199	600	1.98005	5.96318	3.22626	2997	3229	1210	1635.43	0.8772	1.9744
NC_007493.2.fa	623800	624599	800	6.62262	35.1976	20.6349	4724.25	6057	1391.25	1880.41	1.27913	3.2211
NC_007493.2.fa	666600	666999	400	10.1433	12.8385	11.3407	4158	4293	1534	2073.35	1.00285	2.07056
NC_007493.2.fa	670200	671399	1200	0.796057	20.9144	7.55017	3595.83	4969	1494.67	2020.19	0.800001	2.45967
NC_007493.2.fa	676000	676399	400	0.926024	1.73967	1.19968	3149	3274	1779	2404.49	0.388364	1.36162
NC_007493.2.fa	683600	684199	600	1.32372	4.94854	2.49291	2897	3127	1211	1636.79	0.844178	1.91045
NC_007493.2.fa	694400	694999	600	1.83218	24.6594	15.3809	4298.67	5079	1407.67	1902.6	1.13215	2.66951
NC_007493.2.fa	706400	707199	800	1.14118	17.3908	8.50273	4115.5	5247	1917.25	2591.35	0.628817	2.02481
NC_007493.2.fa	711200	712999	1800	1.02124	123.439	29.5097	5465.11	12878	1647.78	2227.13	1.05827	5.78232
NC_007493.2.fa	714600	715599	1000	1.01335	3.07291	1.78892	3092.8	3280	1571	2123.36	0.542487	1.54472
NC_007493.2.fa	716200	716599	400	3.1181	4.48699	3.65672	2922.5	2994	1067	1442.16	1.03837	2.07606
NC_007493.2.fa	717800	717999	200	1.72454	1.72454	1.72454	3033	3033	1484	2005.77	0.596345	1.51214
NC_007493.2.fa	726600	727199	600	1.48522	9.02457	4.56707	3293	3712	1405.33	1899.45	0.788419	1.95425
NC_007493.2.fa	731800	732999	1200	1.50444	60.7676	22.9316	4829.33	7333	1494.5	2019.96	1.18895	3.63026
NC_007493.2.fa	734800	735199	400	1.62458	1.77053	1.64303	2690.5	2825	1060	1432.69	0.919914	1.97181
NC_007493.2.fa	740600	741399	800	3.35067	11.3243	7.39352	3530	4320	1313	1774.65	1.04211	2.43429
NC_007493.2.fa	744400	744799	400	2.66843	3.89863	3.1395	2973	3174	1176.5	1590.16	0.90781	1.99603
NC_007493.2.fa	747200	747599	400	0.844689	1.13664	0.904152	2822	2884	1368.5	1849.66	0.609222	1.5592
NC_007493.2.fa	766800	767199	400	3.64734	8.60501	5.97566	3629.5	3906	1585.5	2142.96	0.755979	1.82271
NC_007493.2.fa	777000	779399	2400	5.15737	21.0576	11.1322	3918	4648	1357.42	1834.68	1.13824	2.53341
NC_007493.2.fa	799200	799599	400	2.17712	2.43479	2.22565	2747	2759	1033	1396.2	0.975896	1.97608
NC_007493.2.fa	804400	805199	800	2.10545	17.4419	9.7668	3908.75	4856	1504.5	2033.48	0.977968	2.38803
NC_007493.2.fa	856800	857199	400	9.72659	10.7937	10.1191	4109	4222	1605.5	2169.99	0.92087	1.94563
NC_007493.2.fa	872000	872399	400	5.07154	5.50772	5.18304	3509	3600	1529	2066.59	0.764297	1.742
NC_007493.2.fa	907400	907999	600	3.18843	8.80154	5.13203	3321	3665	1337.67	1807.99	0.880135	2.02712
NC_007493.2.fa	919000	919399	400	1.24664	3.04464	1.99686	3301.5	3453	1817	2455.85	0.425333	1.40603
NC_007493.2.fa	934800	934999	200	1.78076	1.78076	1.78076	3006	3006	1439	1944.95	0.62785	1.54554
NC_007493.2.fa	956600	957199	600	2.59282	10.7459	5.2213	3649.67	4297	1743	2355.84	0.621379	1.82398
NC_007493.2.fa	971400	971599	200	1.04535	1.04535	1.04535	2979	2979	1556	2103.09	0.502118	1.41649
NC_007493.2.fa	975800	976399	600	1.17613	15.1587	8.69859	3736	4425	1422.33	1922.42	0.93211	2.30178
NC_007493.2.fa	1026600	1026799	200	0.668801	0.668801	0.668801	2972	2972	1650	2230.14	0.41414	1.33265
NC_007493.2.fa	1027600	1030799	3200	2.06553	121.552	40.3404	6355.5	11997	1623.75	2194.66	1.41823	5.46646
NC_007493.2.fa	1055800	1056399	600	13.5124	34.6427	20.8783	4948.33	5990	1521.67	2056.68	1.25144	2.91246
NC_007493.2.fa	1125600	1125999	400	0.841354	0.900485	0.844902	2989	3015	1624	2195	0.445373	1.37358
NC_007493.2.fa	1136200	1136599	400	2.95129	4.24106	3.4513	3340.5	3485	1584.5	2141.61	0.640663	1.62728
NC_007493.2.fa	1179800	1180199	400	4.28245	6.18134	5.08275	3564	3604	1620	2189.59	0.706008	1.64597
NC_007493.2.fa	1187600	1188199	600	0.891517	3.78875	1.83467	2944.33	3269	1367.67	1848.54	0.670408	1.76843
NC_007493.2.fa	1190000	1190599	600	5.93207	17.1651	11.2941	4210	4837	1615	2182.83	0.938127	2.21593
NC_007493.2.fa	1198200	1198799	600	3.08775	10.9596	6.01219	3386	3842	1318	1781.41	0.928887	2.15672
NC_007493.2.fa	1204600	1204799	200	1.1047	1.1047	1.1047	2973	2973	1533	2072	0.520685	1.43485
NC_007493.2.fa	1251200	1252399	1200	1.14148	5.28391	2.19307	2967.83	3158	1374.67	1858	0.72078	1.69968
NC_007493.2.fa	1253400	1253799	400	0.656278	0.670349	0.656498	2967.5	2999	1647.5	2226.76	0.414793	1.3468
NC_007493.2.fa	1254400	1255199	800	2.70542	5.03238	4.0055	3471	3785	1670	2257.17	0.637632	1.67688
NC_007493.2.fa	1298800	1299399	600	2.13689	5.49604	3.18608	3410.33	3703	1737.67	2348.63	0.535929	1.57667
NC_007493.2.fa	1343600	1343799	200	0.865022	0.865022	0.865022	2961	2961	1576	2130.12	0.474961	1.39006
NC_007493.2.fa	1360400	1360599	200	0.860855	0.860855	0.860855	2967	2967	1586	2143.63	0.468759	1.3841
NC_007493.2.fa	1362600	1362999	400	1.69104	1.69455	1.69106	3224.5	3268	1764	2384.22	0.436249	1.37068
NC_007493.2.fa	1379400	1379599	200	1.58337	1.58337	1.58337	2570	2570	924	1248.88	1.04054	2.05785
NC_007493.2.fa	1400600	1401399	800	3.68263	57.3721	30.4626	5600	7780	1604	2167.96	1.25521	3.58862
NC_007493.2.fa	1418200	1418999	800	1.11407	28.6362	14.8034	4361.75	5790	1544.25	2087.21	1.01433	2.77404
NC_007493.2.fa	1420200	1421399	1200	2.60829	31.7306	15.805	4552.33	6290	1581.33	2137.33	1.04332	2.94293
NC_007493.2.fa	1426400	1426799	400	10.4122	10.6071	10.4426	3547.5	3653	1034	1397.55	1.34752	2.61386
NC_007493.2.fa	1443800	1444199	400	9.58169	15.1746	12.2276	4086.5	4271	1392.5	1882.1	1.11923	2.26927
NC_007493.2.fa	1451000	1451399	400	1.15717	1.40041	1.2013	3174.5	3185	1792.5	2422.74	0.389826	1.31463
NC_007493.2.fa	1464600	1465199	600	2.09958	13.8688	8.807	4042.67	4715	1723.67	2329.7	0.774744	2.02386
NC_007493.2.fa	1471800	1472199	400	1.84451	6.6088	4.07614	3636	3982	1899	2566.68	0.495724	1.55142
NC_007493.2.fa	1479200	1479799	600	9.76743	41.0328	25.8453	5492	6800	1657.67	2240.5	1.2658	3.03504
NC_007493.2.fa	1481600	1481999	400	6.01266	7.72608	6.72096	3680.5	3834	1527.5	2064.57	0.833259	1.85705
NC_007493.2.fa	1519200	1520399	1200	5.10206	88.0657	37.4318	6191.33	9756	1677.33	2267.08	1.33243	4.30333
NC_007493.2.fa	1531200	1531399	200	1.42823	1.42823	1.42823	2924	2924	1394	1884.13	0.633774	1.55191
NC_007493.2.fa	1553200	1553599	400	0.806512	0.816656	0.806628	2906.5	2930	1512	2043.62	0.508334	1.43373
NC_007493.2.fa	1564400	1564599	200	0.54919	0.54919	0.54919	2824	2824	1467	1982.79	0.509988	1.42425
NC_007493.2.fa	1584200	1584799	600	2.00097	15.6069	10.1643	3930.33	4592	1488.33	2011.63	0.950694	2.28273
NC_007493.2.fa	1618200	1618799	600	1.05574	3.5666	2.56088	3032	3255	1361	1839.53	0.723489	1.76948
NC_007493.2.fa	1620200	1620599	400	1.20317	2.68433	1.79685	2581	2868	913.5	1234.68	1.0894	2.32286
NC_007493.2.fa	1622000	1622599	600	1.71394	11.5025	7.22821	3812.33	4405	1664.67	2249.96	0.747639	1.95781
NC_007493.2.fa	1627400	1628399	1000	1.58017	8.58633	5.1852	3650	3985	1737.8	2348.81	0.635382	1.69661
NC_007493.2.fa	1631000	1631399	400	2.15067	2.58705	2.26225	3324	3329	1785.5	2413.28	0.463051	1.37945
NC_007493.2.fa	1636000	1636399	400	0.827012	4.92436	2.72518	2603.5	2744	863.5	1167.1	1.16819	2.35112
NC_007493.2.fa	1642800	1642999	200	1.25752	1.25752	1.25752	3099	3099	1680	2270.68	0.448506	1.36479
NC_007493.2.fa	1661200	1661799	600	1.00601	2.13559	1.30065	3099.67	3279	1682	2273.39	0.449644	1.44234
NC_007493.2.fa	1662400	1663399	1000	2.46216	12.5309	7.32473	3727.8	4256	1552.8	2098.76	0.82817	2.02786
NC_007493.2.fa	1663800	1664399	600	2.89472	10.2994	5.87434	3553	4057	1513	2044.97	0.788709	1.98389
NC_007493.2.fa	1674200	1674799	600	5.53243	13.5799	8.40834	4111	4731	1821	2461.26	0.732504	1.92219
NC_007493.2.fa	1678800	1679199	400	16.1224	21.2281	18.5247	4119.5	4400	1024	1384.04	1.66011	3.17911
NC_007493.2.fa	1727800	1728399	600	4.80517	25.4498	17.4206	4529.33	5293	1461	1974.68	1.18725	2.68043
NC_007493.2.fa	1734400	1734999	600	2.25862	6.45898	4.24033	3444.33	3714	1601	2163.91	0.667916	1.71634
NC_007493.2.fa	1797400	1797599	200	0.754846	0.754846	0.754846	2888	2888	1499	2026.05	0.511192	1.42544
NC_007493.2.fa	1807800	1807999	200	0.735939	0.735939	0.735939	3014	3014	1693	2288.26	0.397279	1.31716
NC_007493.2.fa	1809000	1809599	600	1.51658	6.73559	3.63662	2461	2617	624.667	844.298	1.55916	3.09962
NC_007493.2.fa	1835600	1835799	200	0.696403	0.696403	0.696403	2983	2983	1658	2240.95	0.412494	1.33113
NC_007493.2.fa	1836800	1838799	2000	3.67699	91.753	43.438	6997.7	10486	1795.5	2426.79	1.45118	4.32093
NC_007493.2.fa	1843400	1843799	400	4.27031	6.75562	5.3628	3286.5	3401	1251.5	1691.53	0.95762	2.01061
NC_007493.2.fa	1849200	1849399	200	1.55512	1.55512	1.55512	3042	3042	1531	2069.3	0.555657	1.47006
NC_007493.2.fa	1851800	1852199	400	1.05249	2.98164	1.86783	3121.5	3249	1600	2162.56	0.529008	1.50239
NC_007493.2.fa	1857000	1857399	400	1.09386	1.41651	1.16365	3008.5	3045	1572.5	2125.39	0.501029	1.43268
NC_007493.2.fa	1871000	1871999	1000	3.56541	42.377	22.6294	5367.2	6988	1807.8	2443.42	1.09855	2.85993
NC_007493.2.fa	1877200	1877399	200	1.6878	1.6878	1.6878	2933	2933	1356	1832.77	0.678058	1.60031
NC_007493.2.fa	1911600	1912599	1000	1.03515	4.26402	1.88265	3178.8	3491	1686.4	2279.34	0.482903	1.53159
NC_007493.2.fa	1920400	1920799	400	1.68104	3.96304	2.6721	2808.5	2913	1059.5	1432.02	0.972309	2.03419
NC_007493.2.fa	1965600	1965799	200	0.837123	0.837123	0.837123	2674	2674	1181	1596.24	0.74396	1.67519
NC_007493.2.fa	2055800	2056599	800	2.08172	11.8117	6.62666	3736.75	4215	1657.25	2239.94	0.732746	1.88175
NC_007493.2.fa	2064800	2065399	600	7.67839	23.8337	13.6032	4489.67	5501	1685	2277.44	0.961537	2.41543
NC_007493.2.fa	2094800	2094999	200	0.560303	0.560303	0.560303	2713	2713	1304	1762.48	0.621992	1.5393
NC_007493.2.fa	2098200	2098399	200	0.763842	0.763842	0.763842	2539	2539	1023	1382.68	0.876313	1.83628
NC_007493.2.fa	2114600	2114999	400	1.42681	1.70585	1.48208	3139	3164	1687	2280.15	0.461017	1.38763
NC_007493.2.fa	2119000	2120199	1200	1.94458	12.8561	8.93603	3853.33	4538	1509.33	2040.01	0.938461	2.2245
NC_007493.2.fa	2123600	2123799	200	1.04922	1.04922	1.04922	2777	2777	1259	1701.66	0.706255	1.63193
NC_007493.2.fa	2161000	2161799	800	1.94295	25.436	14.3159	4864.5	6192	2019.75	2729.89	0.797781	2.26822
NC_007493.2.fa	2173200	2173399	200	0.736314	0.736314	0.736314	2946	2946	1590	2149.04	0.454883	1.37084
NC_007493.2.fa	2174600	2174999	400	0.848611	3.7531	2.15048	2995	3286	1380	1865.21	0.678831	1.76174
NC_007493.2.fa	2286200	2286599	400	0.561999	0.618377	0.565242	2693	2751	1276.5	1725.31	0.645849	1.59449
NC_007493.2.fa	2323800	2324199	400	0.602609	0.609488	0.602662	2301.5	2339	772	1043.43	1.14242	2.24164
NC_007493.2.fa	2325200	2325599	400	0.531129	0.588301	0.534458	2347.5	2448	843.5	1140.07	1.0572	2.14723
NC_007493.2.fa	2332800	2333399	600	13.5963	31.6382	20.2155	5282.33	6306	1851.33	2502.26	1.06619	2.52012
NC_007493.2.fa	2342000	2342399	400	2.59589	3.00697	2.69776	2875.5	2966	1128.5	1525.28	0.926337	1.94456
NC_007493.2.fa	2344400	2344799	400	1.03541	3.82539	2.28006	3244	3470	1693.5	2288.93	0.499412	1.51599
NC_007493.2.fa	2361600	2362199	600	1.11345	6.36667	2.816	3271.67	3729	1647.33	2226.53	0.548431	1.6748
NC_007493.2.fa	2363600	2364399	800	2.19861	15.0283	7.84438	3916.75	4682	1741	2353.13	0.714512	1.98969
NC_007493.2.fa	2370600	2370799	200	1.47849	1.47849	1.47849	3142	3142	1691	2285.55	0.458968	1.37472
NC_007493.2.fa	2388400	2389199	800	1.22474	5.32699	3.0498	3455	3876	1841.5	2488.97	0.468612	1.55727
NC_007493.2.fa	2413600	2413999	400	0.895367	1.87518	1.24644	3139.5	3202	1760.5	2379.49	0.400608	1.34567
NC_007493.2.fa	2430600	2431199	600	1.46344	4.60027	2.89585	3394.33	3645	1779.33	2404.94	0.49869	1.51563
NC_007493.2.fa	2431600	2431999	400	1.60648	1.77365	1.62986	3099	3153	1589.5	2148.37	0.528562	1.46763
NC_007493.2.fa	2441600	2441999	400	0.743536	0.787802	0.745585	3115.5	3158	1848	2497.75	0.320005	1.26434
NC_007493.2.fa	2461000	2461399	400	1.14424	1.21865	1.14969	3140.5	3195	1769.5	2391.65	0.393584	1.3359
NC_007493.2.fa	2464000	2464399	400	1.03055	1.53349	1.1686	2999	3141	1559	2107.14	0.511513	1.49065
NC_007493.2.fa	2484000	2484599	600	5.90551	11.8069	8.19752	4135	4566	1877.67	2537.85	0.700741	1.79916
NC_007493.2.fa	2495400	2495999	600	2.02965	5.63646	3.13796	3281.67	3547	1581	2136.88	0.618373	1.6599
NC_007493.2.fa	2497400	2497599	200	0.644896	0.644896	0.644896	2932	2932	1597	2158.5	0.441678	1.35835
NC_007493.2.fa	2501800	2501999	200	1.73072	1.73072	1.73072	3346	3346	1935	2615.34	0.355317	1.27937
NC_007493.2.fa	2503000	2503199	200	1.84382	1.84382	1.84382	2961	2961	1363	1842.23	0.684337	1.60729
NC_007493.2.fa	2526400	2526999	600	7.50233	26.4174	16.0099	4739	5647	1718.67	2322.95	1.01204	2.43096
NC_007493.2.fa	2531200	2531599	400	0.978206	2.63575	1.65887	3067	3221	1562	2111.2	0.536742	1.52568
NC_007493.2.fa	2564000	2564399	400	2.13809	2.29902	2.15998	2906	3032	1237.5	1672.6	0.804432	1.81274
NC_007493.2.fa	2567800	2568199	400	0.940245	1.51237	1.10701	2617.5	2653	1066	1440.8	0.869614	1.84133
NC_007493.2.fa	2587200	2587799	600	1.36222	8.83863	4.77701	3755	4287	1946.33	2630.66	0.502643	1.62963
NC_007493.2.fa	2590800	2590999	200	0.542311	0.542311	0.542311	2687	2687	1273	1720.58	0.642796	1.56168
NC_007493.2.fa	2591800	2591999	200	0.727889	0.727889	0.727889	2959	2959	1612	2178.78	0.441417	1.3581
NC_007493.2.fa	2592600	2595199	2600	1.97115	13.7049	5.00595	3239.77	4020	1369.38	1850.86	0.944437	2.17197
NC_007493.2.fa	2595600	2595999	400	1.04879	1.13255	1.05557	2979.5	2988	1554.5	2101.06	0.503758	1.42214
NC_007493.2.fa	2598200	2598399	200	2.67674	2.67674	2.67674	3257	3257	1608	2173.37	0.583389	1.49859
NC_007493.2.fa	2607600	2608199	600	0.904137	5.73181	2.5506	3126.33	3519	1500	2027.4	0.626861	1.73572
NC_007493.2.fa	2615200	2615399	200	1.6286	1.6286	1.6286	3155	3155	1676	2265.28	0.477772	1.39276
NC_007493.2.fa	2616000	2616999	1000	1.27184	3.85367	1.83187	3254.2	3453	1791.8	2421.79	0.427325	1.4258
NC_007493.2.fa	2659200	2661199	2000	2.36516	29.3969	12.9907	4363.8	5754	1694	2289.61	0.9226	2.51309
NC_007493.2.fa	2661600	2661999	400	1.02802	1.16568	1.04467	3134	3157	1788	2416.66	0.374818	1.30635
NC_007493.2.fa	2687200	2687599	400	8.60297	8.86105	8.65163	3984	4003	1634.5	2209.19	0.850398	1.81198
NC_007493.2.fa	2714600	2714999	400	2.36321	2.59073	2.4027	3287	3306	1703	2301.77	0.514833	1.43628
NC_007493.2.fa	2717000	2717399	400	2.13086	5.81945	3.82466	3263.5	3572	1438	1943.6	0.743097	1.83783
NC_007493.2.fa	2741400	2741999	600	3.86294	16.8597	9.80312	3952.33	4655	1511.33	2042.72	0.936629	2.27883
NC_007493.2.fa	2750200	2750399	200	1.26913	1.26913	1.26913	3162	3162	1771	2393.68	0.401461	1.32098
NC_007493.2.fa	2785400	2785599	200	0.5278	0.5278	0.5278	2268	2268	747	1009.64	1.16678	2.24634
NC_007493.2.fa	2790000	2790399	400	0.924397	1.12087	0.955242	3191	3295	1903	2572.09	0.312783	1.28106
NC_007493.2.fa	2799400	2800199	800	1.02333	3.04911	1.80419	3274.5	3431	1836.75	2482.55	0.402742	1.38205
NC_007493.2.fa	2801000	2801399	400	5.12185	6.224	5.53116	3608.5	3723	1594	2154.45	0.743413	1.72805
NC_007493.2.fa	2804400	2804599	200	0.853344	0.853344	0.853344	2428	2428	872	1178.59	1.04207	2.06008
NC_007493.2.fa	2805000	2805599	600	5.09097	11.6998	7.42715	4171.33	4656	2023.33	2734.73	0.606555	1.70254
NC_007493.2.fa	2811400	2811999	600	2.18748	11.1835	5.4268	3498.33	4089	1544.33	2087.32	0.74512	1.95897
NC_007493.2.fa	2813400	2814199	800	0.602865	4.99645	3.60558	2430.25	3633	1259.25	1702	0.419179	2.13455
NC_007493.2.fa	2817600	2818399	800	2.16676	15.7581	8.68365	3754	4419	1498.25	2025.03	0.906351	2.18219
NC_007493.2.fa	2836600	2836799	200	0.520243	0.520243	0.520243	3092	3092	1893	2558.58	0.273102	1.20849
NC_007493.2.fa	2847000	2847199	200	0.76659	0.76659	0.76659	3054	3054	1745	2358.54	0.372668	1.29487
NC_007493.2.fa	2849000	2850399	1400	1.02122	4.38479	2.18785	3333.29	3722	1828.71	2471.69	0.43049	1.50585
NC_007493.2.fa	2867200	2867799	600	1.97271	8.27121	5.23778	3210	3412	1237	1671.93	0.969865	2.04076
NC_007493.2.fa	2868200	2868399	200	0.64865	0.64865	0.64865	3037	3037	1757	2374.76	0.354734	1.27887
NC_007493.2.fa	2889000	2889399	400	1.35783	2.01064	1.55932	2449.5	2643	794.5	1073.84	1.2111	2.46125
NC_007493.2.fa	2903000	2903399	400	2.48198	4.38167	3.28268	3323.5	3439	1597.5	2159.18	0.621513	1.59274
NC_007493.2.fa	2915400	2916399	1000	1.2872	35.4301	13.8315	4473.8	6402	1784.4	2411.79	0.84352	2.65446
NC_007493.2.fa	2919600	2920599	1000	0.719219	2.79787	1.39304	3230.2	3421	1894.8	2561.01	0.333014	1.3358
NC_007493.2.fa	2924200	2924599	400	1.58247	2.30197	1.81347	3108	3219	1572	2124.71	0.548467	1.51503
NC_007493.2.fa	2929800	2929999	200	2.31014	2.31014	2.31014	2630	2630	894	1208.33	1.1214	2.17656
NC_007493.2.fa	2957800	2958399	600	2.58525	7.26614	4.24763	3469.67	3821	1638.67	2214.82	0.643518	1.7252
NC_007493.2.fa	2961000	2961199	200	0.890118	0.890118	0.890118	3142	3142	1844	2492.35	0.334059	1.26066
NC_007493.2.fa	2962800	2962999	200	0.479057	0.479057	0.479057	3122	3122	1960	2649.13	0.236868	1.1785
NC_007493.2.fa	3002400	3003399	1000	1.14648	6.42386	2.74215	3608.8	4354	2129.6	2878.36	0.322336	1.51267
NC_007493.2.fa	3004000	3004399	400	1.78685	3.59625	2.54273	3418.5	3575	1869	2526.14	0.43477	1.4152
NC_007493.2.fa	3006600	3006799	200	0.57859	0.57859	0.57859	2684	2684	1258	1700.31	0.658276	1.57854
NC_007493.2.fa	3019400	3020599	1200	1.3695	186.784	79.2779	9810.33	18308	2004	2708.6	1.59448	6.7592
NC_007493.2.fa	3065600	3065999	400	1.45942	3.40619	2.28352	3262.5	3465	1702	2300.42	0.501839	1.50625
NC_007493.2.fa	3072400	3072999	600	1.40019	5.54371	2.86397	3389.67	3790	1777.67	2402.69	0.494086	1.5774
NC_007493.2.fa	3109800	3110999	1200	6.77037	78.8422	30.5955	6012.17	9844	1870.5	2528.16	1.15594	3.89373
NC_007493.2.fa	3121000	3121199	200	3.26849	3.26849	3.26849	3294	3294	1553	2099.03	0.649867	1.56929
NC_007493.2.fa	3126000	3126599	600	1.2607	4.15856	2.52577	2928.67	3124	1226.33	1657.51	0.827277	1.88476
NC_007493.2.fa	3144200	3144399	200	1.49635	1.49635	1.49635	2869	2869	1306	1765.19	0.700413	1.62532
NC_007493.2.fa	3162200	3162799	600	1.92553	6.60963	4.2987	3665.33	4016	1900.67	2568.94	0.51476	1.56329
NC_007493.2.fa	3175000	3175199	200	0.59196	0.59196	0.59196	2900	2900	1566	2116.6	0.454118	1.37012
NC_007493.2.fa	3176000	3177199	1200	2.77154	24.6275	11.4609	4005.67	5328	1461.5	1975.36	1.01852	2.69723
NC_007493.2.fa	3188000	3188599	600	4.74126	43.8572	24.5304	4942.33	6650	1274.33	1722.39	1.54345	3.86092
NC_007494.2.fa	1	399	400	1.25304	3.44716	2.20028	2950	3179	1300.5	1757.75	0.745342	1.80856
NC_007494.2.fa	4400	5399	1000	5.89143	36.5666	21.5008	6307	8930	2646.6	3577.14	0.811011	2.49641
NC_007494.2.fa	14600	15199	600	1.48929	3.94768	2.40751	3220.67	3406	1622	2192.29	0.553365	1.55363
NC_007494.2.fa	16200	16599	400	6.17351	6.75124	6.34265	3735.5	3775	1640.5	2217.3	0.752174	1.70252
NC_007494.2.fa	21800	22199	400	0.949425	1.06343	0.96132	2990.5	3036	1594.5	2155.12	0.472728	1.40874
NC_007494.2.fa	33000	39199	6200	4.36988	100.97	25.012	6624.32	12680	2754.35	3722.78	0.848952	3.40606
NC_007494.2.fa	100400	101399	1000	1.52122	7.57819	4.86907	3406.2	3773	1473.6	1991.71	0.768113	1.89435
NC_007494.2.fa	112400	112799	400	0.7074	1.06317	0.788831	3117.5	3223	1843.5	2491.67	0.323576	1.29351
NC_007494.2.fa	113400	113799	400	2.03683	2.85262	2.31147	3259	3309	1680	2270.68	0.521235	1.45727
NC_007494.2.fa	127200	127399	200	0.489325	0.489325	0.489325	2477	2477	1008	1362.41	0.861956	1.8181
NC_007494.2.fa	145800	145999	200	0.697876	0.697876	0.697876	2805	2805	1395	1885.48	0.572819	1.48769
NC_007494.2.fa	151000	151399	400	2.58021	4.62337	3.45226	3474.5	3702	1764	2384.22	0.542051	1.55271
NC_007494.2.fa	231200	231999	800	4.95188	14.5645	9.55479	4163.25	4755	1764	2384.22	0.795383	1.99436
NC_007494.2.fa	238400	238799	400	1.00736	1.28496	1.06216	2565.5	2587	1003	1355.65	0.922731	1.90831
NC_007494.2.fa	239400	239799	400	1.65587	3.2545	2.30742	3153	3395	1539.5	2080.79	0.60193	1.6316
NC_007494.2.fa	266600	267199	600	2.17397	9.38456	4.94111	3508.67	4029	1595.67	2156.7	0.693404	1.86813
NC_007494.2.fa	277400	277799	400	1.16008	1.9307	1.41412	3095	3125	1646.5	2225.41	0.477178	1.40424
NC_007494.2.fa	309800	310199	400	4.07982	4.18393	4.08992	3427	3476	1592.5	2152.42	0.672343	1.61493
NC_007494.2.fa	368000	368599	600	1.06841	4.21853	2.29806	3019.67	3232	1385	1871.96	0.687485	1.72653
NC_007494.2.fa	372800	372999	200	0.662991	0.662991	0.662991	3874	3874	3186	4306.19	-0.152551	0.899635
NC_007494.2.fa	406400	406599	200	0.65015	0.65015	0.65015	2595	2595	1101	1488.11	0.801841	1.74382
NC_007494.2.fa	428000	428399	400	0.822211	1.21985	0.919008	3031.5	3113	1671.5	2259.2	0.423921	1.37792
NC_007494.2.fa	430800	431399	600	1.49683	11.874	7.21044	3775	4343	1643.67	2221.58	0.753875	1.95492
NC_007494.2.fa	437400	437799	400	5.41418	8.41371	6.76354	3694	3897	1541.5	2083.49	0.823882	1.87042
NC_007494.2.fa	457800	458199	400	11.9225	12.0003	11.9285	4172.5	4237	1492.5	2017.26	1.04912	2.10037
NC_007494.2.fa	495200	495599	400	1.51923	4.35869	2.7886	3279	3437	1637.5	2213.24	0.566782	1.55293
NC_007494.2.fa	546200	546799	600	10.9819	27.5886	16.7102	4569.33	5531	1488	2011.18	1.17701	2.75013
NC_007494.2.fa	571800	572399	600	5.04005	13.2035	7.80496	3758.33	4275	1511	2042.26	0.873119	2.09326
NC_007494.2.fa	639200	639399	200	0.553098	0.553098	0.553098	2936	2936	1634	2208.51	0.410616	1.3294
NC_007494.2.fa	680600	681599	1000	0.860258	4.53692	1.93894	3081.8	3513	1539.4	2080.65	0.562568	1.68841
NC_007494.2.fa	683200	683799	600	5.01015	14.2784	8.00978	3868.33	4597	1609	2174.72	0.823536	2.11383
NC_007494.2.fa	691000	691399	400	1.18168	3.27034	2.07638	3262	3473	1749	2363.95	0.461805	1.46915
NC_007494.2.fa	692800	693199	400	0.712644	0.773903	0.716435	3078.5	3148	1800	2432.88	0.340877	1.29394
NC_007494.2.fa	733000	733599	600	4.08008	19.4633	11.3296	4380.67	5236	1809.33	2445.49	0.821469	2.14108
NC_007494.2.fa	755800	755999	200	3.66567	3.66567	3.66567	3536	3536	1805	2439.63	0.53527	1.4494
NC_007494.2.fa	797400	797599	200	0.685605	0.685605	0.685605	2963	2963	1631	2204.46	0.426468	1.3441
NC_007494.2.fa	910800	911199	400	10.3373	10.6399	10.4003	4166.5	4224	1633.5	2207.84	0.916044	1.91319
NC_007494.2.fa	930400	930799	400	1.9523	2.61975	2.16021	3353	3489	1847.5	2497.08	0.425888	1.39723
NC_007494.2.fa	934000	934399	400	1.3667	2.50286	1.79235	2869	3092	1258	1700.31	0.762084	1.81849
NC_007494.2.fa	935000	936599	1600	1.26102	9.11293	3.7068	3428.12	3988	1716.25	2319.68	0.561967	1.7192
NC_007494.2.fa	937000	937399	400	2.43162	3.90645	3.02218	3288.5	3382	1594	2154.45	0.609588	1.56978
NC_007494.2.fa	941000	941199	200	0.676046	0.676046	0.676046	3012	3012	1709	2309.88	0.382758	1.30396
NC_007494.2.fa	942600	942999	400	10.269	17.1124	13.5402	3545.5	3957	826.5	1117.1	1.66809	3.54222
NC_009007.1.fa	600	1199	600	0.545322	2.3864	1.06487	3224.33	3638	2056.33	2779.34	0.304288	1.30895
NC_009007.1.fa	3000	4399	1400	1.82633	5.77494	3.07431	3412.71	3963	1804.86	2439.44	0.542956	1.62455
NC_009007.1.fa	5000	6399	1400	1.42198	8.46265	4.66723	4220.57	4737	2627.43	3551.23	0.244393	1.3339
NC_009007.1.fa	7000	7799	800	0.929373	2.13491	1.28103	3688.75	3800	2641	3569.57	0.0477703	1.06455
NC_009007.1.fa	8200	8599	400	0.758495	1.03553	0.813119	3475	3523	2425.5	3278.3	0.0839058	1.07464
NC_009007.1.fa	9800	10999	1200	1.16924	1.89856	1.4159	3792	4054	2764.83	3736.94	0.0252903	1.08484
NC_009007.1.fa	11600	13799	2200	1.22543	2.91351	1.83009	3426.45	3876	2070.36	2798.3	0.332431	1.38513
NC_009007.1.fa	14400	14999	600	2.01864	3.12559	2.28335	3996	4157	2828.67	3823.22	0.0634235	1.0873
NC_009007.1.fa	15400	16799	1400	1.15562	4.29094	2.22831	3225.14	3646	1720.86	2325.91	0.54364	1.56756
NC_009007.1.fa	18200	20599	2400	1.08878	2.71015	1.58017	3616.75	3826	2433.17	3288.66	0.146727	1.16339
NC_009007.1.fa	21200	25399	4200	1.03542	1.95993	1.18199	3705.43	3956	2692.05	3638.57	0.0296417	1.08724
NC_009007.1.fa	25800	25999	200	0.703018	0.703018	0.703018	3249	3249	2079	2809.97	0.20937	1.15624
NC_009007.1.fa	26600	27199	600	0.999	2.88096	1.51392	3498	3630	2259.33	3053.71	0.198918	1.18872
NC_009007.1.fa	29400	30399	1000	0.764638	1.92407	0.964365	3218.6	3434	1970.2	2662.92	0.287097	1.28956
NC_009007.1.fa	31600	31999	400	1.73052	2.01117	1.78631	2955.5	3156	1371	1853.04	0.689743	1.70315
NC_009007.1.fa	34000	37999	4000	1.4707	4.64347	2.62063	3689.6	4109	2273.35	3072.66	0.282258	1.33728
NC_009007.1.fa	38600	38999	400	1.14562	1.99092	1.43384	3274	3299	1910.5	2582.23	0.344479	1.27758
NC_009007.1.fa	40200	40599	400	1.11057	1.32011	1.14497	3781.5	3902	2833.5	3829.75	-0.0170906	1.01886
NC_009007.1.fa	41400	41599	200	0.710036	0.710036	0.710036	3913	3913	3262	4408.91	-0.172106	0.88752
NC_009007.1.fa	42800	43999	1200	2.91223	5.58525	3.58588	3314.17	3671	1546.17	2089.8	0.689166	1.75663
NC_009007.1.fa	44600	45199	600	1.79481	5.59273	2.97077	3154	3435	1460.67	1974.23	0.731681	1.73992
NC_009007.1.fa	46400	47799	1400	0.840572	3.461	1.69903	3526.71	3744	2276	3076.24	0.20141	1.21707
NC_009007.1.fa	48400	48599	200	0.550665	0.550665	0.550665	3814	3814	3164	4276.46	-0.16507	0.89186
NC_009007.1.fa	51200	51399	200	0.967587	0.967587	0.967587	3923	3923	3149	4256.18	-0.117574	0.921718
NC_009007.1.fa	53000	53599	600	0.847337	1.57214	1.02061	3827.33	3893	2979	4026.41	-0.0723674	0.966866
NC_009007.1.fa	57200	57999	800	0.853636	2.66855	1.3865	3733	3870	2727.25	3686.15	0.0439064	1.04988
NC_009007.1.fa	58400	59199	800	1.13488	3.17541	1.63476	3402	3589	2093.75	2829.91	0.292065	1.26824
NC_009007.1.fa	66200	66599	400	1.35894	1.87905	1.50402	3828	3992	2778.5	3755.42	0.0286069	1.063
NC_009007.1.fa	67400	68399	1000	2.44869	21.0659	11.4758	5182.2	6426	2791	3772.31	0.438618	1.70347
NC_009007.1.fa	70200	70399	200	0.706887	0.706887	0.706887	3350	3350	2249	3039.74	0.140167	1.10207
NC_009007.1.fa	72800	74799	2000	2.1103	4.80684	3.15003	4976.5	5404	4267.5	5767.94	-0.213221	0.936902
NC_009007.1.fa	75200	80399	5200	1.19773	5.26523	2.41438	4718.96	5437	4130.62	5582.93	-0.210855	0.973861
NC_009007.1.fa	81000	81599	600	4.85059	11.9073	7.42003	4581	5137	2575.67	3481.27	0.390459	1.47561
NC_009007.1.fa	83000	84799	1800	3.59167	12.0761	8.73711	4321.89	4766	2028.11	2741.19	0.659816	1.73866
NC_009007.1.fa	85800	87599	1800	1.18665	3.45616	1.86874	3220.44	3558	1743.89	2357.04	0.46386	1.50952
NC_009007.1.fa	88800	90199	1400	1.28362	34.8514	11.207	4919.57	7366	2718.71	3674.61	0.399051	2.00457
NC_009007.1.fa	91400	92999	1600	1.30964	5.34743	2.84472	3747.5	4347	2349.75	3175.92	0.271521	1.36874
NC_009007.1.fa	93400	94199	800	0.823285	1.17949	0.897905	3450.25	3678	2336	3157.33	0.137581	1.16491
NC_009007.1.fa	95600	96799	1200	0.903642	1.37148	0.967358	3245.5	3620	2028.83	2742.17	0.30889	1.32012
NC_009007.1.fa	97600	99799	2200	1.72798	11.5807	3.98473	3387.82	4072	1636.73	2212.2	0.648583	1.8407
NC_009007.1.fa	100200	100799	600	1.60631	3.08959	2.04392	3685.67	3762	2400.33	3244.29	0.185164	1.15958
NC_009007.1.fa	102400	102999	600	0.674155	0.825446	0.699304	3453	3525	2437	3293.84	0.0709645	1.07018
NC_009007.1.fa	104600	104999	400	1.13934	1.76176	1.32761	3492.5	3496	2285	3088.4	0.179437	1.13198
NC_009007.1.fa	105800	106199	400	0.725708	0.754929	0.72663	3428.5	3445	2373	3207.34	0.0961823	1.0741
NC_009007.1.fa	106600	107999	1400	1.31495	2.94236	2.00765	3368.71	3576	1908.71	2579.81	0.392342	1.38615
NC_009007.1.fa	108400	108999	600	0.932468	1.20216	0.969378	3415	3538	2270.67	3069.03	0.16045	1.15281
NC_009007.1.fa	109400	109599	200	1.03664	1.03664	1.03664	3936	3936	3158	4268.35	-0.116919	0.922137
NC_009007.1.fa	111200	111799	600	0.6168	0.790984	0.644714	3699.33	3780	2901.67	3921.89	-0.0842126	0.963822
NC_009007.1.fa	112200	112799	600	1.09821	1.74311	1.34295	3963.67	4142	3087.67	4173.28	-0.0744599	0.992504
NC_009007.1.fa	113400	113999	600	1.67016	7.2963	3.5702	3611.67	4269	1994	2695.09	0.54938	1.58399
NC_009008.1.fa	200	999	800	1.44431	3.99417	2.14007	3222.25	4052	1689.25	2283.19	0.552779	1.77471
NC_009008.1.fa	1600	1999	400	1.10117	1.61276	1.24275	3599.5	3741	2487	3361.42	0.0991505	1.11292
NC_009008.1.fa	3800	4399	600	1.6234	2.74806	2.20128	3436.33	3667	1995	2696.44	0.380756	1.35994
NC_009008.1.fa	5200	5399	200	0.967373	0.967373	0.967373	3784	3784	2905	3926.39	-0.0532785	0.963735
NC_009008.1.fa	5800	6999	1200	1.30632	36.5914	13.0504	5803.67	8747	3470.67	4690.95	0.244903	1.86466
NC_009008.1.fa	8000	8199	200	0.574699	0.574699	0.574699	3622	3622	2791	3772.31	-0.058646	0.960154
NC_009008.1.fa	9800	9999	200	0.61573	0.61573	0.61573	3553	3553	2640	3568.22	-0.00616475	0.995735
NC_009008.1.fa	10400	10799	400	0.968284	0.999107	0.969306	3698	3771	2748	3714.19	-0.00527422	1.01529
NC_009008.1.fa	13400	15599	2200	0.76174	2.0437	1.0107	3636.27	3831	2659.18	3594.15	0.0217955	1.0659
NC_009008.1.fa	18800	19199	400	0.922831	1.22067	0.984239	3956.5	3994	3220.5	4352.82	-0.13768	0.917566
NC_009008.1.fa	19800	20799	1000	1.06093	1.86925	1.25207	3895.4	3997	3007.8	4065.34	-0.0617786	0.98319
NC_009008.1.fa	22600	22799	200	0.864369	0.864369	0.864369	3721	3721	2834	3830.43	-0.0418045	0.971432
NC_009008.1.fa	25000	25799	800	4.14901	11.7103	7.38715	4910.25	5637	3023.75	4086.89	0.25842	1.37929
NC_009008.1.fa	26200	27199	1000	0.536433	3.46019	1.09338	3272.4	3898	2136.6	2887.82	0.272857	1.34981
NC_009008.1.fa	30600	33599	3000	1.26787	10.5264	4.13529	4118.87	5088	2592.87	3504.51	0.227288	1.45184
NC_009008.1.fa	34600	34999	400	0.887258	1.05792	0.911491	3858.5	3969	3079	4161.57	-0.10421	0.953726
NC_009008.1.fa	35600	35999	400	0.709329	1.17874	0.83389	4092.5	4233	3489	4715.73	-0.205291	0.897635
NC_009008.1.fa	36600	36999	400	3.95581	4.31165	4.03727	3354	3408	1506.5	2036.18	0.719757	1.67372

## Sheet: D56A_Rep1_ChIP_IPvsINPUT_MOSAiC
CenR ChIP-seq in RSP0847(D56A) strain
chrID	peakStart	peakStop	peakSize	logAveP	logMinP	aveLogP	aveChipCount	maxChipCount	aveInputCount	aveInputCountScaled	aveLog2Ratio	IP/IN
NC_007488.2.fa	19200	19399	200	1.69887	1.69887	1.69887	2770	2770	1149	2025.22	0.451613	1.36775
NC_007488.2.fa	20200	20799	600	1.94387	10.1929	6.19731	3374.33	3807	1179	2078.1	0.67984	1.83196
NC_007488.2.fa	21800	25599	3800	1.02818	24.7404	3.56585	2992.89	4813	1181.53	2082.55	0.501451	2.3111
NC_007488.2.fa	61600	62399	800	1.59644	10.5041	5.616	3334.25	3746	1212.75	2137.59	0.633028	1.75244
NC_007488.2.fa	112600	112799	200	0.500737	0.500737	0.500737	2555	2555	1153	2032.27	0.330083	1.25721
NC_007488.2.fa	113600	113799	200	1.20032	1.20032	1.20032	2524	2524	1069	1884.22	0.421554	1.33955
NC_007489.1.fa	2400	2799	400	2.22002	2.45588	2.26195	2737	2756	1098	1935.33	0.499767	1.42405
NC_007489.1.fa	46400	47399	1000	1.24378	5.90276	2.60404	2878	3456	1147.6	2022.76	0.499002	1.70856
NC_007489.1.fa	49400	50199	800	1.5377	8.1706	4.83654	3003.25	3521	1088.75	1919.03	0.631364	1.83478
NC_007489.1.fa	66600	67199	600	1.87541	18.8697	11.6514	3524.67	4232	1071.33	1888.33	0.867394	2.24114
NC_007489.1.fa	70400	71199	800	1.65469	7.63029	4.17752	3022.5	3414	1134.75	2000.11	0.591836	1.70691
NC_007489.1.fa	76000	76199	200	0.509726	0.509726	0.509726	4076	4076	1877	3308.39	0.300941	1.23202
NC_007489.1.fa	79400	80399	1000	1.22492	35.9723	16.0999	4279.4	6025	1222.2	2154.25	0.939167	2.7968
NC_007489.1.fa	95000	95599	600	3.00296	23.1099	13.9719	4106.67	5060	1196.67	2109.24	0.926857	2.39897
NC_007489.1.fa	102000	102399	400	2.86853	6.92019	4.74386	3088.5	3328	1128	1988.21	0.630833	1.67387
NC_007490.2.fa	1200	1799	600	1.36127	2.04588	1.49285	3670.33	3898	1572	2770.8	0.405302	1.40681
NC_007490.2.fa	18600	18999	400	1.36534	2.67342	1.87427	2666	2890	1090.5	1922.11	0.468278	1.50355
NC_007490.2.fa	28800	28999	200	0.508057	0.508057	0.508057	2334	2334	1040	1833.1	0.34835	1.27325
NC_007490.2.fa	32600	33599	1000	0.898011	2.71307	1.26608	2739	3027	1173.4	2068.23	0.405384	1.46357
NC_007490.2.fa	34000	34399	400	1.17058	1.57795	1.27104	2515	2532	1061	1870.12	0.427816	1.35393
NC_007490.2.fa	34800	36799	2000	1.02555	23.1617	5.81509	3294.6	5222	1188.1	2094.14	0.612421	2.49362
NC_007490.2.fa	37800	38999	1200	0.904885	4.40388	2.21547	2831.83	3277	1155.33	2036.39	0.467859	1.60922
NC_007490.2.fa	44400	45399	1000	0.820394	3.26806	1.28005	2680	2982	1146.6	2020.99	0.404385	1.47551
NC_007490.2.fa	54800	54999	200	0.88223	0.88223	0.88223	2793	2793	1226	2160.94	0.370003	1.29249
NC_007490.2.fa	65200	65599	400	16.5154	17.9087	17.066	4386	4394	1180	2079.86	1.07622	2.11264
NC_007490.2.fa	85000	85599	600	2.02986	4.26929	3.17425	2433.67	2599	920.333	1622.18	0.589757	1.60217
NC_007490.2.fa	88200	88399	200	0.787502	0.787502	0.787502	2499	2499	1092	1924.76	0.376503	1.29835
NC_007490.2.fa	94200	94599	400	1.05562	3.77069	2.26284	2556	2688	1028	1811.95	0.494802	1.48349
NC_007493.2.fa	1	5599	5600	4.94859	33.4076	21.7557	3942.32	5259	942.821	1661.81	1.27444	3.16461
NC_007493.2.fa	9200	9799	600	0.54898	0.600521	0.551669	2410	2549	1071.33	1888.33	0.353159	1.34987
NC_007493.2.fa	32400	32799	400	1.64524	2.59404	1.9817	2636.5	2664	1071.5	1888.62	0.481403	1.41055
NC_007493.2.fa	55000	55399	400	1.37045	2.24193	1.67078	2601.5	2629	1075.5	1895.67	0.456752	1.38684
NC_007493.2.fa	56600	57399	800	1.17881	2.66317	1.50631	2726.25	2950	1145.25	2018.61	0.431977	1.4614
NC_007493.2.fa	72200	72599	400	0.577217	0.625547	0.579639	2621	2680	1175.5	2071.93	0.338917	1.29348
NC_007493.2.fa	84600	85599	1000	0.873691	2.01859	1.25602	2581.6	2854	1097	1933.57	0.413953	1.47603
NC_007493.2.fa	92600	92999	400	11.6262	13.5896	12.4586	3814.5	3872	1120.5	1974.99	0.949223	1.96052
NC_007493.2.fa	103600	104199	600	1.35446	2.77205	2.04096	3054.67	3302	1259	2219.11	0.459492	1.48798
NC_007493.2.fa	125800	126599	800	1.32733	6.03991	3.30444	2992	3260	1166.5	2056.07	0.535854	1.58555
NC_007493.2.fa	129200	129599	400	1.99184	2.79053	2.25865	2836	2887	1144	2016.41	0.491683	1.43175
NC_007493.2.fa	138400	138599	200	0.850862	0.850862	0.850862	2640	2640	1155	2035.8	0.37478	1.29679
NC_007493.2.fa	142400	142799	400	1.16017	1.92068	1.40962	2459	2637	1023.5	1804.02	0.444546	1.46174
NC_007493.2.fa	156200	156999	800	1.25922	28.4284	14.0066	3943	5224	1156.25	2038	0.900879	2.56329
NC_007493.2.fa	164600	164999	400	1.75435	2.42001	1.96148	2738	2834	1117.5	1969.7	0.474174	1.4388
NC_007493.2.fa	184200	184599	400	0.920717	1.20391	0.977323	2600.5	2675	1125	1982.92	0.390543	1.34902
NC_007493.2.fa	193800	194599	800	1.52392	6.11104	3.38213	3005	3313	1165.25	2053.87	0.547028	1.61306
NC_007493.2.fa	195800	195999	200	0.811808	0.811808	0.811808	2669	2669	1173	2067.53	0.368237	1.29091
NC_007493.2.fa	210600	212799	2200	2.11221	Inf	Inf	7437.45	22008	1201.27	2117.36	1.43381	10.3941
NC_007493.2.fa	213400	213599	200	0.484662	0.484662	0.484662	2636	2636	1196	2108.07	0.322294	1.25044
NC_007493.2.fa	214000	214999	1000	2.24832	9.12026	4.80488	3114.8	3564	1138.6	2006.89	0.628421	1.77588
NC_007493.2.fa	215800	215999	200	0.92666	0.92666	0.92666	2464	2464	1062	1871.88	0.396331	1.31633
NC_007493.2.fa	220000	220399	400	1.94452	1.98001	1.94587	3037	3059	1253.5	2209.42	0.458793	1.38453
NC_007493.2.fa	221600	221999	400	2.07283	2.08162	2.07292	2541	2567	1019.5	1796.97	0.49963	1.42852
NC_007493.2.fa	243400	243999	600	1.54861	8.41217	4.06231	3179.67	3750	1205.67	2125.1	0.56837	1.76462
NC_007493.2.fa	246600	246999	400	4.38095	5.85742	4.97232	2904.5	3024	1037	1827.81	0.666754	1.65444
NC_007493.2.fa	255000	255799	800	3.57693	33.1292	17.6562	4186.75	5459	1138.5	2006.72	0.995094	2.72036
NC_007493.2.fa	258400	259599	1200	1.34431	18.3527	7.31709	3577.83	4837	1229.17	2166.53	0.69616	2.23261
NC_007493.2.fa	260000	260799	800	1.54946	1.86483	1.62615	2796.25	2904	1166.25	2055.63	0.443241	1.41271
NC_007493.2.fa	271800	273399	1600	0.776817	3.21984	1.51942	2723.88	3149	1153.38	2032.94	0.418152	1.54899
NC_007493.2.fa	275400	275799	400	0.82751	1.05168	0.866035	2498.5	2506	1085.5	1913.3	0.384928	1.30978
NC_007493.2.fa	276400	276599	200	1.067	1.067	1.067	2523	2523	1079	1901.84	0.407556	1.32661
NC_007493.2.fa	287800	287999	200	0.518594	0.518594	0.518594	3250	3250	1529	2695.01	0.270057	1.20593
NC_007493.2.fa	289800	291999	2200	1.03158	18.6061	5.93084	3268.18	4442	1183.91	2086.75	0.624098	2.12866
NC_007493.2.fa	293400	293799	400	0.883478	1.33525	1.00107	2556	2686	1102	1942.38	0.394702	1.38284
NC_007493.2.fa	303000	305199	2200	1.46388	87.4094	19.7368	4382	9382	1181.36	2082.27	0.942531	4.50566
NC_007493.2.fa	305600	306399	800	0.802581	1.33856	0.950164	2482.75	2578	1072.75	1890.83	0.392349	1.36343
NC_007493.2.fa	307400	310599	3200	1.01094	7.41971	2.23715	2855.25	3204	1174.06	2069.4	0.463562	1.54828
NC_007493.2.fa	311800	311999	200	0.603566	0.603566	0.603566	2618	2618	1171	2064	0.342874	1.26841
NC_007493.2.fa	312400	313399	1000	1.62208	8.12279	3.52174	2990.6	3478	1155.8	2037.21	0.550396	1.70724
NC_007493.2.fa	316600	317599	1000	1.00043	2.69776	1.39174	2799.6	2995	1189.6	2096.79	0.414741	1.42838
NC_007493.2.fa	319600	320999	1400	1.55233	6.5111	3.11823	2758.14	3227	1067.29	1881.19	0.546699	1.7154
NC_007493.2.fa	328000	328599	600	0.932649	2.95926	1.65886	2556.67	2760	1060.33	1868.94	0.448493	1.47677
NC_007493.2.fa	329000	329799	800	1.15757	2.3447	1.39482	2903.75	3169	1234.75	2176.37	0.414285	1.4561
NC_007493.2.fa	333400	333799	400	3.97433	7.30361	5.4885	3315	3398	1185.5	2089.56	0.666261	1.62618
NC_007493.2.fa	348600	348799	200	0.589627	0.589627	0.589627	2251	2251	988	1741.45	0.370093	1.2926
NC_007493.2.fa	355400	355999	600	3.21017	9.48977	5.41085	3208.33	3550	1150.67	2028.16	0.656821	1.75035
NC_007493.2.fa	360400	360799	400	3.63992	4.07879	3.75247	3269	3369	1244	2192.67	0.575537	1.53648
NC_007493.2.fa	380000	380999	1000	4.97561	9.17634	5.83898	3527.2	4091	1247	2197.96	0.679194	1.86127
NC_007493.2.fa	400400	400599	200	0.891937	0.891937	0.891937	2795	2795	1226	2160.94	0.371035	1.29342
NC_007493.2.fa	401400	401999	600	3.11838	10.4768	5.97049	3349.67	3898	1181.67	2082.8	0.676705	1.87152
NC_007493.2.fa	416400	416599	200	0.514681	0.514681	0.514681	2275	2275	1009	1778.46	0.355061	1.2792
NC_007493.2.fa	417800	420599	2800	1.31164	6.49352	3.10446	2977.07	3516	1162	2048.14	0.532513	1.71668
NC_007493.2.fa	441400	441599	200	1.07245	1.07245	1.07245	2327	2327	983	1732.63	0.425293	1.34304
NC_007493.2.fa	442600	442999	400	2.57362	3.35139	2.8309	3168	3198	1255.5	2212.94	0.518253	1.44514
NC_007493.2.fa	446200	446599	400	0.846184	1.17206	0.91709	2621.5	2760	1140.5	2010.24	0.381891	1.37297
NC_007493.2.fa	447400	447599	200	1.45729	1.45729	1.45729	2633	2633	1102	1942.38	0.438686	1.35555
NC_007493.2.fa	467600	467999	400	2.33429	3.59839	2.82182	2849	2959	1117	1968.82	0.531837	1.50293
NC_007493.2.fa	476800	476999	200	0.586508	0.586508	0.586508	2217	2217	971	1711.48	0.373171	1.29537
NC_007493.2.fa	479400	481599	2200	1.29346	47.1543	13.7161	3830.82	6132	1154.64	2035.16	0.827031	3.01303
NC_007493.2.fa	482600	482799	200	0.503394	0.503394	0.503394	2374	2374	1061	1870.12	0.344029	1.26944
NC_007493.2.fa	484800	485199	400	7.49288	8.54782	7.87962	3046	3211	987.5	1740.56	0.810057	1.8448
NC_007493.2.fa	488600	488999	400	1.04444	1.45313	1.1454	2514.5	2571	1070	1885.98	0.414409	1.36322
NC_007493.2.fa	500400	500799	400	0.895631	1.98001	1.29644	2908.5	3059	1250	2203.25	0.398609	1.38841
NC_007493.2.fa	505400	505799	400	1.71557	2.68836	2.06333	2747.5	2867	1116	1967.06	0.480637	1.45751
NC_007493.2.fa	512200	512399	200	0.77862	0.77862	0.77862	2475	2475	1081	1905.37	0.377185	1.29896
NC_007493.2.fa	516600	516799	200	3.07713	3.07713	3.07713	2898	2898	1123	1979.4	0.549766	1.46408
NC_007493.2.fa	532200	532599	400	3.7004	4.50088	3.96803	2641.5	2675	976	1720.29	0.619069	1.55497
NC_007493.2.fa	536800	537399	600	1.21333	3.95852	2.0601	2683.67	2956	1094	1928.28	0.47566	1.53297
NC_007493.2.fa	545800	545999	200	0.680844	0.680844	0.680844	2604	2604	1155	2035.8	0.35498	1.2791
NC_007493.2.fa	546600	546799	200	0.536663	0.536663	0.536663	2247	2247	992	1748.5	0.361703	1.2851
NC_007493.2.fa	548400	548999	600	2.47855	27.3905	16.9512	4288	5225	1188.67	2095.14	0.989293	2.49387
NC_007493.2.fa	563400	563799	400	1.13105	1.55911	1.23941	2947	3072	1269	2236.74	0.399717	1.37343
NC_007493.2.fa	569200	569399	200	0.887264	0.887264	0.887264	2641	2641	1152	2030.51	0.379077	1.30066
NC_007493.2.fa	580400	581399	1000	0.813741	1.68999	1.11275	2600.2	2712	1119.8	1973.76	0.396748	1.37403
NC_007493.2.fa	583000	583799	800	1.00203	1.48733	1.05812	2681	2834	1157	2039.32	0.394955	1.38968
NC_007493.2.fa	592200	592599	400	1.06453	1.40967	1.14217	2461	2475	1044.5	1841.03	0.419009	1.34435
NC_007493.2.fa	595600	596599	1000	0.868025	2.38688	1.3807	2702.8	3023	1148.4	2024.17	0.414208	1.49345
NC_007493.2.fa	597800	597999	200	0.90625	0.90625	0.90625	2438	2438	1051	1852.49	0.396046	1.31607
NC_007493.2.fa	600400	601199	800	1.20574	3.28818	1.86107	2674.75	2917	1099.25	1937.53	0.462745	1.50552
NC_007493.2.fa	608200	608599	400	0.78631	1.16672	0.876703	2077	2270	872	1536.98	0.443106	1.47692
NC_007493.2.fa	609400	609799	400	3.28541	5.8969	4.44091	3066	3165	1130.5	1992.62	0.621115	1.58836
NC_007493.2.fa	611800	612199	400	0.962648	1.04057	0.968586	2629	2728	1138.5	2006.72	0.389443	1.35943
NC_007493.2.fa	618400	618799	400	3.3165	5.99031	4.50312	2989	3037	1097	1933.57	0.629329	1.57067
NC_007493.2.fa	619600	620199	600	1.66503	2.58622	1.9638	2792.67	2976	1142	2012.89	0.47057	1.47847
NC_007493.2.fa	623800	624599	800	1.97226	51.2636	25.6892	5086.25	7294	1234.25	2175.49	1.12484	3.35282
NC_007493.2.fa	633600	633999	400	0.954414	2.0383	1.35498	2488.5	2921	1032	1819	0.448014	1.60583
NC_007493.2.fa	641000	641199	200	0.679878	0.679878	0.679878	2343	2343	1025	1806.66	0.374848	1.29687
NC_007493.2.fa	642000	642199	200	1.40515	1.40515	1.40515	2505	2505	1045	1841.91	0.443398	1.36
NC_007493.2.fa	666600	666999	400	16.9843	20.3499	18.5166	4715.5	4988	1240.5	2186.5	1.10658	2.28127
NC_007493.2.fa	670400	671399	1000	0.806338	16.2068	5.32796	2920.6	3598	1082.4	1907.83	0.598407	1.88591
NC_007493.2.fa	676000	676599	600	2.71847	7.11637	4.50537	3262.33	3848	1200.67	2116.29	0.613097	1.81828
NC_007493.2.fa	683600	684199	600	2.37163	8.59469	4.58656	3081	3418	1137.67	2005.25	0.613995	1.70453
NC_007493.2.fa	694400	695199	800	2.95686	30.6837	16.4076	3991	5243	1119.75	1973.67	0.950046	2.65648
NC_007493.2.fa	698600	698799	200	1.82507	1.82507	1.82507	2250	2250	922	1625.11	0.469137	1.38452
NC_007493.2.fa	706400	708199	1800	0.92886	20.9279	5.6623	3182.89	5511	1137.44	2004.86	0.588641	2.74883
NC_007493.2.fa	711200	713999	2800	1.20592	155.764	26.4846	4948.43	16080	1206.36	2126.32	0.898346	7.56236
NC_007493.2.fa	714400	716799	2400	1.98644	9.48007	5.0339	2866.58	3500	1026	1808.42	0.663215	1.93539
NC_007493.2.fa	717600	718199	600	1.76375	7.4174	4.19049	3122.33	3353	1170.67	2063.41	0.592215	1.62498
NC_007493.2.fa	726600	727199	600	1.78464	6.44856	3.22398	3150.33	3614	1233.33	2173.87	0.52763	1.66247
NC_007493.2.fa	728000	728199	200	0.666578	0.666578	0.666578	2396	2396	1053	1856.01	0.368245	1.29094
NC_007493.2.fa	731800	735199	3400	0.910072	53.1831	9.9136	3522.35	8151	1140.88	2010.92	0.689916	4.05338
NC_007493.2.fa	739400	739999	600	0.759988	0.881569	0.76819	2200.33	2223	945	1665.65	0.40141	1.33461
NC_007493.2.fa	740600	741399	800	3.60589	16.9644	9.90906	3516	4554	1096.25	1932.25	0.837623	2.35684
NC_007493.2.fa	742400	742799	400	2.43904	3.00846	2.60466	2644.5	2709	1037	1827.81	0.532237	1.4821
NC_007493.2.fa	744400	744799	400	6.98515	7.14834	7.00758	3088	3242	1031	1817.24	0.764784	1.78403
NC_007493.2.fa	747200	747399	200	1.95404	1.95404	1.95404	2635	2635	1070	1885.98	0.482272	1.39715
NC_007493.2.fa	764600	764999	400	0.689355	0.844559	0.709904	2484	2608	1092.5	1925.64	0.366726	1.35436
NC_007493.2.fa	766600	767199	600	4.17524	20.6663	11.3908	3817.67	4658	1168.67	2059.89	0.867812	2.26129
NC_007493.2.fa	776000	779399	3400	1.5675	44.6933	16.8628	4170	5844	1146.94	2021.59	0.987817	2.89079
NC_007493.2.fa	798200	798599	400	0.843567	0.879818	0.844964	2480.5	2619	1077	1898.32	0.386111	1.37964
NC_007493.2.fa	804400	805199	800	1.96873	22.5855	11.1936	3983	5299	1227.5	2163.59	0.805848	2.44917
NC_007493.2.fa	827800	827999	200	0.604995	0.604995	0.604995	2512	2512	1118	1970.58	0.350056	1.27475
NC_007493.2.fa	856800	857399	600	2.80816	29.0059	17.1197	4201	5132	1154	2034.04	1.00056	2.52306
NC_007493.2.fa	872000	872399	400	12.5331	13.4407	12.8503	3799	3877	1104.5	1946.79	0.964877	1.99149
NC_007493.2.fa	889200	889399	200	0.653132	0.653132	0.653132	2455	2455	1084	1910.65	0.361488	1.2849
NC_007493.2.fa	904600	904999	400	0.740825	0.913671	0.765594	2583.5	2706	1136	2002.31	0.367009	1.35144
NC_007493.2.fa	907400	907999	600	1.55469	12.0018	6.85215	3407	3909	1181.67	2082.8	0.694741	1.8768
NC_007493.2.fa	918800	919599	800	1.15648	9.48396	4.63735	3326	4077	1230.5	2168.88	0.595315	1.87978
NC_007493.2.fa	921200	921599	400	0.690223	0.698202	0.690295	2546.5	2572	1125.5	1983.8	0.360118	1.2965
NC_007493.2.fa	922200	922399	200	0.546386	0.546386	0.546386	2367	2367	1052	1854.25	0.352054	1.27653
NC_007493.2.fa	934800	935199	400	2.10604	2.53322	2.21407	2789	2849	1124.5	1982.04	0.49225	1.43741
NC_007493.2.fa	956600	957199	600	6.37137	24.2931	13.9449	4052.67	4928	1169.33	2061.06	0.954235	2.391
NC_007493.2.fa	962400	962599	200	0.676284	0.676284	0.676284	2432	2432	1070	1885.98	0.366658	1.28952
NC_007493.2.fa	971200	972199	1000	1.47915	5.25965	2.39356	3031.2	3297	1230.2	2168.35	0.481625	1.52051
NC_007493.2.fa	975800	976399	600	1.66238	23.5202	15.1603	4158.67	5013	1187	2092.2	0.935231	2.39604
NC_007493.2.fa	985000	985399	400	2.56169	3.89931	3.08503	2918.5	2921	1134.5	1999.67	0.5464	1.46074
NC_007493.2.fa	990400	990799	400	0.64583	0.657546	0.645984	2447.5	2486	1081	1905.37	0.361094	1.30474
NC_007493.2.fa	1024600	1030799	6200	1.6417	199.4	36.9964	5881.71	16746	1241.87	2188.92	1.15627	7.65036
NC_007493.2.fa	1041400	1041599	200	0.866524	0.866524	0.866524	2555	2555	1112	1960.01	0.382293	1.30357
NC_007493.2.fa	1055000	1056599	1600	1.28347	67.1305	16.9814	4325.38	8805	1228.12	2164.69	0.838155	4.06756
NC_007493.2.fa	1103000	1103599	600	1.20126	7.70697	4.80591	2651	3090	947.667	1670.35	0.65052	1.84991
NC_007493.2.fa	1122200	1122599	400	0.757258	1.48891	0.993708	2423.5	2433	1043.5	1839.27	0.39874	1.32281
NC_007493.2.fa	1125000	1125999	1000	1.25283	2.90901	1.75404	3008.8	3170	1258.8	2218.76	0.437847	1.42873
NC_007493.2.fa	1136200	1136599	400	6.64631	8.34873	7.34917	3564.5	3791	1197.5	2110.71	0.753817	1.79608
NC_007493.2.fa	1140200	1140599	400	0.705081	1.12825	0.811565	2624.5	2639	1156	2037.56	0.365882	1.29518
NC_007493.2.fa	1161600	1161999	400	0.822462	1.06176	0.865411	2761.5	2766	1214	2139.79	0.368064	1.29265
NC_007493.2.fa	1163600	1163799	200	0.835204	0.835204	0.835204	2099	2099	888	1565.19	0.423134	1.34105
NC_007493.2.fa	1165400	1165599	200	0.548277	0.548277	0.548277	2514	2514	1126	1984.68	0.340922	1.2667
NC_007493.2.fa	1178200	1179199	1000	1.3559	4.39487	2.40803	2833.8	3423	1131.2	1993.85	0.500866	1.71678
NC_007493.2.fa	1179600	1180399	800	1.25987	23.3555	10.8032	3621.5	4680	1144.25	2016.85	0.796291	2.32045
NC_007493.2.fa	1184200	1184999	800	1.45792	4.049	2.63714	2587.25	2852	1012.75	1785.07	0.531659	1.5977
NC_007493.2.fa	1187600	1188199	600	3.06246	7.73573	4.80794	3239.67	3683	1183.33	2085.74	0.628543	1.7658
NC_007493.2.fa	1189800	1190799	1000	2.08043	31.3391	13.995	4382.8	6400	1279.8	2255.77	0.887993	2.83717
NC_007493.2.fa	1193600	1193799	200	0.841527	0.841527	0.841527	2479	2479	1077	1898.32	0.38486	1.30589
NC_007493.2.fa	1198200	1198799	600	6.74785	24.0253	14.2508	4037	4743	1162.67	2049.31	0.967942	2.31443
NC_007493.2.fa	1204200	1204999	800	1.2826	5.06828	2.60208	2918.75	3381	1165.75	2054.75	0.498243	1.64546
NC_007493.2.fa	1207200	1207399	200	2.14063	2.14063	2.14063	3269	3269	1342	2365.4	0.466594	1.382
NC_007493.2.fa	1211200	1211599	400	1.03489	3.43144	2.08309	2595.5	2883	1050	1850.73	0.480306	1.55777
NC_007493.2.fa	1225800	1226399	600	1.26611	7.32318	4.15002	3046.67	3416	1145.33	2018.76	0.582921	1.69213
NC_007493.2.fa	1232400	1232799	400	3.50473	3.91812	3.60748	3079	3121	1172.5	2066.64	0.574809	1.51018
NC_007493.2.fa	1233200	1234599	1400	0.871484	7.25754	2.94324	2998.86	3611	1198.71	2112.85	0.495237	1.70907
NC_007493.2.fa	1251400	1252799	1400	1.47461	5.66827	3.21668	3118.86	3457	1218.57	2147.85	0.535225	1.60952
NC_007493.2.fa	1253400	1253799	400	2.29003	3.23389	2.62417	3178	3276	1272	2242.02	0.50245	1.46118
NC_007493.2.fa	1254200	1255399	1200	2.12934	16.5189	8.48235	3906.83	5217	1283.17	2261.71	0.752272	2.30667
NC_007493.2.fa	1255800	1256199	400	0.973052	1.34916	1.06186	2639	2737	1136.5	2003.19	0.396806	1.36632
NC_007493.2.fa	1281000	1281199	200	0.640726	0.640726	0.640726	2702	2702	1208	2129.22	0.343561	1.26901
NC_007493.2.fa	1286600	1286999	400	1.05966	2.55495	1.66029	2414	2416	993.5	1751.14	0.465322	1.37967
NC_007493.2.fa	1298800	1299399	600	2.71253	8.2073	4.78347	3480	3807	1286	2266.7	0.616356	1.67953
NC_007493.2.fa	1339200	1339599	400	2.44344	3.49029	2.82632	2747	2827	1071.5	1888.62	0.539673	1.49686
NC_007493.2.fa	1340000	1340399	400	0.726205	0.856361	0.741277	2840.5	2944	1264	2227.92	0.349967	1.32141
NC_007493.2.fa	1343400	1344399	1000	1.01885	4.11197	1.78726	2962.6	3415	1240.4	2186.33	0.435413	1.56198
NC_007493.2.fa	1360200	1360799	600	1.9453	6.72128	4.52977	3277.33	3623	1218.33	2147.43	0.605476	1.68713
NC_007493.2.fa	1362400	1363199	800	1.46532	7.90382	4.0314	3435.75	3957	1305.5	2301.07	0.568476	1.71963
NC_007493.2.fa	1371400	1371799	400	2.91711	3.17258	2.96496	2801	2889	1086.5	1915.06	0.548063	1.50857
NC_007493.2.fa	1379400	1379799	400	1.81048	2.53545	2.04393	2507.5	2588	1006.5	1774.05	0.49827	1.45881
NC_007493.2.fa	1400600	1401399	800	9.50216	117.565	63.0167	8137.5	12240	1333.5	2350.42	1.61128	5.20757
NC_007493.2.fa	1410600	1410799	200	0.648266	0.648266	0.648266	2418	2418	1066	1878.93	0.363733	1.2869
NC_007493.2.fa	1413000	1413399	400	1.27013	3.26996	2.12062	3073.5	3191	1266.5	2232.33	0.460467	1.42945
NC_007493.2.fa	1418200	1418999	800	2.96014	40.5961	22.0945	5161	7222	1310.5	2309.88	1.08671	3.12657
NC_007493.2.fa	1420200	1421599	1400	1.64632	50.9848	21.2549	5130.14	8108	1324.14	2333.93	1.0337	3.47397
NC_007493.2.fa	1423200	1423399	200	0.792046	0.792046	0.792046	2508	2508	1096	1931.81	0.376416	1.29827
NC_007493.2.fa	1424400	1424599	200	0.630769	0.630769	0.630769	2474	2474	1096	1931.81	0.356732	1.28067
NC_007493.2.fa	1426200	1426799	600	1.16878	12.5372	7.41032	3356.33	3907	1150.67	2028.16	0.710866	1.92638
NC_007493.2.fa	1440800	1441199	400	3.34705	3.54627	3.37863	2950.5	3118	1129	1989.97	0.567896	1.56686
NC_007493.2.fa	1443800	1444199	400	13.6391	19.5065	16.4223	4696.5	4953	1290.5	2274.63	1.04349	2.1775
NC_007493.2.fa	1446000	1446399	400	0.939187	1.79569	1.23258	2668.5	2780	1140	2009.36	0.407883	1.38352
NC_007493.2.fa	1451000	1451399	400	5.82037	6.4361	6.00575	3753.5	3832	1319	2324.87	0.690644	1.64827
NC_007493.2.fa	1459000	1459599	600	2.22442	4.42848	3.2579	3226	3406	1252	2206.77	0.545769	1.54343
NC_007493.2.fa	1463400	1463799	400	1.28205	1.94743	1.48905	2694.5	2802	1130	1991.73	0.434818	1.40681
NC_007493.2.fa	1464400	1465199	800	2.90017	27.9878	15.9073	4544.25	6066	1279.75	2255.68	0.948783	2.68921
NC_007493.2.fa	1471600	1472199	600	1.10927	6.791	3.76333	3539.67	4244	1367.33	2410.06	0.540375	1.76095
NC_007493.2.fa	1479200	1479799	600	13.6768	50.4169	32.126	6730.67	8651	1477.67	2604.53	1.33523	3.32152
NC_007493.2.fa	1481600	1482199	600	2.36057	9.77938	6.58436	3923.33	4455	1376	2425.33	0.683734	1.83686
NC_007493.2.fa	1511000	1511399	400	0.756903	1.28054	0.903429	2503.5	2570	1087.5	1916.82	0.384547	1.34076
NC_007493.2.fa	1519000	1520599	1600	1.41245	135.609	46.4282	6829.88	13804	1287.62	2269.56	1.3479	6.08223
NC_007493.2.fa	1531200	1531599	400	3.42932	5.24722	4.18941	2996	3200	1109	1954.72	0.613188	1.63706
NC_007493.2.fa	1545000	1545799	800	1.35287	8.68691	4.08165	2992.25	3529	1122.25	1978.07	0.579887	1.78406
NC_007493.2.fa	1546200	1546399	200	0.808367	0.808367	0.808367	2732	2732	1204	2122.17	0.364268	1.28736
NC_007493.2.fa	1548600	1549999	1400	1.27144	4.83607	2.3062	2865	3098	1161.43	2047.13	0.486237	1.51334
NC_007493.2.fa	1553200	1553599	400	2.14591	2.74644	2.32477	3057	3138	1237.5	2181.21	0.486324	1.43865
NC_007493.2.fa	1561800	1561999	200	0.916707	0.916707	0.916707	2587	2587	1123	1979.4	0.386049	1.30696
NC_007493.2.fa	1564400	1564799	400	1.68024	1.82035	1.69741	2916.5	2961	1216.5	2144.2	0.443518	1.38094
NC_007493.2.fa	1569200	1569399	200	1.78698	1.78698	1.78698	2757	2757	1137	2004.07	0.459968	1.3757
NC_007493.2.fa	1575400	1575999	600	0.959328	4.17367	2.08821	2781.33	2966	1144.67	2017.59	0.462521	1.47007
NC_007493.2.fa	1580000	1580199	200	1.32251	1.32251	1.32251	2854	2854	1216	2143.32	0.412972	1.33158
NC_007493.2.fa	1583600	1584799	1200	2.03098	35.5943	12.675	3740.33	6047	1129.83	1991.44	0.82107	3.0365
NC_007493.2.fa	1618200	1618999	800	1.31092	9.35879	5.06426	3366	4093	1231.25	2170.2	0.605696	1.886
NC_007493.2.fa	1620000	1620599	600	1.31552	6.32467	3.50011	2969	3312	1141.33	2011.71	0.562985	1.64636
NC_007493.2.fa	1621200	1622799	1600	2.13918	22.8369	7.57297	3546.88	5485	1214	2139.79	0.683113	2.56333
NC_007493.2.fa	1627000	1630199	3200	1.0219	21.6334	4.31174	3536.06	5741	1353.94	2386.45	0.528728	2.40567
NC_007493.2.fa	1630600	1631799	1200	1.57673	7.83098	4.33319	3507.5	4114	1317.5	2322.22	0.583955	1.77158
NC_007493.2.fa	1636000	1636399	400	2.9799	3.54188	3.14239	2798	2896	1076	1896.55	0.560187	1.52698
NC_007493.2.fa	1636800	1637199	400	3.05661	4.90973	3.83418	3026.5	3112	1144	2016.41	0.589521	1.54334
NC_007493.2.fa	1642800	1643199	400	2.26242	3.32787	2.65418	3303	3567	1322.5	2331.03	0.500056	1.53022
NC_007493.2.fa	1661200	1664399	3200	1.4718	22.6811	8.74348	3819.88	5458	1263.44	2226.93	0.745093	2.45091
NC_007493.2.fa	1673000	1673399	400	0.772087	1.76913	1.13131	2628	2800	1131	1993.5	0.395806	1.40457
NC_007493.2.fa	1673800	1674799	1000	1.55894	27.4818	11.8422	4280.2	6111	1317.4	2322.04	0.824124	2.63173
NC_007493.2.fa	1675600	1675999	400	0.810751	0.848827	0.812286	2640.5	2762	1159	2042.85	0.370673	1.35203
NC_007493.2.fa	1678800	1679199	400	22.3865	38.4013	30.2434	4965.5	5407	1105	1947.67	1.38004	2.77614
NC_007493.2.fa	1679600	1680199	600	1.03529	6.79439	3.14845	3068.67	3527	1212.33	2136.85	0.512074	1.65056
NC_007493.2.fa	1718800	1718999	200	0.508383	0.508383	0.508383	2583	2583	1166	2055.19	0.329634	1.25682
NC_007493.2.fa	1727800	1728599	800	1.6293	40.3518	19.3703	4568.75	6429	1227.25	2163.15	0.995578	2.97206
NC_007493.2.fa	1732000	1732199	200	0.504329	0.504329	0.504329	2556	2556	1153	2032.27	0.330647	1.2577
NC_007493.2.fa	1734200	1734999	800	3.52258	18.6956	10.712	3908.75	4702	1215.75	2142.88	0.847418	2.19425
NC_007493.2.fa	1746400	1746999	600	0.65535	0.928856	0.735089	2403.67	2495	1053.33	1856.6	0.372124	1.34385
NC_007493.2.fa	1796800	1797999	1200	1.18076	4.5066	2.0489	2847.17	3245	1168.5	2059.59	0.461808	1.57555
NC_007493.2.fa	1807600	1808399	800	2.54839	3.88534	3.14229	3057.5	3293	1188	2093.96	0.543837	1.57261
NC_007493.2.fa	1809000	1809799	800	1.0984	2.9348	1.82276	2572.25	2742	1056.5	1862.18	0.464891	1.47246
NC_007493.2.fa	1811400	1811799	400	0.84126	1.38826	0.997477	2590.5	2647	1122.5	1978.51	0.390535	1.33787
NC_007493.2.fa	1834800	1838799	4000	1.08274	171.625	50.2138	7207	18182	1343.6	2368.23	1.20855	7.67748
NC_007493.2.fa	1843400	1843799	400	5.48426	8.13472	6.65922	3409.5	3523	1169.5	2061.36	0.725016	1.70907
NC_007493.2.fa	1849000	1849399	400	2.72903	5.04526	3.73715	2928.5	3071	1105.5	1948.55	0.585816	1.57604
NC_007493.2.fa	1851800	1852399	600	2.74257	12.4799	6.59638	3171	3732	1089.33	1920.06	0.707997	1.94369
NC_007493.2.fa	1854000	1854399	400	1.39111	2.70006	1.90046	2340.5	2403	941	1658.6	0.500921	1.44881
NC_007493.2.fa	1857000	1857399	400	1.26306	4.4778	2.71998	3031	3190	1215.5	2142.44	0.499158	1.48896
NC_007493.2.fa	1863000	1863199	200	0.854304	0.854304	0.854304	2362	2362	1018	1794.32	0.396376	1.31637
NC_007493.2.fa	1867400	1867599	200	0.48637	0.48637	0.48637	2233	2233	991	1746.73	0.354144	1.27839
NC_007493.2.fa	1869000	1869399	400	2.32451	2.60782	2.38116	2544.5	2630	1003.5	1768.77	0.524079	1.48691
NC_007493.2.fa	1871000	1872199	1200	1.37408	65.484	30.7533	5806.17	8353	1331.5	2346.9	1.22364	3.55917
NC_007493.2.fa	1877000	1877399	400	1.13345	1.94787	1.40746	2370	2632	979.5	1726.46	0.454019	1.5245
NC_007493.2.fa	1887400	1887599	200	1.07408	1.07408	1.07408	2911	2911	1264	2227.92	0.385664	1.3066
NC_007493.2.fa	1902000	1902199	200	0.665943	0.665943	0.665943	2635	2635	1172	2065.76	0.350977	1.27556
NC_007493.2.fa	1911000	1912599	1600	1.76814	11.0377	5.83936	3469.38	4121	1228.75	2165.79	0.667815	1.90277
NC_007493.2.fa	1920400	1920799	400	2.01597	4.41648	3.06614	2912	3112	1133.5	1997.9	0.539976	1.55763
NC_007493.2.fa	1942200	1942599	400	1.2538	1.56066	1.31822	2702	2747	1146	2019.94	0.420216	1.35994
NC_007493.2.fa	1965600	1965999	400	2.61023	2.95012	2.68602	2781	2794	1093.5	1927.4	0.528956	1.44962
NC_007493.2.fa	1972800	1972999	200	1.08384	1.08384	1.08384	2288	2288	963	1697.38	0.430558	1.34796
NC_007493.2.fa	1973800	1973999	200	0.522185	0.522185	0.522185	2539	2539	1142	2012.89	0.334847	1.26137
NC_007493.2.fa	1975000	1975399	400	0.781308	1.11828	0.856074	2694.5	2719	1183.5	2086.03	0.369148	1.30343
NC_007493.2.fa	1976400	1976599	200	0.595302	0.595302	0.595302	2725	2725	1225	2159.18	0.335633	1.26205
NC_007493.2.fa	1992000	1992199	200	1.02945	1.02945	1.02945	974	974	809	1425.94	-0.549451	0.683058
NC_007493.2.fa	1996200	1996399	200	0.774483	0.774483	0.774483	2454	2454	1071	1887.74	0.378298	1.29997
NC_007493.2.fa	2042400	2042599	200	0.603341	0.603341	0.603341	2410	2410	1067	1880.69	0.357602	1.28144
NC_007493.2.fa	2053200	2053399	200	0.737437	0.737437	0.737437	2694	2694	1193	2102.78	0.357303	1.28116
NC_007493.2.fa	2055800	2057399	1600	1.82752	18.0124	7.47907	3521.62	4693	1201.5	2117.76	0.705056	2.21602
NC_007493.2.fa	2064600	2065399	800	1.37885	41.818	19.4115	4575.5	6598	1213.5	2138.91	1.02326	3.08475
NC_007493.2.fa	2094600	2095199	600	1.77699	3.87086	2.68771	2832.33	3003	1118.33	1971.17	0.519891	1.52346
NC_007493.2.fa	2098200	2098599	400	4.84873	5.70884	5.1438	2957	3133	1050	1850.73	0.6747	1.69285
NC_007493.2.fa	2101800	2101999	200	0.924658	0.924658	0.924658	2570	2570	1114	1963.53	0.388143	1.30887
NC_007493.2.fa	2106400	2106799	400	1.16786	1.62266	1.28664	2672	2680	1135	2000.55	0.417841	1.33963
NC_007493.2.fa	2114600	2114999	400	4.61996	5.06891	4.73644	3135.5	3158	1141	2011.12	0.64042	1.57027
NC_007493.2.fa	2119000	2120199	1200	3.31628	25.58	16.6236	4417.33	5678	1206.67	2126.87	1.01914	2.66965
NC_007493.2.fa	2123600	2123799	200	0.718164	0.718164	0.718164	2493	2493	1096	1931.81	0.367765	1.2905
NC_007493.2.fa	2124400	2124599	200	1.01324	1.01324	1.01324	2438	2438	1042	1836.63	0.408447	1.32743
NC_007493.2.fa	2134400	2134599	200	0.552064	0.552064	0.552064	2655	2655	1196	2108.07	0.332651	1.25945
NC_007493.2.fa	2138800	2139199	400	1.59702	2.80672	2.05816	2789	2839	1137.5	2004.95	0.476107	1.41599
NC_007493.2.fa	2152000	2152199	200	0.482492	0.482492	0.482492	2347	2347	1050	1850.73	0.342561	1.26815
NC_007493.2.fa	2160800	2161799	1000	2.94563	43.5283	21.2204	5401	8111	1383.8	2439.08	1.05175	3.32543
NC_007493.2.fa	2173200	2173399	200	1.53226	1.53226	1.53226	2978	2978	1257	2215.58	0.42649	1.34412
NC_007493.2.fa	2174800	2175199	400	5.19963	5.89506	5.41991	3182.5	3285	1129.5	1990.85	0.675992	1.65005
NC_007493.2.fa	2177400	2177599	200	0.690626	0.690626	0.690626	775	775	589	1038.17	-0.421302	0.746506
NC_007493.2.fa	2191800	2191999	200	2.51665	2.51665	2.51665	2775	2775	1100	1938.86	0.517058	1.43126
NC_007493.2.fa	2237200	2237599	400	5.40189	7.04135	6.07361	3265	3303	1136.5	2003.19	0.704742	1.64887
NC_007493.2.fa	2250200	2250599	400	0.824594	1.62749	1.09333	2432	2490	1038.5	1830.46	0.409495	1.36032
NC_007493.2.fa	2279200	2279399	200	1.05924	1.05924	1.05924	807	807	657	1158.03	-0.520486	0.696875
NC_007493.2.fa	2286200	2286599	400	0.731854	0.988025	0.779917	2572	2616	1131	1993.5	0.368258	1.31227
NC_007493.2.fa	2324000	2324199	200	4.43172	4.43172	4.43172	2538	2538	903	1591.62	0.672854	1.5946
NC_007493.2.fa	2332600	2333599	1000	1.28523	44.4129	18.5335	4605.4	7188	1262.4	2225.1	0.950671	3.23041
NC_007493.2.fa	2342000	2343399	1400	1.1741	8.55955	3.0358	2964.57	3401	1174.43	2070.04	0.518158	1.64296
NC_007493.2.fa	2344400	2344999	600	1.09484	8.73234	4.1648	3094.33	3589	1174.67	2070.46	0.568277	1.73343
NC_007493.2.fa	2361600	2362199	600	4.19859	14.5488	7.96492	3676	4407	1226.67	2162.12	0.750716	2.03828
NC_007493.2.fa	2363600	2364399	800	3.50021	25.8309	14.4953	4373.75	5454	1293.25	2279.48	0.905071	2.39265
NC_007493.2.fa	2370400	2370999	600	2.71218	8.47447	4.55477	3259	3667	1207.67	2128.63	0.609283	1.7227
NC_007493.2.fa	2388400	2389399	1000	1.25355	5.60199	2.88368	3286.4	3903	1306.8	2303.36	0.502247	1.69448
NC_007493.2.fa	2393200	2393599	400	1.44925	2.85889	2.00783	2555	2723	1032	1819	0.487284	1.49698
NC_007493.2.fa	2413600	2413999	400	4.42294	6.66713	5.39514	3224	3266	1150.5	2027.87	0.66931	1.61056
NC_007493.2.fa	2429400	2429799	400	1.55987	3.20996	2.23684	2720.5	2882	1095	1930.04	0.492594	1.49323
NC_007493.2.fa	2430600	2431999	1400	1.53233	10.6655	4.18005	3247.29	3904	1227.14	2162.96	0.580419	1.80494
NC_007493.2.fa	2441200	2442199	1000	1.59755	4.36013	2.56383	3087.2	3348	1238.8	2183.5	0.501787	1.53331
NC_007493.2.fa	2455800	2456199	400	1.51492	2.04457	1.66393	2681.5	2717	1111.5	1959.13	0.452558	1.38684
NC_007493.2.fa	2461000	2461399	400	3.18236	6.45013	4.66579	3162	3195	1163.5	2050.78	0.626989	1.55794
NC_007493.2.fa	2464000	2464599	600	1.43713	6.76717	4.14538	3093.67	3572	1164.33	2052.25	0.586023	1.74053
NC_007493.2.fa	2483800	2484799	1000	1.93699	17.1077	8.9088	3948.6	5362	1283.2	2261.76	0.764278	2.37072
NC_007493.2.fa	2485400	2485799	400	0.66777	0.793605	0.681964	2496.5	2555	1102	1942.38	0.361691	1.3154
NC_007493.2.fa	2495400	2495999	600	1.119	8.82028	4.78625	3179	3603	1183.67	2086.33	0.602486	1.72696
NC_007493.2.fa	2497200	2497799	600	1.00701	3.76893	1.98341	2773.33	3029	1143	2014.65	0.458597	1.50349
NC_007493.2.fa	2501600	2502199	600	1.73951	4.42157	2.59298	2882.33	3257	1145.67	2019.35	0.507856	1.6129
NC_007493.2.fa	2503000	2503199	200	1.29543	1.29543	1.29543	2587	2587	1092	1924.76	0.426413	1.34407
NC_007493.2.fa	2514000	2514199	200	1.74763	1.74763	1.74763	954	954	847	1492.92	-0.64553	0.639016
NC_007493.2.fa	2526400	2527199	800	1.78046	30.2029	14.1132	4399.75	6078	1286.5	2267.58	0.899637	2.68039
NC_007493.2.fa	2531200	2531599	400	2.41469	2.92977	2.5577	2869.5	2880	1140.5	2010.24	0.513595	1.43266
NC_007493.2.fa	2541600	2541799	200	0.948354	0.948354	0.948354	2692	2692	1171	2064	0.383072	1.30426
NC_007493.2.fa	2564000	2564399	400	4.56746	5.52751	4.90921	2867.5	3064	1023	1803.14	0.667681	1.69926
NC_007493.2.fa	2565800	2565999	200	1.26734	1.26734	1.26734	699	699	670	1180.94	-0.75573	0.591901
NC_007493.2.fa	2587200	2587799	600	6.59048	21.5999	13.0101	4259.33	5106	1254.33	2210.88	0.925565	2.30948
NC_007493.2.fa	2590600	2595999	5400	1.44365	15.9624	4.12251	2959.04	3832	1118.78	1971.95	0.579564	1.94325
NC_007493.2.fa	2598000	2598399	400	1.67475	2.13172	1.79438	2714.5	2948	1115.5	1966.18	0.463984	1.49936
NC_007493.2.fa	2607600	2608199	600	1.5811	13.2251	7.55081	3282	3836	1106.67	1950.61	0.729712	1.96657
NC_007493.2.fa	2612200	2612599	400	0.794431	0.88333	0.802001	2798.5	2919	1225	2159.18	0.373373	1.3519
NC_007493.2.fa	2615200	2615599	400	4.27295	5.61205	4.79702	3337	3485	1219.5	2149.49	0.633105	1.62132
NC_007493.2.fa	2616000	2616999	1000	3.73204	12.7418	6.66365	3368.2	3611	1163.4	2050.61	0.715996	1.76094
NC_007493.2.fa	2617800	2618199	400	0.817858	3.02438	1.77128	2734.5	2745	1147	2021.7	0.439767	1.35777
NC_007493.2.fa	2618800	2619399	600	0.629318	0.752643	0.63943	2683.33	2733	1199.33	2113.94	0.343788	1.29285
NC_007493.2.fa	2659200	2662999	3800	2.08827	47.6725	13.7377	4310	7237	1262.47	2225.23	0.891208	3.25225
NC_007493.2.fa	2668800	2668999	200	1.01003	1.01003	1.01003	976	976	810	1427.7	-0.548276	0.683615
NC_007493.2.fa	2687000	2687799	800	2.56497	25.2886	12.8299	3697.25	4833	1106	1949.43	0.87012	2.47918
NC_007493.2.fa	2714600	2715199	600	3.02538	8.4155	5.12841	3021.67	3333	1081.67	1906.54	0.657583	1.74819
NC_007493.2.fa	2716800	2717399	600	2.87724	8.30602	4.66102	3160.67	3653	1160.33	2045.2	0.619217	1.78613
NC_007493.2.fa	2741400	2741999	600	11.233	36.1009	21.9228	4586	5671	1139	2007.6	1.16693	2.82477
NC_007493.2.fa	2748600	2748799	200	1.05223	1.05223	1.05223	2772	2772	1200	2115.12	0.390029	1.31057
NC_007493.2.fa	2750000	2750599	600	1.45664	14.2392	7.07326	3221	3796	1108	1952.96	0.703002	1.94372
NC_007493.2.fa	2770400	2770599	200	1.19956	1.19956	1.19956	2472	2472	1044	1840.15	0.425654	1.34337
NC_007493.2.fa	2772000	2772199	200	0.998388	0.998388	0.998388	2741	2741	1190	2097.49	0.385877	1.3068
NC_007493.2.fa	2790000	2790399	400	1.09151	1.11057	1.09191	2728	2768	1175.5	2071.93	0.396704	1.33595
NC_007493.2.fa	2799000	2801599	2600	1.3177	17.891	4.81391	3135.23	4257	1169.15	2060.75	0.585104	2.06576
NC_007493.2.fa	2804800	2805599	800	1.81302	22.2361	10.6947	4363.75	5619	1386	2442.96	0.80452	2.30008
NC_007493.2.fa	2811400	2811999	600	7.00251	19.4423	11.3698	3711.67	4514	1124.33	1981.75	0.890245	2.27779
NC_007493.2.fa	2813400	2813799	400	13.278	13.4672	13.3069	3909	3956	1127.5	1987.33	0.975724	1.99061
NC_007493.2.fa	2817600	2818399	800	3.99802	18.8018	10.4977	4111.75	5102	1292.5	2278.16	0.829486	2.23953
NC_007493.2.fa	2827200	2827399	200	0.513493	0.513493	0.513493	2263	2263	1003	1767.88	0.356034	1.28006
NC_007493.2.fa	2836600	2836999	400	3.64886	4.24603	3.82628	3095.5	3119	1168.5	2059.59	0.587606	1.51438
NC_007493.2.fa	2842200	2842399	200	1.70507	1.70507	1.70507	2633	2633	1085	1912.42	0.461104	1.37679
NC_007493.2.fa	2847000	2847999	1000	0.947964	2.45759	1.55356	2745.4	2839	1156.4	2038.27	0.428493	1.39285
NC_007493.2.fa	2848600	2850399	1800	1.81382	15.3846	6.57055	3466.22	4422	1205.67	2125.1	0.68207	2.08084
NC_007493.2.fa	2856400	2856599	200	0.944197	0.944197	0.944197	2623	2623	1138	2005.84	0.386846	1.30768
NC_007493.2.fa	2866200	2866999	800	0.593447	1.89985	0.850659	2571.5	2658	1133	1997.02	0.364578	1.33098
NC_007493.2.fa	2867400	2867799	400	3.15431	3.16056	3.15435	3030.5	3046	1176	2072.81	0.547752	1.4695
NC_007493.2.fa	2868200	2868599	400	0.664952	0.959169	0.725163	2851	2863	1274	2245.55	0.344466	1.27497
NC_007493.2.fa	2896200	2896599	400	1.04036	1.04504	1.04038	2628.5	2748	1132	1995.26	0.397892	1.37726
NC_007493.2.fa	2900400	2900799	400	0.793599	1.77712	1.14643	2621	2641	1129	1989.97	0.398299	1.32715
NC_007493.2.fa	2901600	2901999	400	0.742268	0.885172	0.760049	2589	2655	1139.5	2008.48	0.365873	1.3219
NC_007493.2.fa	2902800	2903399	600	0.996598	5.70578	3.49209	2962.67	3275	1142.33	2013.47	0.546095	1.62654
NC_007493.2.fa	2914600	2914799	200	0.882399	0.882399	0.882399	2509	2509	1088	1917.71	0.387554	1.30833
NC_007493.2.fa	2915400	2916399	1000	1.28412	76.4833	29.9397	5025.6	8242	1190.2	2097.84	1.14685	3.9288
NC_007493.2.fa	2919600	2920799	1200	1.67134	6.40224	3.67529	3144.67	3498	1206	2125.69	0.560193	1.64558
NC_007493.2.fa	2924200	2924599	400	6.12625	8.04624	6.93704	3166	3321	1064	1875.4	0.753647	1.77082
NC_007493.2.fa	2927200	2928199	1000	0.821574	1.77739	0.967455	2446.4	2823	1048.2	1847.55	0.405324	1.52797
NC_007493.2.fa	2942400	2942599	200	0.689518	0.689518	0.689518	2499	2499	1102	1942.38	0.363359	1.28656
NC_007493.2.fa	2949400	2949599	200	1.21353	1.21353	1.21353	2377	2377	997	1757.31	0.43556	1.35264
NC_007493.2.fa	2957800	2958599	800	1.78247	12.1505	6.23531	3327.75	4056	1167.25	2057.39	0.676142	1.97143
NC_007493.2.fa	2960800	2961199	400	1.90753	2.32392	2.01142	2832.5	2966	1158	2041.09	0.474472	1.45315
NC_007493.2.fa	2962800	2963199	400	1.31932	2.13852	1.59552	2717.5	2900	1132.5	1996.14	0.442832	1.4528
NC_007493.2.fa	2970800	2971399	600	1.56309	1.82807	1.59492	2750.33	2830	1147	2021.7	0.443723	1.39981
NC_007493.2.fa	2997000	2997199	200	0.522794	0.522794	0.522794	2444	2444	1094	1928.28	0.341771	1.26745
NC_007493.2.fa	2999600	3000399	800	1.34052	2.14404	1.56943	2764.5	2990	1156.75	2038.88	0.438036	1.46649
NC_007493.2.fa	3000800	3004399	3600	1.49509	11.8433	4.02923	3246.44	4599	1226.44	2161.73	0.569389	2.12747
NC_007493.2.fa	3005000	3005399	400	0.825942	1.22873	0.924675	2686	2760	1174	2069.29	0.37783	1.33379
NC_007493.2.fa	3019400	3020599	1200	1.29343	218.231	93.5534	11834.2	24239	1501.5	2646.54	1.77732	9.15875
NC_007493.2.fa	3041800	3041999	200	0.795105	0.795105	0.795105	2643	2643	1162	2048.14	0.367705	1.29044
NC_007493.2.fa	3065400	3065999	600	1.04607	4.62007	2.24978	2830.33	3177	1153.67	2033.45	0.472321	1.56237
NC_007493.2.fa	3068000	3068199	200	1.09229	1.09229	1.09229	2488	2488	1060	1868.35	0.413028	1.33165
NC_007493.2.fa	3072400	3072999	600	2.09926	8.94997	4.84434	3295.33	3793	1210.67	2133.92	0.615801	1.77748
NC_007493.2.fa	3109600	3110999	1400	3.55323	117.153	40.8397	6672.43	12850	1339.43	2360.87	1.3335	5.4429
NC_007493.2.fa	3115000	3115199	200	0.9578	0.9578	0.9578	2447	2447	1051	1852.49	0.40136	1.32093
NC_007493.2.fa	3120800	3121399	600	7.66915	23.071	12.6923	3364	3990	980.667	1728.52	0.949106	2.30833
NC_007493.2.fa	3126000	3126399	400	2.82979	3.0387	2.86402	2917.5	2990	1143.5	2015.53	0.533857	1.48348
NC_007493.2.fa	3144000	3144399	400	1.23745	1.40635	1.26125	2532.5	2602	1068.5	1883.33	0.426853	1.38159
NC_007493.2.fa	3155000	3155199	200	0.751484	0.751484	0.751484	2734	2734	1211	2134.5	0.356964	1.28086
NC_007493.2.fa	3162000	3162799	800	1.75547	11.8023	6.18088	3322	3997	1168.25	2059.15	0.677678	1.94109
NC_007493.2.fa	3174800	3175199	400	1.18579	1.2647	1.19187	2613	2694	1112.5	1960.89	0.414477	1.37387
NC_007493.2.fa	3176000	3177199	1200	2.59796	42.1299	15.9198	4164.17	6296	1186.5	2091.32	0.930156	3.01054
NC_007493.2.fa	3188000	3188599	600	40.5409	84.2067	61.0104	6530	9115	1029	1813.71	1.88065	5.0256
NC_007494.2.fa	1	1199	1200	1.46883	23.2609	9.82721	1782	4456	404.167	712.383	1.56225	6.25506
NC_007494.2.fa	2800	5599	2800	1.12016	33.4585	11.8587	3846.07	14047	868.214	1530.31	1.61158	9.17918
NC_007494.2.fa	8800	8999	200	1.1821	1.1821	1.1821	2747	2747	1177	2074.58	0.40487	1.32413
NC_007494.2.fa	14400	15399	1000	1.55307	13.8202	6.81564	3278.2	3897	1134.8	2000.19	0.697485	1.94831
NC_007494.2.fa	16000	17199	1200	1.37245	17.7058	7.15744	3402.67	4283	1195.33	2106.89	0.667911	2.03285
NC_007494.2.fa	21800	22399	600	1.83513	5.14801	3.75621	2834.67	3010	1068	1882.45	0.586786	1.59898
NC_007494.2.fa	31000	31199	200	0.656647	0.656647	0.656647	2372	2372	1042	1836.63	0.368869	1.2915
NC_007494.2.fa	33000	39399	6400	2.11849	129.192	26.7861	8946.88	17613	2139.91	3771.79	1.22478	4.66966
NC_007494.2.fa	40000	40199	200	0.91153	0.91153	0.91153	2443	2443	1053	1856.01	0.396259	1.31626
NC_007494.2.fa	100400	101399	1000	2.2892	11.2697	6.02869	3372.6	3835	1201	2116.88	0.664377	1.81163
NC_007494.2.fa	112200	113799	1600	0.865712	5.10981	1.64995	3166.38	3666	1339.38	2360.78	0.419825	1.55288
NC_007494.2.fa	127400	127599	200	1.7374	1.7374	1.7374	2672	2672	1101	1940.62	0.4612	1.37688
[truncated: 65 more rows]

[truncated: 7 more sheets: D56A_Rep2_ChIP_IPvsINPUT_MOSAiC, D56A_Rep3_ChIP_IPvsINPUT_MOSAiC, D56A_Rep4_ChIP_IPvsINPUT_MOSAiC, D56E_Rep1_ChIP_IPvsINPUT_MOSAiC, D56E_Rep2_ChIP_IPvsINPUT_MOSAiC, D56E_Rep3_ChIP_IPvsINPUT_MOSAiC, D56E_Rep4_ChIP_IPvsINPUT_MOSAiC]
