# Supplementary material for: The essential Rhodobacter sphaeroides CenKR two-component system regulates cell division and envelope biosynthesis
Source: PLoS Genet. 2022 Jun 29;18(6):e1010270. doi: 10.1371/journal.pgen.1010270 (PMC9275681; doi:10.1371/journal.pgen.1010270)
Supplement: S2 Data — (XLSX) [file pgen.1010270.s012.xlsx]

## Sheet: DEGs
The essential Rhodobacter sphaeroides CenKR two-component system regulates cell division and envelope biosynthesis. Bryan D. Lakey, Kevin S. Myers, Fraçois Alberge, Daniel R. Noguera, Timothy J. Donohue
Supplemental Data 2. RNA-seq data (tab 1 DEGS, tab 2 all processed data)
Differentially expressed genes (DEGs) in each TCS mutant relative to WT. DEG thresholds: log2 fold change > 0.5 and false discovery rate (FDR) value < 0.05 are listed ; N.S. = not significant
Locus	Gene Name	log2(fold change) ΔcenK/wt	log2(fold change) cenR(D56A)/wt	log2(fold change) cenR(D56E)/wt	Number of strains with differential expression
RSP_0034	flhA	2.19046	1.77711	-0.932823	3
RSP_0044	tlpT	1.63773	1.16516	-0.989153	3
RSP_0051	torF	2.27658	2.42502	-1.22559	3
RSP_0060	fliM	1.57103	1.32517	-0.688923	3
RSP_0074	flgK1	1.93672	0.757455	-1.77661	3
RSP_0076	flgI	2.21656	1.14648	-1.51076	3
RSP_0189	RSP_0189	1.51761	2.54566	1.60235	3
RSP_0231	motB	2.22353	1.59623	-1.61085	3
RSP_0416	RSP_0416	1.57068	3.49321	1.55691	3
RSP_0559	msrA	-1.77886	-1.4074	3.10908	3
RSP_0638	RSP_0638	1.33092	-0.77577	-1.74666	3
RSP_0681	RSP_0681	-0.97138	-1.52242	1.49647	3
RSP_0688	RSP_0688	1.088	0.493451	-0.955829	3
RSP_0709	cpdB	1.39769	-0.708722	-1.57628	3
RSP_0730	RSP_0730	-1.63047	-0.627735	2.22931	3
RSP_0799	RSP_0799	-1.62482	-2.42589	1.55047	3
RSP_0847	RSP_0847	-5.16017	-4.33693	3.16751	3
RSP_0878	RSP_0878	1.40207	-0.849267	-1.79186	3
RSP_0890	RSP_0890	-0.741114	-1.1424	2.46875	3
RSP_0978	RSP_0978	-0.506279	1.50851	1.19602	3
RSP_0988	RSP_0988	0.940355	2.67344	1.47371	3
RSP_1000	RSP_1000	-1.64459	-2.06735	2.47578	3
RSP_1024	RSP_1024	-0.556499	-0.84308	0.852082	3
RSP_1089	RSP_1089	1.33549	1.27603	-1.03755	3
RSP_1096	RSP_1096	-1.88533	-1.83503	2.71572	3
RSP_1097	RSP_1097	-1.15491	-1.04036	3.36291	3
RSP_1164	RSP_1164	-0.740858	0.553951	1.48881	3
RSP_1168	surA	-1.47918	-0.740938	3.3959	3
RSP_1173	dnaK	-1.0993	-0.893002	0.613024	3
RSP_1175	ubiG	-0.514362	-0.611722	-0.493734	3
RSP_1199	RSP_1199	-1.98456	-1.39126	2.46611	3
RSP_1245	RSP_1245	1.12741	1.31211	0.893645	3
RSP_1247	RSP_1247	0.904684	1.42196	0.567379	3
RSP_1360	RSP_1360	-0.648619	-1.28955	0.636954	3
RSP_1408	clpB	-0.821182	-1.01379	0.531179	3
RSP_1409	RSP_1409	-5.43515	-4.33202	2.93778	3
RSP_1410	RSP_1410	-0.821424	-0.903244	2.69408	3
RSP_1411	RSP_1411	-0.565733	-1.11469	2.49621	3
RSP_1463	RSP_1463	-0.935112	-1.24947	1.71653	3
RSP_1464	RSP_1464	-1.34779	-1.34548	2.51077	3
RSP_1465	RSP_1465	-1.13822	-1.41678	0.776381	3
RSP_1495	RSP_1495	1.10943	0.752819	-1.35142	3
RSP_1497	RSP_1497	-1.57139	-1.40638	3.34171	3
RSP_1502	RSP_1502	0.819011	-0.877422	-0.873611	3
RSP_1532	RSP_1532	-0.593485	-0.547484	1.02154	3
RSP_1549	RSP_1549	-0.920753	-1.19166	1.16492	3
RSP_1588	cheB1	1.29092	0.843645	-0.6083	3
RSP_1803	ccmC	-0.517025	-0.85397	0.990176	3
RSP_1807	RSP_1807	-2.03711	-1.96548	2.72134	3
RSP_1834	RSP_1834	-5.56043	-5.43108	2.47463	3
RSP_1860	RSP_1860	-0.608246	-1.24503	1.42204	3
RSP_1874	carA	-0.558184	-0.90678	0.936297	3
RSP_1940	RSP_1940	-1.07776	-1.94117	-1.22718	3
RSP_2106	ftsW	1.17934	0.91514	-2.24662	3
RSP_2107	murG	2.37495	1.06004	-1.09162	3
RSP_2108	murC	1.10854	0.985842	-1.26444	3
RSP_2109	RSP_2109	1.97194	0.653071	-1.93726	3
RSP_2111	ddlA	1.57077	0.493662	-1.05581	3
RSP_2112	ftsQ	1.13245	1.30171	-2.4579	3
RSP_2113	ftsA	1.36398	0.824946	-2.55341	3
RSP_2143	RSP_2143	1.128	0.914432	-0.998368	3
RSP_2310	groES	-0.542283	-2.17618	-0.845862	3
RSP_2364	fucA	-0.490447	1.90689	3.0138	3
RSP_2365	RSP_2365	-0.904669	2.25314	3.37995	3
RSP_2410	rpoH1	-3.37678	-2.29643	3.20399	3
RSP_2550	exoK	-2.02281	-1.95942	4.42424	3
RSP_2617	RSP_2617	-1.41284	-1.9166	3.07767	3
RSP_2640	RSP_2640	-1.33906	-0.857445	1.00305	3
RSP_2718	RSP_2718	-4.75757	-6.49271	3.08591	3
RSP_2721	RSP_2721	1.09798	0.872804	-0.555638	3
RSP_2800	acoR	0.946597	2.31562	0.975517	3
RSP_2811	RSP_2811	1.11114	0.529502	-0.59666	3
RSP_2941	RSP_2941	1.11537	0.627243	-0.980673	3
RSP_2942	RSP_2942	1.54917	0.826282	-0.532694	3
RSP_2981	RSP_2981	-1.4247	-0.603556	2.25286	3
RSP_3068	RSP_3068	-1.29783	-1.34024	4.06695	3
RSP_3070	RSP_3070	1.23565	0.731024	-1.03773	3
RSP_3072	sndh	1.24583	0.564787	-0.752484	3
RSP_3073	RSP_3073	-1.28003	-2.70561	-0.901493	3
RSP_3142	actP	1.43827	-0.860284	-1.64099	3
RSP_3398	RSP_3398	1.47067	-1.02146	-1.37477	3
RSP_3403	RSP_3403	1.59544	-1.52672	-2.06283	3
RSP_3446	RSP_3446	2.03837	-1.63879	-2.46143	3
RSP_3448	RSP_3448	1.15244	-0.844211	-1.03711	3
RSP_3466	RSP_3466	1.43224	0.66729	-0.87223	3
RSP_3472	RSP_3472	1.52459	1.63318	1.09431	3
RSP_3512	RSP_3512	1.52054	0.823846	-0.584675	3
RSP_3556	xdhC	1.37169	0.496724	-0.704547	3
RSP_3601	RSP_3601	-0.614203	-0.729032	1.18876	3
RSP_3602	RSP_3602	-0.811023	-1.31492	1.08991	3
RSP_3603	RSP_3603	-1.03672	-0.626452	1.27762	3
RSP_3736	RSP_3736	1.23095	0.841297	-0.50614	3
RSP_3804	RSP_3804	1.55216	0.55908	-1.90928	3
RSP_4086	RSP_4086	1.21564	0.771564	-0.747817	3
RSP_4284	RSP_4284	1.8144	3.00476	-1.22676	3
RSP_6001	RSP_6001	-1.4	-1.7565	1.03534	3
RSP_6067	RSP_6067	1.97293	-1.2823	-3.01848	3
RSP_6084	RSP_6084	0.957499	-0.698133	-2.50808	3
RSP_6130	RSP_6130	1.79858	-0.634179	-1.11708	3
RSP_6230	RSP_6230	-1.35665	-1.53992	2.05735	3
RSP_6241	RSP_6241	-1.21412	-2.88283	-0.539872	3
RSP_6257	RSP_6257	0.894064	0.83275	-0.671269	3
RSP_0006	RSP_0006	N.S.	-0.761288	-0.678271	2
RSP_0021	rpsI	N.S.	-0.978322	-0.589162	2
RSP_0035	RSP_0035	N.S.	3.20138	-1.86925	2
RSP_0037	flgM	1.12869	0.678915	N.S.	2
RSP_0038	RSP_0038	N.S.	1.1502	-2.18038	2
RSP_0042	cheA3	1.89064	N.S.	-1.45326	2
RSP_0043	cheY6	1.17528	N.S.	-0.893553	2
RSP_0052	fliE	N.S.	2.4367	-2.12473	2
RSP_0053	fliF1	N.S.	1.58531	-1.17689	2
RSP_0062	fliO	N.S.	2.46922	-1.67502	2
RSP_0063	fliP	2.07592	2.74575	N.S.	2
RSP_0067	RSP_0067	N.S.	1.6578	-1.42207	2
RSP_0071	fleQ	1.38729	-0.587742	N.S.	2
RSP_0078	flgG	N.S.	1.79346	-2.23024	2
RSP_0080	flgE	2.32555	1.45768	N.S.	2
RSP_0081	flgD	1.8148	1.96897	N.S.	2
RSP_0082	flgC	1.9334	1.256	N.S.	2
RSP_0083	flgB	1.87647	2.01889	N.S.	2
RSP_0089	RSP_0089	1.64459	N.S.	-1.23507	2
RSP_0094	smoK	N.S.	-1.35777	-1.64728	2
RSP_0095	smoS	N.S.	-1.64959	-2.10468	2
RSP_0097	smoM	N.S.	1.22581	1.70254	2
RSP_0118	RSP_0118	1.0651	N.S.	-1.96352	2
RSP_0125	opgG	N.S.	-1.41195	-0.519566	2
RSP_0126	RSP_0126	N.S.	-1.77107	-1.55622	2
RSP_0129	metN	N.S.	-0.953618	-0.958834	2
RSP_0132	metQ	-0.766605	-1.85557	N.S.	2
RSP_0133	RSP_0133	N.S.	-1.03418	-0.746328	2
RSP_0141	RSP_0141	-0.562432	N.S.	0.763082	2
RSP_0147	glnA1	N.S.	-1.16547	-0.634615	2
RSP_0187	RSP_0187	0.969682	2.03761	N.S.	2
RSP_0215	RSP_0215	N.S.	0.926593	0.499502	2
RSP_0245	RSP_0245	N.S.	-0.551483	-0.852613	2
RSP_0261	bchY	1.18915	1.67969	N.S.	2
RSP_0262	bchX	1.06191	1.53795	N.S.	2
RSP_0265	crtE	1.26488	1.40041	N.S.	2
RSP_0266	crtD	N.S.	1.04481	-0.776695	2
RSP_0276	RSP_0276	N.S.	0.82998	1.74026	2
RSP_0277	bchP	N.S.	1.12131	0.626748	2
RSP_0282	ppsR	N.S.	0.505019	0.720133	2
RSP_0285	bchN	1.4145	1.90437	N.S.	2
RSP_0296	cycA	N.S.	0.88552	1.3707	2
RSP_0309	ureA	N.S.	-1.23838	-1.00196	2
RSP_0314	pucB	N.S.	2.60594	3.49131	2
RSP_0355	RSP_0355	-0.683792	N.S.	1.80373	2
RSP_0357	RSP_0357	-0.688413	N.S.	0.888143	2
RSP_0366	RSP_0366	N.S.	-0.743777	-0.606405	2
RSP_0374	RSP_0374	N.S.	-0.804472	-0.554779	2
RSP_0393	RSP_0393	1.363	1.03377	N.S.	2
RSP_0408	RSP_0408	-1.86039	-1.60384	N.S.	2
RSP_0409	RSP_0409	-0.729979	N.S.	1.91681	2
RSP_0414	RSP_0414	N.S.	0.785197	-0.521379	2
RSP_0415	RSP_0415	1.67695	1.23994	N.S.	2
RSP_0419	RSP_0419	1.18056	N.S.	-1.09271	2
RSP_0439	RSP_0439	N.S.	-1.11363	-1.06181	2
RSP_0454	RSP_0454	N.S.	1.42201	-0.667	2
RSP_0456	RSP_0456	1.14137	-0.798176	N.S.	2
RSP_0458	RSP_0458	1.56429	-0.797192	N.S.	2
RSP_0465	RSP_0465	-0.909318	N.S.	-1.49859	2
RSP_0466	RSP_0466	-0.876071	N.S.	-2.6389	2
RSP_0470	RSP_0470	1.11996	N.S.	-0.930095	2
RSP_0484	RSP_0484	N.S.	-1.03302	-1.60873	2
RSP_0485	RSP_0485	N.S.	-0.983723	-1.18659	2
RSP_0494	hypF	1.03006	0.646721	N.S.	2
RSP_0496	hupL	N.S.	1.46856	1.54201	2
RSP_0502	hupH	N.S.	2.54417	1.52329	2
RSP_0503	hupJ	N.S.	1.80333	1.19613	2
RSP_0504	hupK	N.S.	1.93265	0.920647	2
RSP_0510	hypE	1.05343	0.941543	N.S.	2
RSP_0558	RSP_0558	N.S.	-0.751415	0.845454	2
RSP_0579	RSP_0579	N.S.	0.921882	0.903935	2
RSP_0595	RSP_0595	1.69924	N.S.	-1.67206	2
RSP_0627	RSP_0627	1.09817	N.S.	-1.1125	2
RSP_0630	RSP_0630	N.S.	0.833545	0.889394	2
RSP_0640	RSP_0640	0.974075	N.S.	-0.796335	2
RSP_0643	RSP_0643	1.08022	N.S.	-1.04756	2
RSP_0661	RSP_0661	N.S.	-0.661396	-0.920119	2
RSP_0672	TolQ	-0.582038	N.S.	2.50868	2
RSP_0674	RSP_0674	1.83663	N.S.	-0.943626	2
RSP_0678	RSP_0678	1.02258	N.S.	-1.19226	2
RSP_0689	rdxS	-1.51801	N.S.	1.73959	2
RSP_0690	rdxI	-1.06087	N.S.	1.23047	2
RSP_0692	rdxB	-1.67457	N.S.	2.08379	2
RSP_0699	hemZ	-0.739852	N.S.	-2.50098	2
RSP_0700	RSP_0700	N.S.	-0.774274	1.14898	2
RSP_0704	RSP_0704	-0.621813	N.S.	1.76754	2
RSP_0716	RSP_0716	N.S.	0.550558	-0.775208	2
RSP_0720	pssA	-0.492393	N.S.	0.533531	2
RSP_0725	RSP_0725	N.S.	-0.912167	1.78034	2
RSP_0733	RSP_0733	N.S.	-1.0091	-0.999577	2
RSP_0752	RSP_0752	0.939673	-0.712407	N.S.	2
RSP_0773	RSP_0773	1.047	N.S.	-1.1706	2
RSP_0782	RSP_0782	0.88967	N.S.	-1.51546	2
RSP_0783	RSP_0783	2.57901	N.S.	-1.10472	2
RSP_0788	RSP_0788	4.36285	N.S.	-1.36514	2
RSP_0789	cobC	1.81193	N.S.	-1.15912	2
RSP_0790	pqqE	1.39693	1.00804	N.S.	2
RSP_0792	pqqC	1.30761	1.04395	N.S.	2
RSP_0793	pqqB	1.33361	1.64393	N.S.	2
RSP_0803	DppF	0.922935	N.S.	-1.51163	2
RSP_0805	DppC	1.10728	N.S.	-1.85621	2
RSP_0827	RSP_0827	-0.613844	-0.848356	N.S.	2
RSP_0861	RSP_0861	1.49858	N.S.	-2.4827	2
RSP_0867	rnhA	N.S.	0.878942	1.36886	2
RSP_0881	RSP_0881	N.S.	-0.846554	1.05604	2
RSP_0898	phhB	N.S.	-0.828715	-1.73734	2
RSP_0899	RSP_0899	N.S.	-0.976952	-1.4769	2
RSP_0910	dctP	N.S.	1.85225	2.36446	2
RSP_0912	dctM	N.S.	1.40658	1.28515	2
RSP_0925	yobR	3.27673	N.S.	-1.12755	2
RSP_0928	RSP_0928	N.S.	-1.07748	-1.07508	2
RSP_0931	ialA	-0.52994	N.S.	1.18118	2
RSP_0933	RSP_0933	-1.3344	N.S.	1.41272	2
RSP_0986	RSP_0986	1.03863	0.65359	N.S.	2
RSP_0987	RSP_0987	N.S.	-0.832114	-1.07348	2
RSP_0989	RSP_0989	1.14801	2.53014	N.S.	2
RSP_0990	RSP_0990	0.87943	2.64908	N.S.	2
RSP_0991	RSP_0991	1.86827	1.27603	N.S.	2
RSP_1002	pyrB	-0.536402	N.S.	0.735071	2
RSP_1006	RSP_1006	1.10801	-0.808026	N.S.	2
RSP_1008	RSP_1008	N.S.	-0.854666	-0.736845	2
RSP_1015	RSP_1015	N.S.	-0.776969	1.89144	2
RSP_1016	RSP_1016	-1.01979	-1.42779	N.S.	2
RSP_1033	RSP_1033	N.S.	-0.737522	1.12683	2
RSP_1045	trmD	-0.606734	N.S.	0.914088	2
RSP_1070	RSP_1070	1.31619	N.S.	-1.19734	2
RSP_1081	fdsC	N.S.	1.2944	0.538455	2
RSP_1088	RSP_1088	N.S.	0.811168	-0.903419	2
RSP_1090	RSP_1090	1.11745	0.843637	N.S.	2
RSP_1091	RSP_1091	0.837232	1.42672	N.S.	2
RSP_1092	rpoE1	N.S.	1.24007	-0.794226	2
RSP_1093	chrR	N.S.	0.882375	-0.863924	2
RSP_1113	RSP_1113	1.3313	N.S.	-0.922787	2
RSP_1120	RSP_1120	1.34004	N.S.	-1.22978	2
RSP_1137	RSP_1137	0.930964	0.81934	N.S.	2
RSP_1138	RSP_1138	1.15041	1.11244	N.S.	2
RSP_1139	RSP_1139	N.S.	1.43969	0.889849	2
RSP_1140	ilvE1	N.S.	1.23515	1.73196	2
RSP_1159	galU	N.S.	-1.05666	-0.776707	2
RSP_1163	nusA	-0.813987	N.S.	1.57513	2
RSP_1167	argJ	-1.01782	N.S.	1.92153	2
RSP_1169	secA	-0.943351	N.S.	1.79555	2
RSP_1172	dnaJ	-0.952513	-0.706611	N.S.	2
RSP_1177	xylB	1.24157	0.601345	N.S.	2
RSP_1190	RSP_1190	N.S.	-0.996529	-0.962009	2
RSP_1196	RSP_1196	N.S.	-0.866162	0.641658	2
RSP_1200	RSP_1200	-0.520653	N.S.	0.524308	2
RSP_1230	thdF	N.S.	1.26477	0.844537	2
RSP_1231	rho	N.S.	0.658398	1.05486	2
RSP_1254	RSP_1254	N.S.	-2.47997	-2.33816	2
RSP_1267	kdpC	3.59405	N.S.	-1.16045	2
RSP_1268	kdpD	1.18868	N.S.	-0.893595	2
RSP_1281	cbbS	N.S.	1.16709	0.645568	2
RSP_1286	cbbR	0.96117	N.S.	-0.562532	2
RSP_1297	RSP_1297	1.6801	N.S.	-0.65997	2
RSP_1299	RSP_1299	N.S.	-0.645464	-2.60195	2
RSP_1301	RSP_1301	N.S.	-0.776468	-2.59502	2
RSP_1304	RSP_1304	N.S.	-0.893547	1.61391	2
RSP_1355	RSP_1355	1.08931	N.S.	-1.25563	2
RSP_1361	RSP_1361	0.883565	N.S.	-1.26458	2
RSP_1374	lpsB	N.S.	-0.794284	-1.6016	2
RSP_1397	RSP_1397	1.15518	N.S.	-0.727686	2
RSP_1415	RSP_1415	-0.654568	N.S.	2.69125	2
RSP_1418	RSP_1418	0.757119	1.39663	N.S.	2
RSP_1419	RSP_1419	1.5876	1.46396	N.S.	2
RSP_1420	RSP_1420	0.915858	2.10774	N.S.	2
RSP_1439	RSP_1439	N.S.	-4.63209	-7.47135	2
RSP_1440	RSP_1440	N.S.	-5.1933	-6.55558	2
RSP_1471	RSP_1471	N.S.	4.93171	1.09802	2
RSP_1486	RSP_1486	1.78675	N.S.	-1.50009	2
RSP_1487	RSP_1487	N.S.	0.764114	0.672928	2
RSP_1494	RSP_1494	1.1048	N.S.	-1.20899	2
RSP_1522	RSP_1522	N.S.	-0.574941	-0.786874	2
RSP_1535	RSP_1535	N.S.	1.3462	0.628093	2
RSP_1550	RSP_1550	1.32669	-1.11908	N.S.	2
RSP_1552	RSP_1552	N.S.	-1.19499	-2.15137	2
RSP_1554	RSP_1554	N.S.	-0.695633	-0.518583	2
RSP_1561	RSP_1561	1.31732	N.S.	-0.67336	2
RSP_1563	RSP_1563	N.S.	-1.48201	-0.607837	2
RSP_1565	appA	N.S.	1.18757	-0.899955	2
RSP_1580	lgt	N.S.	-1.2667	-0.729259	2
RSP_1581	RSP_1581	-1.13782	-0.984515	N.S.	2
RSP_1584	cheA2	N.S.	0.770879	-1.32811	2
RSP_1589	tlpC	1.18192	0.771365	N.S.	2
RSP_1596	deoB	1.16295	N.S.	-0.731543	2
RSP_1602	RSP_1602	N.S.	-1.51945	-0.792117	2
RSP_1608	RSP_1608	N.S.	-2.19831	-1.14938	2
RSP_1665	RSP_1665	1.83116	N.S.	-1.02884	2
RSP_1678	recO	1.5138	-0.732295	N.S.	2
RSP_1685	RSP_1685	N.S.	-0.670941	-1.35937	2
RSP_1701	rplJ	-0.846351	N.S.	0.948023	2
RSP_1707	tufA	-0.514548	-0.623123	N.S.	2
RSP_1709	rpsG	-0.56604	N.S.	0.826706	2
RSP_1715	rpsJ	-0.55858	N.S.	0.541839	2
RSP_1718	rplW	-0.604223	N.S.	0.533364	2
RSP_1720	rpsS	-0.977809	N.S.	1.52521	2
RSP_1721	rplV	-0.693801	N.S.	0.611675	2
RSP_1724	rpmC	-0.491125	0.492332	N.S.	2
RSP_1726	rplX	-0.574613	-0.709179	N.S.	2
RSP_1727	rplE	-0.814682	N.S.	0.670365	2
RSP_1728	rpsN	-0.989575	N.S.	0.655694	2
RSP_1735	secY	-0.50762	-0.57626	N.S.	2
RSP_1749	bztC	N.S.	0.956689	1.19264	2
RSP_1750	bztD	N.S.	1.00276	1.36347	2
RSP_1797	YajC	-0.623092	-1.09041	N.S.	2
RSP_1799	secF	-0.497596	N.S.	0.502437	2
RSP_1815	gshB	N.S.	-0.78333	-0.688427	2
RSP_1818	feoB	-0.729843	N.S.	-1.93692	2
RSP_1859	ppdK	0.856656	-0.92786	N.S.	2
RSP_1863	RSP_1863	1.44148	-1.55288	N.S.	2
RSP_1864	RSP_1864	N.S.	-1.8301	-3.06106	2
RSP_1865	RSP_1865	-0.714155	-0.606734	N.S.	2
RSP_1880	RSP_1880	1.23781	N.S.	-1.80056	2
RSP_1884	RSP_1884	N.S.	0.872254	0.747084	2
RSP_1887	RSP_1887	-0.501623	-0.676943	N.S.	2
RSP_1889	RSP_1889	-0.687773	N.S.	1.2299	2
RSP_1900	RSP_1900	N.S.	-1.09364	-2.75348	2
RSP_1902	RSP_1902	1.27524	N.S.	-0.632359	2
RSP_1907	RSP_1907	N.S.	-0.879611	-2.65251	2
RSP_1908	RSP_1908	1.40441	N.S.	-1.8837	2
RSP_1909	RSP_1909	1.01077	N.S.	-2.4889	2
RSP_1910	RSP_1910	N.S.	-0.806985	-2.09376	2
RSP_1912	RSP_1912	1.59808	-0.933504	N.S.	2
RSP_1915	RSP_1915	1.02247	N.S.	-0.642454	2
RSP_1939	RSP_1939	N.S.	-1.19065	-0.771058	2
RSP_1941	cysH	N.S.	-1.27117	-0.928347	2
RSP_1952	RSP_1952	N.S.	2.15486	0.821064	2
RSP_1974	RSP_1974	N.S.	-2.08721	-1.80728	2
RSP_1987	RSP_1987	N.S.	-2.18093	-1.32112	2
RSP_2003	yibQ	2.09159	N.S.	-1.90805	2
RSP_2014	RSP_2014	N.S.	-1.0779	2.69721	2
RSP_2091	RSP_2091	N.S.	-0.956309	-1.50802	2
RSP_2097	RSP_2097	1.4153	N.S.	-0.588471	2
RSP_2098	ftsI	N.S.	0.599203	-0.769087	2
RSP_2117	comL	N.S.	-1.2936	-1.56772	2
RSP_2120	RSP_2120	N.S.	-0.754337	-0.776185	2
RSP_2121	RSP_2121	-0.557957	N.S.	0.502711	2
RSP_2134	ccdA	N.S.	-1.26458	1.65717	2
RSP_2140	RSP_2140	1.66704	N.S.	-1.28226	2
RSP_2145	trgA	N.S.	-0.667262	-1.65581	2
RSP_2175	RSP_2175	N.S.	0.638081	0.546845	2
RSP_2177	RSP_2177	N.S.	2.39886	-1.52071	2
RSP_2190	RSP_2190	1.02829	N.S.	-1.77614	2
RSP_2201	RSP_2201	N.S.	-0.680956	-0.682258	2
RSP_2202	RSP_2202	1.50281	-0.8452	N.S.	2
RSP_2218	RSP_2218	N.S.	-2.72292	-1.55802	2
RSP_2223	RSP_2223	N.S.	0.530465	1.47427	2
RSP_2232	RSP_2232	-0.508518	N.S.	1.28337	2
RSP_2234	RSP_2234	-0.502634	N.S.	1.98758	2
RSP_2267	RSP_2267	N.S.	0.829355	1.16617	2
RSP_2271	RSP_2271	-0.843722	N.S.	1.6377	2
RSP_2272	ampD	-0.498967	N.S.	1.49439	2
RSP_2273	RSP_2273	1.44824	-1.8874	N.S.	2
RSP_2276	RSP_2276	1.05951	N.S.	-1.19041	2
RSP_2286	RSP_2286	1.41077	N.S.	-1.17717	2
RSP_2300	atpC	N.S.	-0.616198	-1.01005	2
RSP_2311	groEL	-0.501744	-1.6291	N.S.	2
RSP_2320	RSP_2320	N.S.	0.773652	0.909179	2
RSP_2328	mreC	-0.577716	N.S.	1.17562	2
RSP_2329	mreB	-0.593179	N.S.	0.686096	2
RSP_2366	RSP_2366	N.S.	1.38892	2.22195	2
RSP_2367	RSP_2367	N.S.	1.05522	1.82565	2
RSP_2368	RSP_2368	N.S.	0.950734	1.56649	2
RSP_2370	RSP_2370	N.S.	1.28822	1.85335	2
RSP_2374	RSP_2374	N.S.	-1.0509	-0.714527	2
RSP_2395	RSP_2395	-0.730631	N.S.	-3.33866	2
RSP_2408	RSP_2408	N.S.	-0.93834	-0.989409	2
RSP_2414	RSP_2414	1.17546	N.S.	-1.3817	2
RSP_2418	pldB	0.952437	N.S.	-1.06492	2
RSP_2430	RSP_2430	N.S.	-1.43486	-1.06501	2
RSP_2482	RSP_2482	N.S.	-1.83988	-1.09968	2
RSP_2502	glmS	0.854721	-1.99189	N.S.	2
RSP_2507	ompW	-1.24896	N.S.	-0.656392	2
RSP_2509	mccA	N.S.	0.93787	-0.70199	2
RSP_2520	RSP_2520	N.S.	0.735595	1.22725	2
RSP_2523	nuoI	-0.639166	N.S.	1.12065	2
RSP_2541	tatC	-0.512569	N.S.	1.84492	2
RSP_2543	RSP_2543	N.S.	1.25613	0.759417	2
RSP_2547	exoY	N.S.	-1.0407	1.2607	2
RSP_2554	RSP_2554	N.S.	0.697793	-1.10552	2
RSP_2557	asnB	N.S.	0.816444	-0.533891	2
RSP_2578	xoxF	N.S.	2.11418	1.44698	2
RSP_2582	RSP_2582	1.10314	1.15902	N.S.	2
RSP_2586	RSP_2586	1.22567	1.05807	N.S.	2
RSP_2588	RSP_2588	1.08571	0.863069	N.S.	2
RSP_2593	flhS	0.871375	0.618322	N.S.	2
RSP_2604	pstS	N.S.	0.586456	0.956053	2
RSP_2638	RSP_2638	-1.29176	-1.56715	N.S.	2
RSP_2642	RSP_2642	N.S.	-0.746488	-0.759047	2
RSP_2652	RSP_2652	1.34359	N.S.	-0.753353	2
RSP_2656	nahG	1.09644	N.S.	-0.949456	2
RSP_2658	RSP_2658	-0.554665	-0.768414	N.S.	2
RSP_2663	RSP_2663	N.S.	3.64768	3.47901	2
RSP_2670	glpD	1.41882	N.S.	1.41357	2
RSP_2684	RSP_2684	-1.05781	N.S.	2.40669	2
RSP_2685	RSP_2685	N.S.	-0.887941	0.788046	2
RSP_2686	RSP_2686	-1.21178	N.S.	3.75587	2
RSP_2689	soxA	-1.30214	N.S.	3.92952	2
RSP_2690	RSP_2690	N.S.	-0.956503	3.31024	2
RSP_2720	RSP_2720	N.S.	-0.807316	-1.89531	2
RSP_2725	RSP_2725	N.S.	0.604116	-0.644444	2
RSP_2740	RSP_2740	N.S.	3.13485	-2.55342	2
RSP_2741	RSP_2741	1.82662	2.80039	N.S.	2
RSP_2771	RSP_2771	1.25629	N.S.	-1.00665	2
RSP_2781	RSP_2781	N.S.	-1.73715	-1.47111	2
RSP_2784	cycG	N.S.	0.555444	2.81771	2
RSP_2790	RSP_2790	N.S.	2.436	0.678127	2
RSP_2792	RSP_2792	N.S.	1.0427	0.579643	2
RSP_2796	RSP_2796	N.S.	1.00679	0.95363	2
RSP_2801	tetR	0.933006	N.S.	-1.31847	2
RSP_2806	lon	-0.535702	N.S.	1.08348	2
RSP_2808	RSP_2808	N.S.	2.42879	0.602708	2
RSP_2812	RSP_2812	1.89495	N.S.	-0.668832	2
RSP_2816	RSP_2816	1.56466	N.S.	-0.955674	2
RSP_2820	cobA	1.34349	N.S.	-0.701645	2
RSP_2839	ntrY	N.S.	0.578889	-1.4616	2
RSP_2847	RSP_2847	0.968513	N.S.	-1.19771	2
RSP_2849	RSP_2849	N.S.	-0.582625	-1.03578	2
RSP_2852	RSP_2852	-0.775516	N.S.	1.68016	2
RSP_2861	tsf	-0.551163	-0.776999	N.S.	2
RSP_2869	RSP_2869	N.S.	-1.12244	-2.04852	2
RSP_2871	aglG	N.S.	0.68277	0.705481	2
RSP_2885	glgA	0.81069	N.S.	-0.831039	2
RSP_2908	RSP_2908	N.S.	-0.911421	-1.30455	2
RSP_2910	RSP_2910	N.S.	-0.945957	-0.643547	2
RSP_2913	RSP_2913	-0.51806	-1.21959	N.S.	2
RSP_2929	RSP_2929	N.S.	-0.843382	0.796206	2
RSP_2934	hutI	1.08966	N.S.	-1.42004	2
RSP_2945	cycJ	N.S.	-0.808698	-0.902365	2
RSP_2966	uvrA	-0.570324	N.S.	0.752042	2
RSP_3058	RSP_3058	N.S.	1.13286	2.08322	2
RSP_3059	RSP_3059	N.S.	1.14593	1.81368	2
RSP_3067	RSP_3067	N.S.	-1.27499	4.50636	2
RSP_3071	RSP_3071	1.02937	N.S.	-1.70539	2
RSP_3079	RSP_3079	N.S.	-2.23507	-3.00264	2
RSP_3081	RSP_3081	N.S.	-1.98106	-2.67905	2
RSP_3082	RSP_3082	1.17992	1.40347	N.S.	2
RSP_3091	RSP_3091	N.S.	-1.90743	0.537475	2
RSP_3092	RSP_3092	0.81482	1.08361	N.S.	2
RSP_3094	RSP_3094	2.19096	1.42169	N.S.	2
RSP_3095	RSP_3095	1.74562	0.712798	N.S.	2
RSP_3120	RSP_3120	-1.68451	N.S.	2.58226	2
RSP_3125	RSP_3125	1.18561	N.S.	0.937734	2
RSP_3128	RSP_3128	1.68653	-1.39292	N.S.	2
RSP_3141	RSP_3141	N.S.	-1.70881	-0.877877	2
RSP_3163	RSP_3163	1.05468	0.792758	N.S.	2
RSP_3165	RSP_3165	0.856604	-0.641495	N.S.	2
RSP_3166	RSP_3166	N.S.	-0.854109	-1.4639	2
RSP_3168	RSP_3168	1.00626	N.S.	-1.4466	2
RSP_3171	RSP_3171	1.68806	-0.986646	N.S.	2
RSP_3172	RSP_3172	2.08931	-1.03609	N.S.	2
RSP_3203	RSP_3203	N.S.	-0.600659	-1.12707	2
RSP_3221	RSP_3221	N.S.	-2.89443	-4.2711	2
RSP_3222	RSP_3222	N.S.	-3.20387	-4.77488	2
RSP_3246	RSP_3246	N.S.	-0.725608	-0.556545	2
RSP_3264	RSP_3264	-0.87438	N.S.	2.67796	2
RSP_3265	RSP_3265	-1.05379	N.S.	1.80662	2
RSP_3290	ugpB	N.S.	1.80563	2.3968	2
RSP_3295	RSP_3295	N.S.	2.34152	2.26974	2
RSP_3297	RSP_3297	N.S.	2.25786	1.82571	2
RSP_3301	eda	1.48496	0.524828	N.S.	2
RSP_3324	RSP_3324	N.S.	0.803987	0.93107	2
RSP_3332	RSP_3332	N.S.	-0.83405	-1.19786	2
RSP_3369	RSP_3369	2.00503	3.70456	N.S.	2
RSP_3371	RSP_3371	N.S.	4.50553	2.72891	2
RSP_3372	RSP_3372	N.S.	3.6663	1.72828	2
RSP_3375	RSP_3375	-0.52736	N.S.	0.530671	2
RSP_3377	RSP_3377	1.65757	N.S.	-1.24136	2
RSP_3412	RSP_3412	N.S.	-1.02618	-1.57497	2
RSP_3424	RSP_3424	1.23032	-0.776589	N.S.	2
RSP_3426	RSP_3426	-0.541284	N.S.	0.986786	2
RSP_3433	RSP_3433	1.28382	N.S.	-0.732889	2
RSP_3434	RSP_3434	N.S.	-1.52215	-3.27606	2
RSP_3443	RSP_3443	N.S.	-0.76118	-1.24491	2
RSP_3450	RSP_3450	N.S.	-0.837491	-1.52153	2
RSP_3452	RSP_3452	N.S.	-1.2776	-1.41328	2
RSP_3459	RSP_3459	1.21477	N.S.	-0.756198	2
RSP_3465	RSP_3465	N.S.	1.7305	0.750062	2
RSP_3475	RSP_3475	0.919218	0.790546	N.S.	2
RSP_3477	RSP_3477	1.16604	1.11369	N.S.	2
RSP_3478	RSP_3478	N.S.	1.36479	1.31723	2
RSP_3483	RSP_3483	1.34934	1.04119	N.S.	2
RSP_3485	RSP_3485	1.43735	1.03549	N.S.	2
RSP_3490	RSP_3490	1.66583	N.S.	-0.812149	2
RSP_3492	RSP_3492	N.S.	0.551833	-1.04927	2
RSP_3499	RSP_3499	0.973798	0.696109	N.S.	2
RSP_3507	RSP_3507	N.S.	0.650674	-0.53476	2
RSP_3508	RSP_3508	1.32434	N.S.	-0.583907	2
RSP_3509	expE1	1.3213	2.16777	N.S.	2
RSP_3552	RSP_3552	-0.577851	-0.84004	N.S.	2
RSP_3563	RSP_3563	1.42678	N.S.	-0.71964	2
RSP_3590	RSP_3590	-0.50681	N.S.	0.59406	2
RSP_3594	RSP_3594	2.32575	4.40754	N.S.	2
RSP_3651	RSP_3651	-0.544934	N.S.	-0.682261	2
RSP_3657	RSP_3657	N.S.	-4.12262	-4.60245	2
RSP_3658	hpcH	N.S.	-4.44346	-5.45728	2
RSP_3663	RSP_3663	N.S.	-3.56827	-4.33996	2
RSP_3679	RSP_3679	N.S.	0.788982	0.653839	2
RSP_3695	argE	1.60301	N.S.	-0.690357	2
RSP_3697	cysP	-0.722503	-1.32187	N.S.	2
RSP_3699	cysW	N.S.	-1.83356	-1.28119	2
RSP_3701	RSP_3701	N.S.	1.4112	1.41929	2
RSP_3704	RSP_3704	N.S.	0.748955	0.703764	2
RSP_3711	RSP_3711	N.S.	0.797109	2.39412	2
RSP_3712	RSP_3712	-1.03193	N.S.	2.14606	2
RSP_3715	RSP_3715	-0.515597	N.S.	1.85487	2
RSP_3717	RSP_3717	N.S.	-1.53402	-0.622889	2
RSP_3719	RSP_3719	N.S.	-1.94751	-1.02304	2
RSP_3720	RSP_3720	N.S.	-1.90941	-0.586823	2
RSP_3724	RSP_3724	N.S.	-1.03955	-0.728033	2
RSP_3733	RSP_3733	1.17033	0.999665	N.S.	2
RSP_3734	RSP_3734	0.959656	0.932437	N.S.	2
RSP_3735	RSP_3735	1.2864	0.763478	N.S.	2
RSP_3738	RSP_3738	0.993294	1.00908	N.S.	2
RSP_3740	RSP_3740	1.40008	0.788525	N.S.	2
RSP_3743	speB1	N.S.	-1.37317	-1.64359	2
RSP_3746	RSP_3746	N.S.	-1.86737	-1.90775	2
RSP_3760	RSP_3760	N.S.	1.76132	1.54898	2
RSP_3784	RSP_3784	N.S.	1.87488	1.182	2
RSP_3785	RSP_3785	N.S.	1.58087	1.58174	2
RSP_3787	RSP_3787	N.S.	1.91842	2.00419	2
RSP_3803	RSP_3803	1.33969	N.S.	-2.52709	2
RSP_3835	RSP_3835	N.S.	-0.677552	-0.752872	2
RSP_3842	rfbG	1.16522	-1.37182	N.S.	2
RSP_3846	RSP_3846	1.123	N.S.	-1.6394	2
RSP_3856	RSP_3856	N.S.	-0.61932	-1.4185	2
RSP_3876	RSP_3876	N.S.	-5.86801	-6.76696	2
RSP_3883	RSP_3883	1.34654	N.S.	-1.53188	2
RSP_3884	RSP_3884	1.61226	N.S.	-0.626937	2
RSP_3889	RSP_3889	N.S.	-1.2941	-2.85052	2
RSP_3927	RSP_3927	N.S.	-0.672736	-1.55958	2
RSP_3989	RSP_3989	1.29664	N.S.	-2.31732	2
RSP_4018	RSP_4018	N.S.	0.536289	1.12815	2
RSP_4043	RSP_4043	-0.506761	N.S.	0.94917	2
RSP_4045	fbaB	N.S.	-1.45044	-1.2694	2
RSP_4046	RSP_4046	N.S.	0.669537	-0.637374	2
RSP_4069	RSP_4069	1.12444	N.S.	-0.805353	2
RSP_4084	RSP_4084	1.11063	N.S.	-0.77917	2
RSP_4112	RSP_4112	N.S.	1.50142	0.9056	2
RSP_4114	napF	1.06299	N.S.	-0.542855	2
RSP_4117	napB	N.S.	0.799922	0.839212	2
RSP_4118	napC	N.S.	0.849974	1.04851	2
RSP_4127	RSP_4127	N.S.	1.34759	0.989943	2
RSP_4189	RSP_4189	N.S.	-2.31841	-1.24327	2
RSP_4197	RSP_4197	-0.712767	N.S.	0.781295	2
RSP_4265	RSP_4265	1.04985	N.S.	-0.556995	2
RSP_4272	fhuD	N.S.	-3.22925	-4.29271	2
RSP_4275	RSP_4275	1.35717	-0.829222	N.S.	2
RSP_4278	yeaM	N.S.	-1.17882	-1.16174	2
RSP_4285	RSP_4285	1.46919	1.3839	N.S.	2
RSP_6024	RSP_6024	N.S.	-0.735024	-2.04995	2
RSP_6037	RSP_6037	N.S.	-6.89263	-4.33466	2
RSP_6038	RSP_6038	1.03705	N.S.	-1.41382	2
RSP_6049	RSP_6049	N.S.	-1.47129	-1.7172	2
RSP_6056	RSP_6056	1.37109	N.S.	-0.817527	2
RSP_6073	RSP_6073	N.S.	0.916926	-0.656429	2
RSP_6082	RSP_6082	N.S.	-2.94819	-2.31202	2
RSP_6086	RSP_6086	N.S.	1.42515	-1.82595	2
RSP_6090	RSP_6090	1.10081	N.S.	-1.73748	2
RSP_6104	RSP_6104	N.S.	3.49696	1.593	2
RSP_6120	RSP_6120	1.89418	-1.49908	N.S.	2
RSP_6134	RSP_6134	-0.734806	N.S.	-3.27524	2
RSP_6138	RSP_6138	1.87035	N.S.	-3.77944	2
RSP_6168	RSP_6168	N.S.	-0.566499	-1.05096	2
RSP_6179	RSP_6179	1.60996	3.68168	N.S.	2
RSP_6182	RSP_6182	2.22451	N.S.	-0.792608	2
RSP_6200	RSP_6200	N.S.	3.11687	2.92932	2
RSP_6204	RSP_6204	1.35548	0.834343	N.S.	2
RSP_6210	RSP_6210	1.34725	-0.9024	N.S.	2
RSP_6219	RSP_6219	N.S.	-1.11795	-2.74817	2
RSP_6220	RSP_6220	1.05528	N.S.	-0.880516	2
RSP_6227	RSP_6227	N.S.	0.906844	-0.94911	2
RSP_6228	RSP_6228	N.S.	-1.09012	-1.87336	2
RSP_6231	RSP_6231	N.S.	1.23201	-0.529128	2
RSP_6235	RSP_6235	1.20651	1.20784	N.S.	2
RSP_6238	RSP_6238	-1.56677	N.S.	2.69335	2
RSP_6254	RSP_6254	-0.523094	-1.38847	N.S.	2
RSP_7084	RSP_7084	1.31204	0.62156	N.S.	2
RSP_7203	RSP_7203	0.996063	N.S.	-1.82104	2
RSP_7252	RSP_7252	-1.19293	-1.99479	N.S.	2
RSP_7322	RSP_7322	N.S.	-0.807959	-0.95577	2
RSP_7359	RSP_7359	1.1464	N.S.	-2.07791	2
RSP_7367	RSP_7367	N.S.	-0.742358	-1.04324	2
RSP_7369	RSP_7369	1.79757	1.97589	N.S.	2
RSP_7380	RSP_7380	N.S.	-0.915981	-0.586395	2
RSP_7526	RSP_7526	N.S.	-1.62077	-2.34211	2
RSP_7537	RSP_7537	N.S.	1.69904	-0.558758	2
RSP_7547	RSP_7547	-1.14624	N.S.	-1.53159	2
RSP_7566	RSP_7566	N.S.	0.87383	0.779057	2
RSP_7569	RSP_7569	N.S.	-6.4002	-4.07447	2
RSP_7575	RSP_7575	1.10927	1.52908	N.S.	2
RSP_7617	RSP_7617	N.S.	1.95073	0.526569	2
RSP_7623	RSP_7623	-0.922083	N.S.	0.694447	2
RSP_7646	RSP_7646	2.35067	1.33872	N.S.	2
RSP_7674	RSP_7674	N.S.	-1.09529	-2.47855	2
RSP_0002	spbB	N.S.	0.83782	N.S.	1
RSP_0003	RSP_0003	N.S.	N.S.	0.574522	1
RSP_0014	RSP_0014	N.S.	N.S.	-0.571036	1
RSP_0019	RSP_0019	N.S.	-1.88037	N.S.	1
RSP_0022	RSP_0022	-0.956366	N.S.	N.S.	1
RSP_0025	RSP_0025	N.S.	1.21564	N.S.	1
RSP_0026	RSP_0026	N.S.	1.32112	N.S.	1
RSP_0029	RSP_0029	N.S.	-1.15943	N.S.	1
RSP_0040	fliS	N.S.	N.S.	-2.13769	1
RSP_0041	RSP_0041	2.57047	N.S.	N.S.	1
RSP_0045	slp	N.S.	N.S.	-2.45552	1
RSP_0046	cheW4	N.S.	N.S.	-1.82489	1
RSP_0047	cheB2	N.S.	N.S.	-0.877548	1
RSP_0049	cheA4	1.8997	N.S.	N.S.	1
RSP_0054	fliG	1.37545	N.S.	N.S.	1
RSP_0056	fliI	N.S.	N.S.	-2.54954	1
RSP_0058	fliK	N.S.	2.20712	N.S.	1
RSP_0061	fliN	N.S.	N.S.	-0.556165	1
RSP_0064	fliQ	N.S.	N.S.	-1.44618	1
RSP_0066	flhB	N.S.	N.S.	-0.550679	1
RSP_0068	rpoN2	N.S.	1.32653	N.S.	1
RSP_0070	fliD	N.S.	N.S.	-0.985879	1
RSP_0072	RSP_0072	N.S.	N.S.	-0.750855	1
RSP_0077	flgH	1.47373	N.S.	N.S.	1
RSP_0079	flgF	1.75217	N.S.	N.S.	1
RSP_0084	RSP_0084	N.S.	N.S.	-1.17593	1
RSP_0085	RSP_0085	0.916395	N.S.	N.S.	1
RSP_0087	RSP_0087	N.S.	N.S.	-0.818093	1
RSP_0091	smoE	N.S.	-1.28047	N.S.	1
RSP_0092	smoF	N.S.	-1.19062	N.S.	1
RSP_0093	smoG	N.S.	-1.28996	N.S.	1
RSP_0096	mtlK	N.S.	-1.20455	N.S.	1
RSP_0099	RSP_0099	N.S.	0.547562	N.S.	1
RSP_0100	nuoA1	N.S.	N.S.	-3.13949	1
RSP_0101	nuoB1	N.S.	N.S.	-1.75167	1
RSP_0107	nuoI1	N.S.	N.S.	-0.813997	1
RSP_0110	nuoL1	N.S.	N.S.	-0.507766	1
RSP_0113	RSP_0113	N.S.	N.S.	-0.54638	1
RSP_0115	RSP_0115	N.S.	N.S.	-1.47665	1
RSP_0117	RSP_0117	N.S.	N.S.	-2.04149	1
RSP_0119	RSP_0119	N.S.	N.S.	0.913646	1
RSP_0124	RSP_0124	2.13968	N.S.	N.S.	1
RSP_0127	opgH	N.S.	-1.38561	N.S.	1
RSP_0128	opgC	N.S.	-1.57573	N.S.	1
RSP_0130	metI	N.S.	-1.54032	N.S.	1
RSP_0139	RSP_0139	-1.13386	N.S.	N.S.	1
RSP_0140	rpsR	-0.935433	N.S.	N.S.	1
RSP_0146	glnB	N.S.	-0.897831	N.S.	1
RSP_0152	RSP_0152	N.S.	N.S.	0.790648	1
RSP_0154	RSP_0154	1.03342	N.S.	N.S.	1
RSP_0155	RSP_0155	1.20393	N.S.	N.S.	1
RSP_0158	RSP_0158	N.S.	N.S.	-0.945164	1
RSP_0160	RSP_0160	N.S.	0.61947	N.S.	1
RSP_0167	RSP_0167	N.S.	-0.68105	N.S.	1
RSP_0169	RSP_0169	N.S.	0.723689	N.S.	1
RSP_0170	RSP_0170	2.08336	N.S.	N.S.	1
RSP_0171	RSP_0171	N.S.	0.653636	N.S.	1
RSP_0172	RSP_0172	N.S.	N.S.	-0.772083	1
RSP_0173	RSP_0173	N.S.	N.S.	-0.558223	1
RSP_0175	RSP_0175	1.00122	N.S.	N.S.	1
RSP_0184	RSP_0184	1.00754	N.S.	N.S.	1
RSP_0195	RSP_0195	N.S.	N.S.	0.991226	1
RSP_0206	RSP_0206	N.S.	N.S.	-0.577299	1
RSP_0207	RSP_0207	N.S.	N.S.	1.08434	1
RSP_0209	RSP_0209	1.55815	N.S.	N.S.	1
RSP_0211	RSP_0211	N.S.	N.S.	-0.584362	1
RSP_0218	mcpM	N.S.	N.S.	-1.12422	1
RSP_0220	RSP_0220	N.S.	N.S.	-0.557198	1
RSP_0221	RSP_0221	N.S.	0.808021	N.S.	1
RSP_0223	RSP_0223	N.S.	0.677123	N.S.	1
RSP_0224	RSP_0224	N.S.	0.62087	N.S.	1
RSP_0226	RSP_0226	N.S.	-1.37369	N.S.	1
RSP_0233	motA	N.S.	1.6959	N.S.	1
RSP_0236	RSP_0236	N.S.	N.S.	-0.814267	1
RSP_0241	RSP_0241	N.S.	0.606239	N.S.	1
RSP_0242	RSP_0242	N.S.	N.S.	-0.759107	1
RSP_0244	RSP_0244	N.S.	N.S.	-0.80086	1
RSP_0247	RSP_0247	N.S.	N.S.	-0.538333	1
RSP_0250	RSP_0250	N.S.	N.S.	-0.519282	1
RSP_0251	RSP_0251	N.S.	N.S.	-0.517993	1
RSP_0254	dxsA	N.S.	1.97413	N.S.	1
RSP_0259	pufQ	N.S.	N.S.	-2.27793	1
RSP_0263	bchC	N.S.	2.37986	N.S.	1
RSP_0264	crtF	N.S.	1.37026	N.S.	1
RSP_0270	crtB	N.S.	1.12026	N.S.	1
RSP_0271	crtI	N.S.	1.00564	N.S.	1
RSP_0274	bchD	N.S.	0.970055	N.S.	1
RSP_0275	bchO	N.S.	N.S.	-1.17561	1
RSP_0279	bchG	N.S.	N.S.	-1.84141	1
RSP_0280	bchJ	N.S.	N.S.	-2.17822	1
RSP_0283	ppaA	N.S.	0.741776	N.S.	1
RSP_0284	bchF	N.S.	2.11874	N.S.	1
RSP_0286	bchB	N.S.	N.S.	-1.22138	1
RSP_0292	RSP_0292	N.S.	N.S.	1.00381	1
RSP_0294	RSP_0294	N.S.	N.S.	1.78192	1
RSP_0295	RSP_0295	N.S.	N.S.	0.584996	1
RSP_0300	RSP_0300	N.S.	N.S.	-1.07686	1
RSP_0302	ureG	N.S.	N.S.	-0.922111	1
RSP_0303	ureF	1.88457	N.S.	N.S.	1
RSP_0304	ureE	N.S.	-0.829017	N.S.	1
RSP_0307	RSP_0307	N.S.	N.S.	-1.36724	1
RSP_0310	ureD	N.S.	N.S.	-0.525397	1
RSP_0311	RSP_0311	0.966634	N.S.	N.S.	1
RSP_0313	RSP_0313	-0.743338	N.S.	N.S.	1
RSP_0317	hemN	-0.665739	N.S.	N.S.	1
RSP_0318	RSP_0318	N.S.	N.S.	-1.57751	1
RSP_0328	nnrS	N.S.	N.S.	-0.874118	1
RSP_0329	RSP_0329	N.S.	0.737005	N.S.	1
RSP_0334	RSP_0334	N.S.	N.S.	-1.05849	1
RSP_0335	RSP_0335	N.S.	N.S.	-0.79116	1
RSP_0338	RSP_0338	N.S.	-1.00605	N.S.	1
RSP_0340	RSP_0340	N.S.	N.S.	-1.24907	1
RSP_0342	RSP_0342	N.S.	N.S.	-1.86337	1
RSP_0344	RSP_0344	N.S.	0.504135	N.S.	1
RSP_0350	RSP_0350	1.07484	N.S.	N.S.	1
RSP_0351	RSP_0351	1.06852	N.S.	N.S.	1
RSP_0354	RSP_0354	N.S.	N.S.	-1.63354	1
RSP_0367	RSP_0367	-0.656769	N.S.	N.S.	1
RSP_0373	RSP_0373	N.S.	-0.805793	N.S.	1
RSP_0378	RSP_0378	1.15582	N.S.	N.S.	1
RSP_0379	RSP_0379	N.S.	-0.674376	N.S.	1
RSP_0380	RSP_0380	N.S.	-0.582118	N.S.	1
RSP_0381	RSP_0381	N.S.	-2.92494	N.S.	1
RSP_0382	RSP_0382	N.S.	0.873006	N.S.	1
RSP_0383	RSP_0383	N.S.	-1.6455	N.S.	1
RSP_0384	RSP_0384	N.S.	-0.69274	N.S.	1
RSP_0386	RSP_0386	N.S.	-0.746522	N.S.	1
RSP_0388	RSP_0388	N.S.	N.S.	-1.10502	1
RSP_0390	RSP_0390	N.S.	N.S.	0.640667	1
RSP_0392	RSP_0392	N.S.	-0.492543	N.S.	1
RSP_0400	RSP_0400	N.S.	N.S.	-1.84657	1
RSP_0401	RSP_0401	N.S.	N.S.	-1.70699	1
RSP_0404	RSP_0404	N.S.	N.S.	-0.613631	1
RSP_0406	RSP_0406	N.S.	-0.885383	N.S.	1
RSP_0407	RSP_0407	N.S.	-0.529247	N.S.	1
RSP_0411	RSP_0411	N.S.	-0.635746	N.S.	1
RSP_0412	RSP_0412	N.S.	N.S.	-1.16003	1
RSP_0420	RSP_0420	N.S.	N.S.	-0.544586	1
RSP_0423	RSP_0423	N.S.	-0.894642	N.S.	1
RSP_0426	RSP_0426	N.S.	N.S.	-0.732218	1
RSP_0431	RSP_0431	N.S.	-1.27694	N.S.	1
RSP_0432	RSP_0432	N.S.	-1.47891	N.S.	1
RSP_0433	RSP_0433	N.S.	-2.14478	N.S.	1
RSP_0434	SufD	N.S.	-1.6323	N.S.	1
RSP_0437	SufC	N.S.	-1.41869	N.S.	1
RSP_0440	sufB	N.S.	-1.31896	N.S.	1
RSP_0442	RSP_0442	N.S.	-1.08194	N.S.	1
RSP_0447	RSP_0447	N.S.	-0.947409	N.S.	1
RSP_0450	RSP_0450	N.S.	N.S.	-0.617735	1
RSP_0453	RSP_0453	N.S.	N.S.	-0.619308	1
RSP_0460	RSP_0460	0.825906	N.S.	N.S.	1
RSP_0461	RSP_0461	N.S.	N.S.	-1.22204	1
RSP_0463	RSP_0463	N.S.	0.85856	N.S.	1
RSP_0469	RSP_0469	N.S.	N.S.	-0.726434	1
RSP_0474	cycP	N.S.	N.S.	-0.77854	1
RSP_0475	RSP_0475	N.S.	N.S.	-0.737318	1
RSP_0477	RSP_0477	1.56583	N.S.	N.S.	1
RSP_0480	uxuB	N.S.	-0.940284	N.S.	1
RSP_0482	kduI	N.S.	-0.76486	N.S.	1
RSP_0483	RSP_0483	N.S.	-1.18313	N.S.	1
RSP_0488	uxaC	N.S.	-0.994454	N.S.	1
RSP_0491	hupT	N.S.	N.S.	-0.734415	1
RSP_0492	hupU	0.960203	N.S.	N.S.	1
RSP_0493	hupV	N.S.	N.S.	-0.648946	1
RSP_0495	hupS	N.S.	1.96585	N.S.	1
RSP_0499	hupD	N.S.	1.04938	N.S.	1
RSP_0500	RSP_0500	N.S.	2.49314	N.S.	1
RSP_0501	hupG	N.S.	1.89836	N.S.	1
RSP_0505	hypA	N.S.	1.00236	N.S.	1
RSP_0506	hypB	N.S.	1.4532	N.S.	1
RSP_0507	RSP_0507	N.S.	1.59002	N.S.	1
RSP_0508	hypC	N.S.	1.94585	N.S.	1
RSP_0509	hypD	N.S.	1.29336	N.S.	1
RSP_0511	RSP_0511	N.S.	N.S.	-1.76731	1
RSP_0512	RSP_0512	N.S.	N.S.	-1.02373	1
RSP_0516	RSP_0516	N.S.	N.S.	-0.6961	1
RSP_0526	RSP_0526	N.S.	N.S.	-1.06618	1
RSP_0527	rpoN	N.S.	0.613182	N.S.	1
RSP_0550	RSP_0550	N.S.	N.S.	0.962582	1
RSP_0552	RSP_0552	N.S.	N.S.	-1.0115	1
RSP_0553	ruvB	0.96664	N.S.	N.S.	1
RSP_0554	htpx	N.S.	-0.919676	N.S.	1
RSP_0557	RSP_0557	N.S.	-4.28451	N.S.	1
RSP_0562	RSP_0562	N.S.	N.S.	-1.04269	1
RSP_0563	RSP_0563	N.S.	N.S.	-0.746009	1
RSP_0564	RSP_0564	N.S.	N.S.	-0.681534	1
RSP_0570	RSP_0570	N.S.	N.S.	0.73145	1
RSP_0572	RSP_0572	N.S.	0.902307	N.S.	1
RSP_0573	phoB	N.S.	0.796442	N.S.	1
RSP_0574	RSP_0574	N.S.	1.19213	N.S.	1
RSP_0575	RSP_0575	N.S.	1.06169	N.S.	1
RSP_0576	RSP_0576	N.S.	1.5567	N.S.	1
RSP_0577	RSP_0577	N.S.	1.32415	N.S.	1
RSP_0578	RSP_0578	N.S.	1.19526	N.S.	1
RSP_0580	RSP_0580	N.S.	N.S.	-1.43286	1
RSP_0581	RSP_0581	N.S.	N.S.	-1.36742	1
RSP_0582	RSP_0582	N.S.	0.744579	N.S.	1
RSP_0583	RSP_0583	N.S.	-0.934297	N.S.	1
RSP_0585	osmC	N.S.	-1.12848	N.S.	1
RSP_0588	RSP_0588	N.S.	N.S.	1.38697	1
RSP_0589	RSP_0589	N.S.	-0.763462	N.S.	1
RSP_0590	RSP_0590	N.S.	N.S.	-0.798442	1
RSP_0591	RSP_0591	N.S.	N.S.	-0.76849	1
RSP_0596	RSP_0596	N.S.	N.S.	-0.689497	1
RSP_0597	RSP_0597	N.S.	-0.573986	N.S.	1
RSP_0600	RSP_0600	N.S.	0.716488	N.S.	1
RSP_0601	rpoH2	N.S.	1.15544	N.S.	1
RSP_0608	RSP_0608	N.S.	N.S.	1.22154	1
RSP_0612	RSP_0612	N.S.	N.S.	-0.935218	1
RSP_0620	RSP_0620	N.S.	N.S.	-1.16498	1
RSP_0633	RSP_0633	N.S.	N.S.	-0.510472	1
RSP_0634	RSP_0634	N.S.	N.S.	-0.762091	1
RSP_0642	RSP_0642	N.S.	N.S.	-0.665095	1
RSP_0644	RSP_0644	N.S.	N.S.	-1.14872	1
RSP_0647	thiD	1.8416	N.S.	N.S.	1
RSP_0648	thiE	N.S.	N.S.	-1.77379	1
RSP_0649	thiM	N.S.	N.S.	-0.898041	1
RSP_0658	RSP_0658	1.07339	N.S.	N.S.	1
RSP_0664	RSP_0664	N.S.	N.S.	-0.729585	1
RSP_0665	ftsH	N.S.	N.S.	1.67018	1
RSP_0668	RSP_0668	N.S.	N.S.	-0.864163	1
RSP_0669	tolB	N.S.	N.S.	1.08485	1
RSP_0670	RSP_0670	N.S.	N.S.	1.35915	1
RSP_0673	RSP_0673	N.S.	N.S.	-1.05031	1
RSP_0679	hemC	N.S.	N.S.	-0.867098	1
RSP_0685	RSP_0685	N.S.	N.S.	-1.63322	1
RSP_0686	RSP_0686	N.S.	N.S.	-0.615426	1
RSP_0691	rdxH	-1.12425	N.S.	N.S.	1
RSP_0694	ccoQ	-0.832843	N.S.	N.S.	1
RSP_0695	ccoO	-0.550504	N.S.	N.S.	1
RSP_0696	ccoN	-0.867708	N.S.	N.S.	1
RSP_0697	RSP_0697	N.S.	N.S.	-1.67777	1
RSP_0701	RSP_0701	N.S.	N.S.	1.2933	1
RSP_0702	RSP_0702	N.S.	N.S.	1.50795	1
RSP_0708	RSP_0708	N.S.	-1.03616	N.S.	1
RSP_0710	dnaX	N.S.	0.527345	N.S.	1
RSP_0711	YbaB	N.S.	-0.591832	N.S.	1
RSP_0713	RSP_0713	N.S.	-1.10115	N.S.	1
RSP_0714	RSP_0714	-0.614469	N.S.	N.S.	1
RSP_0721	PmtA	N.S.	N.S.	0.644641	1
RSP_0723	ald	N.S.	-1.3344	N.S.	1
RSP_0731	RSP_0731	N.S.	N.S.	-1.13028	1
RSP_0734	RSP_0734	N.S.	N.S.	-0.906872	1
RSP_0736	mobC	N.S.	N.S.	-0.537386	1
RSP_0739	RSP_0739	N.S.	-1.31198	N.S.	1
RSP_0741	RSP_0741	1.10162	N.S.	N.S.	1
RSP_0742	RSP_0742	0.987117	N.S.	N.S.	1
RSP_0744	RSP_0744	N.S.	N.S.	-0.794098	1
RSP_0745	RSP_0745	N.S.	-1.14755	N.S.	1
RSP_0751	RSP_0751	N.S.	N.S.	1.76255	1
RSP_0753	SspA	N.S.	N.S.	2.07704	1
RSP_0758	RSP_0758	N.S.	-0.536897	N.S.	1
RSP_0769	RSP_0769	0.98503	N.S.	N.S.	1
RSP_0775	RSP_0775	N.S.	N.S.	-0.911544	1
RSP_0776	LolD	N.S.	N.S.	-0.618357	1
RSP_0779	perM	N.S.	-0.582256	N.S.	1
RSP_0786	RSP_0786	N.S.	N.S.	-0.922107	1
RSP_0787	RSP_0787	N.S.	-0.996796	N.S.	1
RSP_0791	pqqD	N.S.	1.73911	N.S.	1
RSP_0794	catR	1.03889	N.S.	N.S.	1
RSP_0796	cobQ	N.S.	-0.758019	N.S.	1
RSP_0800	RSP_0800	N.S.	N.S.	-1.01474	1
RSP_0801	RSP_0801	N.S.	N.S.	-0.591036	1
RSP_0802	RSP_0802	N.S.	N.S.	-0.724199	1
RSP_0804	DppD	1.01626	N.S.	N.S.	1
RSP_0806	DppB	N.S.	N.S.	-0.790701	1
RSP_0810	RSP_0810	N.S.	-1.00723	N.S.	1
RSP_0814	RSP_0814	N.S.	0.51999	N.S.	1
RSP_0816	RSP_0816	N.S.	0.739993	N.S.	1
RSP_0819	rhlE2	-0.744188	N.S.	N.S.	1
RSP_0820	RSP_0820	N.S.	N.S.	-2.91174	1
RSP_0821	RSP_0821	N.S.	-0.589465	N.S.	1
RSP_0822	RSP_0822	N.S.	0.702186	N.S.	1
RSP_0825	ppnk	N.S.	-0.687911	N.S.	1
RSP_0834	xanB	N.S.	N.S.	-0.573717	1
RSP_0835	manB	N.S.	N.S.	-0.495736	1
RSP_0837	RSP_0837	1.48578	N.S.	N.S.	1
RSP_0850	RSP_0850	N.S.	-3.26216	N.S.	1
RSP_0857	btaB	N.S.	N.S.	-2.90095	1
RSP_0868	RSP_0868	N.S.	N.S.	-1.29878	1
RSP_0869	osp	N.S.	N.S.	-1.01739	1
RSP_0870	RSP_0870	N.S.	0.620602	N.S.	1
RSP_0879	RSP_0879	N.S.	-1.05982	N.S.	1
RSP_0887	MrcB	0.828938	N.S.	N.S.	1
RSP_0891	vacJ	N.S.	-1.01785	N.S.	1
RSP_0894	RSP_0894	N.S.	-0.704114	N.S.	1
RSP_0900	RSP_0900	N.S.	-0.719784	N.S.	1
RSP_0904	sitA	N.S.	-6.42908	N.S.	1
RSP_0905	sitB	N.S.	-6.16626	N.S.	1
RSP_0906	sitC	N.S.	-6.37538	N.S.	1
RSP_0908	sitD	N.S.	-6.02179	N.S.	1
RSP_0915	RSP_0915	N.S.	N.S.	1.43258	1
RSP_0918	RSP_0918	N.S.	-1.25755	N.S.	1
RSP_0920	exbB	N.S.	-1.95433	N.S.	1
RSP_0921	exbD	N.S.	-0.953754	N.S.	1
RSP_0927	lyrS	N.S.	-1.12331	N.S.	1
RSP_0932	ctpA	N.S.	N.S.	1.54286	1
RSP_0938	RSP_0938	N.S.	N.S.	2.36213	1
RSP_0941	RSP_0941	1.43289	N.S.	N.S.	1
RSP_0948	otsA	N.S.	N.S.	-1.08117	1
RSP_0950	RSP_0950	N.S.	N.S.	0.957752	1
RSP_0953	RSP_0953	1.33846	N.S.	N.S.	1
RSP_0963	RSP_0963	N.S.	-0.917456	N.S.	1
RSP_0968	mdh	N.S.	-1.0567	N.S.	1
RSP_0970	RSP_0970	N.S.	-1.13215	N.S.	1
RSP_0976	sdhA	N.S.	N.S.	0.640814	1
RSP_0977	RSP_0977	N.S.	N.S.	0.610963	1
RSP_0979	sdhB	N.S.	N.S.	0.616235	1
RSP_0983	RSP_0983	N.S.	-0.734407	N.S.	1
RSP_0993	phaC	N.S.	0.718973	N.S.	1
RSP_0994	phaD	N.S.	N.S.	-0.832	1
RSP_0999	RSP_0999	N.S.	N.S.	1.3724	1
RSP_1005	gshA	N.S.	N.S.	-0.641407	1
RSP_1007	RSP_1007	N.S.	-0.632523	N.S.	1
RSP_1009	RSP_1009	N.S.	-0.798152	N.S.	1
RSP_1010	RSP_1010	N.S.	N.S.	-1.4841	1
RSP_1013	RSP_1013	N.S.	-0.673638	N.S.	1
RSP_1014	RSP_1014	N.S.	N.S.	2.07621	1
RSP_1017	RSP_1017	N.S.	N.S.	-0.594719	1
RSP_1018	RSP_1018	N.S.	N.S.	-0.517702	1
RSP_1021	RSP_1021	1.02519	N.S.	N.S.	1
RSP_1022	RSP_1022	N.S.	N.S.	1.36717	1
RSP_1023	RSP_1023	N.S.	N.S.	2.11276	1
RSP_1025	RSP_1025	N.S.	N.S.	-0.724629	1
RSP_1029	RSP_1029	N.S.	-1.18101	N.S.	1
RSP_1037	atpE	N.S.	0.67366	N.S.	1
RSP_1040	RSP_1040	N.S.	-0.621841	N.S.	1
RSP_1043	rpmE	-0.561803	N.S.	N.S.	1
RSP_1046	RSP_1046	1.38408	N.S.	N.S.	1
RSP_1047	rimM	N.S.	N.S.	-0.860623	1
RSP_1048	rpsP	-0.790786	N.S.	N.S.	1
RSP_1049	pheAa	-0.936061	N.S.	N.S.	1
RSP_1050	RSP_1050	N.S.	N.S.	-1.05229	1
RSP_1055	RSP_1055	N.S.	-0.655907	N.S.	1
RSP_1056	RSP_1056	-2.04133	N.S.	N.S.	1
RSP_1057	merA1	-0.770962	N.S.	N.S.	1
RSP_1058	RSP_1058	N.S.	-1.12405	N.S.	1
RSP_1059	rpmH	N.S.	-0.739533	N.S.	1
RSP_1060	rnpA	N.S.	N.S.	-1.58002	1
RSP_1061	RSP_1061	N.S.	N.S.	-1.4049	1
RSP_1064	RSP_1064	N.S.	N.S.	0.595466	1
RSP_1068	argB	N.S.	N.S.	0.519848	1
RSP_1075	RSP_1075	-0.70429	N.S.	N.S.	1
RSP_1076	sohB	N.S.	-0.900251	N.S.	1
RSP_1080	fdsA	N.S.	1.62232	N.S.	1
RSP_1098	RSP_1098	N.S.	N.S.	-1.04697	1
RSP_1107	RSP_1107	N.S.	N.S.	1.0276	1
RSP_1108	truB	N.S.	N.S.	0.6305	1
RSP_1109	cysK1	N.S.	-1.07923	N.S.	1
RSP_1110	RSP_1110	N.S.	N.S.	-0.526268	1
RSP_1111	rpsO	-0.591418	N.S.	N.S.	1
RSP_1112	Pnp	-0.641212	N.S.	N.S.	1
RSP_1116	RSP_1116	N.S.	N.S.	-1.36185	1
RSP_1119	RSP_1119	N.S.	N.S.	-1.75082	1
RSP_1125	MltB	N.S.	N.S.	1.98316	1
RSP_1126	rnr	N.S.	N.S.	0.50697	1
RSP_1147	RSP_1147	N.S.	1.12186	N.S.	1
RSP_1152	rnd1	N.S.	N.S.	0.62204	1
RSP_1154	RSP_1154	N.S.	0.959991	N.S.	1
RSP_1165	infB	N.S.	N.S.	0.672617	1
RSP_1166	mutT	N.S.	N.S.	0.631813	1
RSP_1170	RSP_1170	N.S.	N.S.	1.40763	1
RSP_1171	radC	N.S.	1.84769	N.S.	1
RSP_1179	xylH	N.S.	0.632656	N.S.	1
RSP_1180	xylF	N.S.	0.627628	N.S.	1
RSP_1181	xylR	N.S.	N.S.	-1.10876	1
RSP_1186	RSP_1186	N.S.	N.S.	1.22114	1
RSP_1189	wcaJ	-0.592511	N.S.	N.S.	1
RSP_1194	grxC	N.S.	N.S.	0.820726	1
RSP_1197	HemH	-0.498743	N.S.	N.S.	1
RSP_1206	RSP_1206	N.S.	N.S.	0.569483	1
RSP_1207	hslO	N.S.	-0.895851	N.S.	1
RSP_1216	rbsK	N.S.	N.S.	-0.934762	1
RSP_1218	mutS	N.S.	-0.630477	N.S.	1
RSP_1220	hrcA	N.S.	N.S.	0.515296	1
RSP_1221	rph	N.S.	-0.627746	N.S.	1
RSP_1222	ham1	N.S.	N.S.	0.517516	1
RSP_1223	tdcF	N.S.	-0.620664	N.S.	1
RSP_1224	hemN1	N.S.	N.S.	-0.794977	1
RSP_1226	RSP_1226	0.980815	N.S.	N.S.	1
RSP_1228	gidB	N.S.	0.615952	N.S.	1
RSP_1229	gidA	N.S.	N.S.	1.35251	1
RSP_1232	RSP_1232	-0.568778	N.S.	N.S.	1
RSP_1233	maf	N.S.	N.S.	-0.765916	1
RSP_1235	coaE	N.S.	N.S.	-0.502075	1
RSP_1237	secB	N.S.	-0.595334	N.S.	1
RSP_1238	fxsA	N.S.	-1.43499	N.S.	1
RSP_1239	RSP_1239	N.S.	N.S.	0.511698	1
RSP_1244	RSP_1244	N.S.	1.17541	N.S.	1
RSP_1249	RSP_1249	N.S.	2.00086	N.S.	1
RSP_1255	RSP_1255	N.S.	-2.46714	N.S.	1
RSP_1256	RSP_1256	N.S.	-2.76772	N.S.	1
RSP_1257	phbC	N.S.	-2.18713	N.S.	1
RSP_1258	RSP_1258	N.S.	0.770572	N.S.	1
RSP_1260	RSP_1260	N.S.	-0.591376	N.S.	1
RSP_1261	blrB	1.01368	N.S.	N.S.	1
RSP_1262	RSP_1262	N.S.	N.S.	-1.35501	1
RSP_1264	RSP_1264	N.S.	-3.27306	N.S.	1
RSP_1270	RSP_1270	N.S.	N.S.	1.83973	1
RSP_1271	RSP_1271	N.S.	N.S.	-0.494287	1
RSP_1276	RSP_1276	N.S.	1.09351	N.S.	1
RSP_1277	RSP_1277	0.946335	N.S.	N.S.	1
RSP_1280	cbbX	N.S.	N.S.	-1.11018	1
RSP_1282	cbbL	N.S.	0.818814	N.S.	1
RSP_1283	cfxA	N.S.	1.03375	N.S.	1
RSP_1288	RSP_1288	N.S.	N.S.	-0.941756	1
RSP_1290	RSP_1290	N.S.	N.S.	-0.649937	1
RSP_1293	RSP_1293	N.S.	0.828162	N.S.	1
RSP_1294	RSP_1294	N.S.	0.542847	N.S.	1
RSP_1295	RSP_1295	N.S.	0.570125	N.S.	1
RSP_1300	RSP_1300	N.S.	N.S.	-1.96509	1
RSP_1308	RSP_1308	N.S.	0.901727	N.S.	1
RSP_1321	fliR1	N.S.	0.644859	N.S.	1
RSP_1333	RSP_1333	N.S.	N.S.	-1.53285	1
RSP_1334	RSP_1334	N.S.	N.S.	-2.91134	1
RSP_1341	rpsT	N.S.	N.S.	-0.614106	1
RSP_1342	dnaA	N.S.	N.S.	-0.56083	1
RSP_1350	serB	N.S.	N.S.	-0.503156	1
RSP_1359	recQ	N.S.	-0.62251	N.S.	1
RSP_1363	mepA	2.08007	N.S.	N.S.	1
RSP_1364	RSP_1364	2.10579	N.S.	N.S.	1
RSP_1365	RSP_1365	N.S.	-2.14753	N.S.	1
RSP_1368	pncA	N.S.	-0.888614	N.S.	1
RSP_1373	RSP_1373	1.02471	N.S.	N.S.	1
RSP_1375	RSP_1375	1.66273	N.S.	N.S.	1
RSP_1380	RSP_1380	N.S.	-0.677698	N.S.	1
RSP_1383	RSP_1383	N.S.	-0.883871	N.S.	1
RSP_1391	thiB	N.S.	N.S.	-0.827825	1
RSP_1392	thiP	N.S.	N.S.	-0.989858	1
RSP_1395	fbcB	N.S.	N.S.	0.921778	1
RSP_1398	rpmJ	N.S.	N.S.	1.75395	1
RSP_1400	RSP_1400	N.S.	0.52445	N.S.	1
RSP_1405	RSP_1405	N.S.	-0.741682	N.S.	1
RSP_1406	RSP_1406	N.S.	N.S.	2.51762	1
RSP_1413	RSP_1413	N.S.	N.S.	-1.34285	1
RSP_1414	RSP_1414	N.S.	N.S.	1.02291	1
RSP_1417	RSP_1417	N.S.	N.S.	1.89625	1
RSP_1425	RSP_1425	N.S.	N.S.	0.508147	1
RSP_1432	RSP_1432	N.S.	N.S.	-0.813132	1
RSP_1436	RSP_1436	N.S.	-0.959901	N.S.	1
RSP_1437	RSP_1437	N.S.	-4.95154	N.S.	1
RSP_1438	RSP_1438	N.S.	-4.1681	N.S.	1
RSP_1442	RSP_1442	N.S.	0.903354	N.S.	1
RSP_1443	RSP_1443	N.S.	N.S.	-0.730358	1
RSP_1444	RSP_1444	N.S.	0.737926	N.S.	1
RSP_1445	RSP_1445	N.S.	N.S.	-0.789153	1
RSP_1453	RSP_1453	N.S.	N.S.	-0.786281	1
RSP_1462	lpxK	N.S.	N.S.	-0.633388	1
RSP_1466	RSP_1466	N.S.	-0.778098	N.S.	1
RSP_1468	RSP_1468	N.S.	0.917387	N.S.	1
RSP_1470	rnhB	N.S.	1.6076	N.S.	1
RSP_1472	RSP_1472	N.S.	1.0259	N.S.	1
RSP_1473	RSP_1473	N.S.	N.S.	1.4011	1
RSP_1474	nspC	-0.677002	N.S.	N.S.	1
RSP_1475	RSP_1475	-0.630306	N.S.	N.S.	1
RSP_1476	RSP_1476	N.S.	1.00093	N.S.	1
RSP_1478	RSP_1478	N.S.	-0.641062	N.S.	1
RSP_1479	OppC	N.S.	-0.617012	N.S.	1
RSP_1480	OppB	N.S.	-0.669998	N.S.	1
RSP_1481	OppA	N.S.	-0.703969	N.S.	1
RSP_1483	RSP_1483	N.S.	-0.785322	N.S.	1
RSP_1484	RSP_1484	N.S.	0.728469	N.S.	1
RSP_1488	RSP_1488	1.0105	N.S.	N.S.	1
RSP_1489	RSP_1489	N.S.	-0.594367	N.S.	1
RSP_1492	RSP_1492	1.25164	N.S.	N.S.	1
RSP_1493	RSP_1493	N.S.	-0.562332	N.S.	1
RSP_1496	RSP_1496	N.S.	N.S.	1.37347	1
RSP_1501	RSP_1501	N.S.	N.S.	0.504134	1
RSP_1505	RSP_1505	1.20809	N.S.	N.S.	1
RSP_1506	RSP_1506	N.S.	-0.778922	N.S.	1
RSP_1507	RSP_1507	N.S.	-0.696541	N.S.	1
RSP_1517	spbA	N.S.	0.944401	N.S.	1
RSP_1518	prrA	N.S.	0.604775	N.S.	1
RSP_1519	prrC	N.S.	N.S.	0.96383	1
RSP_1521	RSP_1521	N.S.	N.S.	-1.11999	1
RSP_1529	trxA	N.S.	-0.953015	N.S.	1
RSP_1531	RSP_1531	N.S.	-1.32553	N.S.	1
RSP_1533	RSP_1533	N.S.	0.719726	N.S.	1
RSP_1534	RSP_1534	N.S.	2.02699	N.S.	1
RSP_1538	RSP_1538	N.S.	0.92498	N.S.	1
RSP_1539	RSP_1539	N.S.	N.S.	-0.693778	1
RSP_1545	RSP_1545	N.S.	N.S.	-0.671275	1
RSP_1547	RSP_1547	N.S.	N.S.	-2.21907	1
RSP_1551	RSP_1551	N.S.	1.10113	N.S.	1
RSP_1553	RSP_1553	N.S.	-0.87167	N.S.	1
RSP_1562	RSP_1562	N.S.	-0.882936	N.S.	1
RSP_1566	RSP_1566	1.52853	N.S.	N.S.	1
RSP_1567	RSP_1567	N.S.	N.S.	-0.772303	1
RSP_1571	purE	1.25777	N.S.	N.S.	1
RSP_1572	RSP_1572	N.S.	-0.78058	N.S.	1
RSP_1573	RSP_1573	N.S.	-0.864629	N.S.	1
RSP_1574	RSP_1574	N.S.	N.S.	-1.26511	1
RSP_1575	sopT	-0.587737	N.S.	N.S.	1
RSP_1576	trxB	N.S.	-0.863152	N.S.	1
RSP_1578	RSP_1578	1.55128	N.S.	N.S.	1
RSP_1582	RSP_1582	N.S.	N.S.	-2.16254	1
RSP_1583	cheY3	N.S.	N.S.	-1.15638	1
RSP_1585	cheW2	1.76983	N.S.	N.S.	1
RSP_1586	cheW3	N.S.	N.S.	-1.20291	1
RSP_1587	cheR2	N.S.	N.S.	-1.31101	1
RSP_1590	RSP_1590	N.S.	N.S.	-0.796019	1
RSP_1591	RSP_1591	N.S.	N.S.	-1.1407	1
RSP_1592	acsA	N.S.	0.943267	N.S.	1
RSP_1594	cdd	1.43391	N.S.	N.S.	1
RSP_1595	RSP_1595	N.S.	N.S.	-0.562627	1
RSP_1599	RSP_1599	N.S.	0.727589	N.S.	1
RSP_1601	RSP_1601	N.S.	N.S.	-1.073	1
RSP_1604	RSP_1604	N.S.	-1.62662	N.S.	1
RSP_1605	RSP_1605	N.S.	-1.24591	N.S.	1
RSP_1606	RSP_1606	N.S.	-1.57305	N.S.	1
RSP_1607	RSP_1607	N.S.	-1.52079	N.S.	1
RSP_1609	RSP_1609	N.S.	-1.81715	N.S.	1
RSP_1610	RSP_1610	N.S.	-1.07121	N.S.	1
RSP_1611	RSP_1611	N.S.	N.S.	-1.02523	1
RSP_1612	RSP_1612	N.S.	N.S.	-0.576938	1
RSP_1621	RSP_1621	N.S.	-0.641931	N.S.	1
RSP_1623	RSP_1623	N.S.	N.S.	0.664756	1
RSP_1625	RSP_1625	N.S.	N.S.	-1.06106	1
RSP_1627	RSP_1627	N.S.	N.S.	-0.688279	1
RSP_1630	RSP_1630	N.S.	N.S.	0.740462	1
RSP_1636	RSP_1636	N.S.	N.S.	-0.54892	1
RSP_1637	RSP_1637	N.S.	N.S.	-1.3655	1
RSP_1646	RSP_1646	N.S.	N.S.	-0.91691	1
RSP_1652	RSP_1652	N.S.	N.S.	1.4881	1
RSP_1655	RSP_1655	N.S.	N.S.	-0.598387	1
RSP_1669	rpoZ	N.S.	0.904138	N.S.	1
RSP_1670	spoT/relA	-0.543816	N.S.	N.S.	1
RSP_1671	RSP_1671	-0.499784	N.S.	N.S.	1
RSP_1679	RSP_1679	N.S.	-1.04527	N.S.	1
RSP_1680	pckA	N.S.	-1.82284	N.S.	1
RSP_1682	RSP_1682	0.908808	N.S.	N.S.	1
RSP_1686	RSP_1686	N.S.	N.S.	-0.753811	1
RSP_1692	pduO	N.S.	0.577661	N.S.	1
RSP_1694	RSP_1694	N.S.	N.S.	-0.970633	1
RSP_1695	RSP_1695	1.95938	N.S.	N.S.	1
RSP_1700	rplL	-0.923991	N.S.	N.S.	1
RSP_1703	rplK	N.S.	N.S.	0.810452	1
RSP_1706	RSP_1706	N.S.	N.S.	-1.65826	1
RSP_1708	fusA1	N.S.	N.S.	0.800309	1
RSP_1710	rpsL	N.S.	N.S.	0.535701	1
RSP_1717	rplD	N.S.	N.S.	0.67552	1
RSP_1722	rpsC	-0.593656	N.S.	N.S.	1
RSP_1725	rplN	-0.49058	N.S.	N.S.	1
RSP_1729	rpsH	-0.591358	N.S.	N.S.	1
RSP_1731	rplR	-0.641526	N.S.	N.S.	1
RSP_1732	rpsE	N.S.	N.S.	0.53439	1
RSP_1734	rplO	-0.58393	N.S.	N.S.	1
RSP_1737	rpsM	-0.950082	N.S.	N.S.	1
RSP_1738	rpsK	-0.759997	N.S.	N.S.	1
RSP_1739	rpoA	-0.551531	N.S.	N.S.	1
RSP_1740	rplQ	N.S.	-0.679867	N.S.	1
RSP_1741	RSP_1741	N.S.	0.594708	N.S.	1
RSP_1742	RSP_1742	N.S.	N.S.	0.712547	1
RSP_1748	bztB	N.S.	0.876438	N.S.	1
RSP_1752	RSP_1752	N.S.	N.S.	-0.616813	1
RSP_1755	RSP_1755	N.S.	-0.593654	N.S.	1
RSP_1756	panB	N.S.	-0.907304	N.S.	1
RSP_1765	rpmI	N.S.	N.S.	0.548443	1
RSP_1766	pykA	N.S.	0.653007	N.S.	1
RSP_1769	RSP_1769	N.S.	-0.725424	N.S.	1
RSP_1770	RSP_1770	N.S.	-1.30966	N.S.	1
RSP_1776	greA	N.S.	N.S.	0.511503	1
RSP_1785	RSP_1785	N.S.	N.S.	-0.880226	1
RSP_1787	fruK	N.S.	0.645551	N.S.	1
RSP_1788	fruA	1.04294	N.S.	N.S.	1
RSP_1790	RSP_1790	N.S.	N.S.	-0.708495	1
RSP_1791	RSP_1791	N.S.	0.968411	N.S.	1
RSP_1798	SecD	N.S.	-0.648532	N.S.	1
RSP_1805	ccmG	N.S.	N.S.	0.904322	1
RSP_1808	trpS	N.S.	-0.52133	N.S.	1
RSP_1809	RSP_1809	N.S.	-0.571052	N.S.	1
RSP_1812	RSP_1812	N.S.	-0.532656	N.S.	1
RSP_1813	RSP_1813	N.S.	N.S.	-0.820514	1
RSP_1814	RSP_1814	N.S.	N.S.	-1.37226	1
RSP_1816	RSP_1816	N.S.	N.S.	-1.70278	1
RSP_1819	feoA1	N.S.	N.S.	-2.74446	1
RSP_1823	mogA	1.13735	N.S.	N.S.	1
RSP_1824	adh	1.5453	N.S.	N.S.	1
RSP_1827	cox10	0.902165	N.S.	N.S.	1
RSP_1835	RSP_1835	N.S.	N.S.	0.828532	1
RSP_1838	RSP_1838	N.S.	N.S.	-0.72595	1
RSP_1844	RSP_1844	N.S.	N.S.	1.25096	1
RSP_1852	RSP_1852	N.S.	0.728205	N.S.	1
RSP_1853	TrkH2	N.S.	N.S.	-0.860961	1
RSP_1855	RSP_1855	N.S.	N.S.	-0.809561	1
RSP_1861	RSP_1861	N.S.	-0.685257	N.S.	1
RSP_1862	RSP_1862	N.S.	-2.40887	N.S.	1
RSP_1872	RSP_1872	N.S.	N.S.	-1.11562	1
RSP_1875	RSP_1875	N.S.	-0.567755	N.S.	1
RSP_1877	coxI	N.S.	N.S.	0.6792	1
RSP_1878	lipB	N.S.	-0.784862	N.S.	1
RSP_1883	RSP_1883	N.S.	1.01074	N.S.	1
RSP_1888	RSP_1888	N.S.	-0.822902	N.S.	1
RSP_1892	RSP_1892	N.S.	-0.713574	N.S.	1
RSP_1893	RSP_1893	N.S.	-0.625854	N.S.	1
RSP_1894	RSP_1894	N.S.	-0.705812	N.S.	1
RSP_1895	RSP_1895	N.S.	-0.549418	N.S.	1
RSP_1897	mgtE	N.S.	-0.513887	N.S.	1
RSP_1898	RSP_1898	N.S.	N.S.	-1.12947	1
RSP_1903	RSP_1903	N.S.	N.S.	-1.48503	1
RSP_1904	RSP_1904	N.S.	N.S.	-1.60046	1
RSP_1905	RSP_1905	N.S.	N.S.	-1.234	1
RSP_1911	RSP_1911	N.S.	N.S.	-1.34749	1
RSP_1913	RSP_1913	N.S.	-0.606397	N.S.	1
RSP_1917	RSP_1917	1.03954	N.S.	N.S.	1
RSP_1921	RSP_1921	1.07411	N.S.	N.S.	1
RSP_1923	bioB	N.S.	N.S.	-1.1921	1
RSP_1926	RSP_1926	N.S.	-0.612919	N.S.	1
RSP_1933	RSP_1933	N.S.	1.04629	N.S.	1
RSP_1943	RSP_1943	N.S.	N.S.	0.847388	1
RSP_1946	RSP_1946	N.S.	-0.915311	N.S.	1
RSP_1947	cbbJ	N.S.	-0.62506	N.S.	1
RSP_1956	RSP_1956	N.S.	0.546052	N.S.	1
RSP_1965	RSP_1965	N.S.	0.930313	N.S.	1
RSP_1968	RSP_1968	N.S.	1.24563	N.S.	1
RSP_1973	RSP_1973	N.S.	N.S.	0.836038	1
RSP_1980	glcB	N.S.	-0.66182	N.S.	1
RSP_1984	RSP_1984	N.S.	-0.884993	N.S.	1
RSP_1990	RSP_1990	N.S.	N.S.	-1.33819	1
RSP_1992	RSP_1992	1.07773	N.S.	N.S.	1
RSP_1993	RSP_1993	N.S.	N.S.	-0.858275	1
RSP_1994	gltA	N.S.	N.S.	0.611049	1
RSP_1996	RSP_1996	N.S.	N.S.	-1.28802	1
RSP_2006	amsA	N.S.	N.S.	0.672871	1
RSP_2008	argD	N.S.	N.S.	-0.975822	1
RSP_2017	RSP_2017	N.S.	-0.924373	N.S.	1
RSP_2026	RSP_2026	0.959817	N.S.	N.S.	1
RSP_2038	RSP_2038	-0.939643	N.S.	N.S.	1
RSP_2046	RSP_2046	N.S.	0.626409	N.S.	1
RSP_2047	RSP_2047	N.S.	0.816245	N.S.	1
RSP_2048	RSP_2048	N.S.	1.05873	N.S.	1
RSP_2053	RSP_2053	N.S.	N.S.	-0.517515	1
RSP_2056	RSP_2056	-0.834498	N.S.	N.S.	1
RSP_2061	RSP_2061	N.S.	N.S.	-0.853657	1
RSP_2064	RSP_2064	N.S.	N.S.	0.629858	1
RSP_2068	RSP_2068	N.S.	0.97438	N.S.	1
RSP_2074	RSP_2074	N.S.	N.S.	1.14378	1
RSP_2078	RSP_2078	N.S.	N.S.	-1.66544	1
RSP_2084	RSP_2084	N.S.	N.S.	-1.34718	1
RSP_2088	lepA	N.S.	N.S.	0.601718	1
RSP_2090	pycA	N.S.	-0.902867	N.S.	1
RSP_2099	murE	N.S.	N.S.	-0.879984	1
RSP_2101	mraY	N.S.	N.S.	-0.853052	1
RSP_2103	murD	N.S.	-0.502764	N.S.	1
RSP_2104	RSP_2104	N.S.	-0.544877	N.S.	1
RSP_2105	RSP_2105	N.S.	N.S.	-0.754453	1
RSP_2110	murB	N.S.	1.12688	N.S.	1
RSP_2115	envA	N.S.	-3.27668	N.S.	1
RSP_2118	recN	N.S.	-0.777167	N.S.	1
RSP_2122	mtbC	N.S.	-0.652151	N.S.	1
RSP_2128	purQ	1.08778	N.S.	N.S.	1
RSP_2129	RSP_2129	N.S.	-0.591233	N.S.	1
RSP_2130	RSP_2130	N.S.	-0.677457	N.S.	1
RSP_2132	RSP_2132	2.58523	N.S.	N.S.	1
RSP_2141	RSP_2141	N.S.	N.S.	1.10908	1
RSP_2142	RSP_2142	N.S.	-0.792253	N.S.	1
RSP_2146	trgB	N.S.	N.S.	-1.01369	1
RSP_2147	cysK	N.S.	-1.10742	N.S.	1
RSP_2148	RSP_2148	N.S.	-1.11793	N.S.	1
RSP_2149	RSP_2149	N.S.	-1.39583	N.S.	1
RSP_2153	RSP_2153	N.S.	N.S.	-1.91812	1
RSP_2157	RSP_2157	N.S.	N.S.	-1.0509	1
RSP_2159	RSP_2159	N.S.	-0.734048	N.S.	1
RSP_2160	gno	N.S.	N.S.	-0.796079	1
RSP_2161	bcrC	N.S.	N.S.	-0.844853	1
RSP_2163	RSP_2163	N.S.	N.S.	0.949289	1
RSP_2165	putR1	N.S.	N.S.	-0.981602	1
RSP_2166	putA	N.S.	N.S.	-0.550627	1
RSP_2167	RSP_2167	N.S.	N.S.	-0.569502	1
RSP_2170	RSP_2170	N.S.	-0.691012	N.S.	1
RSP_2173	RSP_2173	1.01833	N.S.	N.S.	1
RSP_2179	proV	N.S.	-0.725366	N.S.	1
RSP_2183	betB	N.S.	N.S.	-0.580254	1
RSP_2184	betA	1.10541	N.S.	N.S.	1
RSP_2186	PccR	0.949576	N.S.	N.S.	1
RSP_2187	RSP_2187	N.S.	N.S.	-0.960326	1
RSP_2193	gcvT	N.S.	0.740393	N.S.	1
RSP_2194	gcvH	N.S.	1.31633	N.S.	1
RSP_2195	gcvP	N.S.	0.912727	N.S.	1
RSP_2198	RSP_2198	1.59589	N.S.	N.S.	1
RSP_2211	RSP_2211	N.S.	N.S.	0.656212	1
RSP_2214	RSP_2214	N.S.	-0.783387	N.S.	1
RSP_2216	ilvE	N.S.	-0.571426	N.S.	1
RSP_2220	RSP_2220	N.S.	-0.922855	N.S.	1
RSP_2221	purB	N.S.	-0.595198	N.S.	1
RSP_2222	RSP_2222	N.S.	N.S.	-1.33232	1
RSP_2227	glgC	N.S.	-0.939772	N.S.	1
RSP_2235	RSP_2235	N.S.	N.S.	2.24237	1
RSP_2239	RSP_2239	N.S.	-0.644261	N.S.	1
RSP_2240	RSP_2240	N.S.	N.S.	0.562044	1
RSP_2241	hisE	N.S.	N.S.	-0.9367	1
RSP_2244	RSP_2244	1.36527	N.S.	N.S.	1
RSP_2250	RSP_2250	N.S.	N.S.	-1.16465	1
RSP_2251	RSP_2251	1.20761	N.S.	N.S.	1
RSP_2252	RSP_2252	N.S.	N.S.	-0.681609	1
RSP_2253	RSP_2253	1.35787	N.S.	N.S.	1
RSP_2255	RSP_2255	N.S.	1.52565	N.S.	1
RSP_2257	RSP_2257	1.91608	N.S.	N.S.	1
RSP_2260	RSP_2260	1.21379	N.S.	N.S.	1
RSP_2266	rluB	N.S.	0.600313	N.S.	1
RSP_2268	RSP_2268	N.S.	N.S.	-1.0972	1
RSP_2278	RSP_2278	-0.566684	N.S.	N.S.	1
RSP_2281	RSP_2281	N.S.	1.01474	N.S.	1
RSP_2283	rpsD	-0.932566	N.S.	N.S.	1
RSP_2293	clpA	N.S.	-0.688921	N.S.	1
RSP_2303	RSP_2303	N.S.	-0.772941	N.S.	1
RSP_2307	RSP_2307	N.S.	-0.74944	N.S.	1
RSP_2312	RSP_2312	1.46409	N.S.	N.S.	1
RSP_2314	RSP_2314	N.S.	N.S.	-0.81689	1
RSP_2315	RSP_2315	N.S.	N.S.	-1.51946	1
RSP_2323	RSP_2323	N.S.	N.S.	-0.658693	1
RSP_2325	rodA	N.S.	N.S.	0.816249	1
RSP_2326	pbpA	N.S.	N.S.	0.983555	1
RSP_2331	ppaZ	N.S.	N.S.	-1.67142	1
RSP_2332	RSP_2332	N.S.	-0.524151	N.S.	1
RSP_2334	pfkB	N.S.	-1.40187	N.S.	1
RSP_2335	wrbA	N.S.	-1.75139	N.S.	1
RSP_2337	RSP_2337	N.S.	N.S.	-2.33081	1
RSP_2345	pdxH	N.S.	-0.552356	N.S.	1
RSP_2347	RSP_2347	N.S.	N.S.	-1.20505	1
RSP_2351	RSP_2351	N.S.	0.95248	N.S.	1
RSP_2353	RSP_2353	N.S.	N.S.	-1.90419	1
RSP_2355	RSP_2355	N.S.	N.S.	-2.63596	1
RSP_2362	RSP_2362	N.S.	N.S.	1.2457	1
RSP_2363	RSP_2363	N.S.	1.33771	N.S.	1
RSP_2371	RSP_2371	N.S.	1.15321	N.S.	1
RSP_2373	RSP_2373	1.89383	N.S.	N.S.	1
RSP_2380	catC	N.S.	N.S.	1.673	1
RSP_2385	RSP_2385	N.S.	N.S.	-1.1364	1
RSP_2390	acuC1	1.20875	N.S.	N.S.	1
RSP_2391	RSP_2391	N.S.	N.S.	-1.62626	1
RSP_2392	RSP_2392	N.S.	1.29567	N.S.	1
RSP_2394	kdtA1	N.S.	N.S.	-0.879009	1
RSP_2400	RSP_2400	N.S.	0.507066	N.S.	1
RSP_2401	RSP_2401	1.29466	N.S.	N.S.	1
RSP_2413	lig2	1.03567	N.S.	N.S.	1
RSP_2415	RSP_2415	N.S.	N.S.	-0.53533	1
RSP_2417	RSP_2417	1.20637	N.S.	N.S.	1
RSP_2421	RSP_2421	N.S.	N.S.	0.806115	1
RSP_2427	cobV	N.S.	N.S.	-0.711767	1
RSP_2428	cobT1	N.S.	-0.920066	N.S.	1
RSP_2442	mcpB	N.S.	N.S.	-0.53713	1
RSP_2453	RSP_2453	N.S.	N.S.	-0.626188	1
RSP_2454	purF	N.S.	N.S.	1.01836	1
RSP_2456	radA	-0.56544	N.S.	N.S.	1
RSP_2460	alr	N.S.	N.S.	0.562478	1
RSP_2463	acpP	-0.538517	N.S.	N.S.	1
RSP_2470	RSP_2470	N.S.	N.S.	-0.544001	1
RSP_2471	RSP_2471	N.S.	N.S.	-0.707496	1
RSP_2475	RSP_2475	N.S.	N.S.	-0.888337	1
RSP_2490	RSP_2490	N.S.	-0.783004	N.S.	1
RSP_2494	fur	N.S.	0.553769	N.S.	1
RSP_2496	RSP_2496	N.S.	N.S.	-2.03247	1
RSP_2501	RSP_2501	N.S.	-1.52707	N.S.	1
RSP_2503	glmU	N.S.	-2.01304	N.S.	1
RSP_2508	mccB	N.S.	N.S.	-0.550617	1
RSP_2510	hmgL	N.S.	0.735277	N.S.	1
RSP_2511	RSP_2511	N.S.	N.S.	-0.870262	1
RSP_2512	nuoA	N.S.	N.S.	0.692881	1
RSP_2514	nuoC	N.S.	N.S.	0.999216	1
RSP_2515	nuoD	N.S.	N.S.	1.04474	1
RSP_2518	nuoF	N.S.	N.S.	1.13078	1
RSP_2525	nuoJ	N.S.	N.S.	0.990886	1
RSP_2533	RSP_2533	N.S.	N.S.	-0.601597	1
RSP_2540	tatA	N.S.	N.S.	1.95647	1
RSP_2545	surE	N.S.	N.S.	-1.02981	1
RSP_2548	exoF	N.S.	N.S.	-0.766105	1
RSP_2549	exoQ	N.S.	N.S.	1.04193	1
RSP_2552	exoU	N.S.	N.S.	-1.3104	1
RSP_2556	RSP_2556	N.S.	1.34109	N.S.	1
RSP_2559	RSP_2559	N.S.	0.910512	N.S.	1
RSP_2561	exoP	N.S.	-0.601729	N.S.	1
RSP_2562	exoM	N.S.	-1.53671	N.S.	1
RSP_2563	exoA	N.S.	-1.55789	N.S.	1
RSP_2564	exoL	N.S.	-1.48828	N.S.	1
RSP_2565	ugpG	N.S.	-1.39072	N.S.	1
RSP_2568	sqdD	N.S.	N.S.	-3.44644	1
RSP_2569	sqdB	N.S.	N.S.	-2.77754	1
RSP_2571	RSP_2571	N.S.	N.S.	-0.911252	1
RSP_2572	crpK	N.S.	0.578635	N.S.	1
RSP_2573	RSP_2573	-1.01794	N.S.	N.S.	1
RSP_2575	RSP_2575	N.S.	N.S.	-0.548072	1
RSP_2579	cycB	N.S.	1.84448	N.S.	1
RSP_2580	xoxJ	N.S.	1.32844	N.S.	1
RSP_2581	RSP_2581	N.S.	1.32839	N.S.	1
RSP_2583	RSP_2583	N.S.	1.42873	N.S.	1
RSP_2584	RSP_2584	N.S.	1.77989	N.S.	1
RSP_2585	RSP_2585	N.S.	1.69604	N.S.	1
RSP_2587	RSP_2587	N.S.	0.887118	N.S.	1
RSP_2592	RSP_2592	N.S.	N.S.	-0.959209	1
RSP_2597	RSP_2597	N.S.	0.530333	N.S.	1
RSP_2598	RSP_2598	N.S.	N.S.	-1.30299	1
RSP_2606	RSP_2606	0.926707	N.S.	N.S.	1
RSP_2607	RSP_2607	N.S.	-0.9649	N.S.	1
RSP_2608	corA	N.S.	-0.625365	N.S.	1
RSP_2609	dcd	N.S.	-0.95117	N.S.	1
RSP_2610	RSP_2610	1.18897	N.S.	N.S.	1
RSP_2612	fabH	N.S.	N.S.	-0.598113	1
RSP_2613	plsX	N.S.	N.S.	-0.499794	1
RSP_2614	rpmF	-0.549857	N.S.	N.S.	1
RSP_2615	RSP_2615	N.S.	N.S.	-0.614275	1
RSP_2616	RSP_2616	N.S.	-0.578589	N.S.	1
RSP_2622	ligA	N.S.	N.S.	-0.544725	1
RSP_2624	RSP_2624	N.S.	1.43645	N.S.	1
RSP_2625	nifU	N.S.	N.S.	0.55723	1
RSP_2627	hisI	N.S.	N.S.	-0.669554	1
RSP_2631	RSP_2631	N.S.	1.46694	N.S.	1
RSP_2633	ccmF	N.S.	N.S.	1.05584	1
RSP_2634	ccmH	N.S.	N.S.	0.591463	1
RSP_2636	ilvH	N.S.	0.745594	N.S.	1
RSP_2637	RSP_2637	N.S.	0.874991	N.S.	1
RSP_2641	RSP_2641	-0.728817	N.S.	N.S.	1
RSP_2644	RSP_2644	N.S.	0.77385	N.S.	1
RSP_2649	RSP_2649	N.S.	-0.685809	N.S.	1
RSP_2654	RSP_2654	-0.602162	N.S.	N.S.	1
RSP_2655	RSP_2655	1.30304	N.S.	N.S.	1
RSP_2660	RSP_2660	N.S.	N.S.	-1.25699	1
RSP_2661	RSP_2661	N.S.	0.637778	N.S.	1
RSP_2665	RSP_2665	N.S.	N.S.	4.02797	1
RSP_2666	RSP_2666	N.S.	N.S.	4.70251	1
RSP_2667	RSP_2667	N.S.	N.S.	3.98794	1
RSP_2669	RSP_2669	N.S.	N.S.	2.33754	1
RSP_2672	RSP_2672	N.S.	N.S.	-1.39717	1
RSP_2673	RSP_2673	N.S.	-0.732821	N.S.	1
RSP_2675	RSP_2675	N.S.	N.S.	1.75773	1
RSP_2687	fbcQ	N.S.	N.S.	1.60759	1
RSP_2692	RSP_2692	N.S.	0.610146	N.S.	1
RSP_2694	RSP_2694	N.S.	-0.747071	N.S.	1
RSP_2695	RSP_2695	N.S.	N.S.	-0.725864	1
RSP_2700	RSP_2700	N.S.	N.S.	-1.53482	1
RSP_2702	RSP_2702	0.994399	N.S.	N.S.	1
RSP_2708	cdsA	N.S.	N.S.	-0.642341	1
RSP_2709	dxr	N.S.	N.S.	-0.685997	1
RSP_2710	RSP_2710	-0.67479	N.S.	N.S.	1
RSP_2712	fabZ	N.S.	-0.832413	N.S.	1
RSP_2715	RSP_2715	N.S.	N.S.	-0.858902	1
RSP_2719	RSP_2719	N.S.	-1.62868	N.S.	1
RSP_2724	RSP_2724	N.S.	N.S.	-1.07567	1
RSP_2726	RSP_2726	N.S.	N.S.	-1.13976	1
RSP_2732	RSP_2732	N.S.	N.S.	-0.683308	1
RSP_2734	zwf	N.S.	0.548954	N.S.	1
RSP_2735	pgl	N.S.	N.S.	-0.60532	1
RSP_2736	pgi	N.S.	N.S.	-0.528056	1
RSP_2737	RSP_2737	N.S.	-0.671115	N.S.	1
RSP_2745	RSP_2745	N.S.	N.S.	-0.518079	1
RSP_2746	RSP_2746	N.S.	-0.847887	N.S.	1
RSP_2747	RSP_2747	N.S.	-1.16872	N.S.	1
RSP_2762	RSP_2762	N.S.	-0.572915	N.S.	1
RSP_2764	RSP_2764	N.S.	-0.997743	N.S.	1
RSP_2773	RSP_2773	N.S.	-0.841618	N.S.	1
RSP_2775	lpxD	N.S.	0.49817	N.S.	1
RSP_2778	RSP_2778	N.S.	N.S.	0.553855	1
RSP_2780	oxyR	1.64611	N.S.	N.S.	1
RSP_2783	lipA	N.S.	-0.545383	N.S.	1
RSP_2785	CycF	N.S.	N.S.	2.30846	1
RSP_2787	RSP_2787	N.S.	-0.494581	N.S.	1
RSP_2789	RSP_2789	N.S.	1.89623	N.S.	1
RSP_2791	RSP_2791	N.S.	3.24839	N.S.	1
RSP_2794	RSP_2794	N.S.	1.43895	N.S.	1
RSP_2795	RSP_2795	N.S.	1.48174	N.S.	1
RSP_2798	groEL3	N.S.	0.805998	N.S.	1
RSP_2799	RSP_2799	N.S.	N.S.	0.648776	1
RSP_2802	RSP_2802	N.S.	N.S.	-1.01133	1
RSP_2803	RSP_2803	N.S.	0.696168	N.S.	1
RSP_2805	nemA	N.S.	-1.45806	N.S.	1
RSP_2807	RSP_2807	N.S.	N.S.	-1.50559	1
RSP_2810	RSP_2810	N.S.	0.720608	N.S.	1
RSP_2813	mttB	N.S.	0.571869	N.S.	1
RSP_2815	xerD	N.S.	N.S.	-1.17503	1
RSP_2818	aroB	N.S.	N.S.	-0.582719	1
RSP_2821	cobM	N.S.	N.S.	-0.938911	1
RSP_2822	cobE	N.S.	1.70529	N.S.	1
RSP_2823	cobL	N.S.	N.S.	-1.38151	1
RSP_2824	cobJ	N.S.	N.S.	-1.00076	1
RSP_2825	cobK	N.S.	N.S.	-1.43811	1
RSP_2827	cobN	N.S.	N.S.	-1.22924	1
RSP_2829	RSP_2829	N.S.	N.S.	-1.33156	1
RSP_2830	RSP_2830	N.S.	N.S.	-1.89555	1
RSP_2831	cobO	N.S.	N.S.	-0.933198	1
RSP_2837	ntrB	N.S.	N.S.	-0.742653	1
RSP_2851	RSP_2851	N.S.	N.S.	0.603723	1
RSP_2856	RSP_2856	N.S.	-0.538056	N.S.	1
RSP_2860	rpsB	-0.775304	N.S.	N.S.	1
RSP_2867	rpoN4	N.S.	3.15236	N.S.	1
RSP_2876	RSP_2876	N.S.	1.71956	N.S.	1
RSP_2877	coxL	N.S.	1.53353	N.S.	1
RSP_2878	coxS	N.S.	1.82904	N.S.	1
RSP_2879	RSP_2879	N.S.	1.72482	N.S.	1
RSP_2881	RSP_2881	1.00908	N.S.	N.S.	1
RSP_2887	glgP	N.S.	N.S.	-0.713433	1
RSP_2888	RSP_2888	N.S.	N.S.	-3.41912	1
RSP_2894	ndk	N.S.	-0.959631	N.S.	1
RSP_2896	RSP_2896	N.S.	N.S.	-0.997011	1
RSP_2904	pdxA1	N.S.	N.S.	-0.801757	1
RSP_2909	RSP_2909	N.S.	-0.907309	N.S.	1
RSP_2916	RSP_2916	1.33216	N.S.	N.S.	1
RSP_2928	RSP_2928	N.S.	N.S.	-1.91034	1
RSP_2933	hutF	N.S.	N.S.	-2.25184	1
RSP_2939	RSP_2939	1.05138	N.S.	N.S.	1
RSP_2947	RSP_2947	N.S.	0.548126	N.S.	1
RSP_2948	RSP_2948	N.S.	0.708335	N.S.	1
RSP_2950	RSP_2950	N.S.	0.871954	N.S.	1
RSP_2953	RSP_2953	N.S.	N.S.	0.592503	1
RSP_2954	RSP_2954	0.937238	N.S.	N.S.	1
RSP_2957	RSP_2957	N.S.	N.S.	-0.589899	1
RSP_2958	RSP_2958	N.S.	N.S.	-1.00292	1
RSP_2960	RSP_2960	N.S.	N.S.	-0.736301	1
RSP_2961	RSP_2961	N.S.	1.11424	N.S.	1
RSP_2963	RSP_2963	N.S.	-1.0179	N.S.	1
RSP_2967	RSP_2967	N.S.	N.S.	-1.17193	1
RSP_2968	RSP_2968	N.S.	0.526103	N.S.	1
RSP_2969	RSP_2969	N.S.	-0.652439	N.S.	1
RSP_2970	RSP_2970	N.S.	N.S.	0.512776	1
RSP_2972	RSP_2972	N.S.	N.S.	0.880259	1
RSP_2973	RSP_2973	N.S.	-0.64415	N.S.	1
RSP_2974	RSP_2974	N.S.	-0.601842	N.S.	1
RSP_2975	RSP_2975	N.S.	-0.673871	N.S.	1
RSP_2976	RSP_2976	N.S.	1.1967	N.S.	1
RSP_2978	mrcA	N.S.	N.S.	1.62137	1
RSP_2980	aspAT	N.S.	N.S.	-1.43969	1
RSP_2984	hemA	N.S.	0.738161	N.S.	1
RSP_2985	RSP_2985	N.S.	N.S.	2.55616	1
RSP_2994	RSP_2994	N.S.	0.72854	N.S.	1
RSP_2995	RSP_2995	N.S.	N.S.	1.05845	1
RSP_2996	RSP_2996	N.S.	N.S.	1.02287	1
RSP_3000	RSP_3000	N.S.	1.29679	N.S.	1
RSP_3012	RSP_3012	N.S.	N.S.	-0.998656	1
RSP_3015	RSP_3015	N.S.	N.S.	0.695875	1
RSP_3019	RSP_3019	N.S.	N.S.	-0.731953	1
RSP_3020	RSP_3020	N.S.	N.S.	1.22021	1
RSP_3029	RSP_3029	N.S.	N.S.	-0.569926	1
RSP_3030	RSP_3030	N.S.	N.S.	-1.96907	1
RSP_3039	RSP_3039	1.05855	N.S.	N.S.	1
RSP_3040	RSP_3040	N.S.	0.673698	N.S.	1
RSP_3044	dorS	-0.767463	N.S.	N.S.	1
RSP_3046	dorC	N.S.	N.S.	0.617038	1
RSP_3047	dorB	N.S.	N.S.	-0.819131	1
RSP_3048	dorA	N.S.	N.S.	0.90811	1
RSP_3049	moeA	N.S.	N.S.	-0.606935	1
RSP_3051	RSP_3051	N.S.	0.83114	N.S.	1
RSP_3052	RSP_3052	N.S.	N.S.	-0.993283	1
RSP_3053	RSP_3053	-0.70275	N.S.	N.S.	1
RSP_3056	RSP_3056	N.S.	-4.24615	N.S.	1
RSP_3057	RSP_3057	N.S.	0.737555	N.S.	1
RSP_3061	RSP_3061	1.64363	N.S.	N.S.	1
RSP_3064	RSP_3064	N.S.	N.S.	-0.647791	1
RSP_3069	RSP_3069	N.S.	N.S.	0.508673	1
RSP_3074	ilvD	N.S.	N.S.	0.583508	1
RSP_3075	RSP_3075	N.S.	0.596349	N.S.	1
RSP_3080	RSP_3080	N.S.	N.S.	0.692275	1
RSP_3083	mcpH	N.S.	N.S.	-1.37885	1
RSP_3084	RSP_3084	N.S.	N.S.	-1.67047	1
RSP_3089	RSP_3089	N.S.	N.S.	-1.02453	1
RSP_3098	qoxB	N.S.	N.S.	-1.56579	1
RSP_3100	RSP_3100	N.S.	N.S.	-0.888307	1
RSP_3102	RSP_3102	N.S.	0.504841	N.S.	1
RSP_3107	RSP_3107	N.S.	N.S.	-0.918384	1
RSP_3109	RSP_3109	N.S.	-0.910031	N.S.	1
RSP_3113	dadA1	N.S.	-2.01664	N.S.	1
RSP_3114	RSP_3114	N.S.	-1.41817	N.S.	1
RSP_3115	RSP_3115	N.S.	-1.89928	N.S.	1
RSP_3117	RSP_3117	N.S.	-0.81484	N.S.	1
RSP_3118	RSP_3118	N.S.	N.S.	1.51291	1
RSP_3119	RSP_3119	N.S.	N.S.	2.15529	1
RSP_3122	RSP_3122	N.S.	1.67454	N.S.	1
RSP_3123	RSP_3123	N.S.	N.S.	0.973019	1
RSP_3124	RSP_3124	1.04013	N.S.	N.S.	1
RSP_3136	RSP_3136	N.S.	-1.82686	N.S.	1
RSP_3138	RSP_3138	N.S.	N.S.	-1.3766	1
RSP_3140	RSP_3140	N.S.	N.S.	-1.12123	1
RSP_3143	RSP_3143	N.S.	N.S.	-0.638194	1
RSP_3145	ttdB	N.S.	N.S.	-1.1899	1
RSP_3146	ttdA	N.S.	0.88914	N.S.	1
RSP_3150	frdB	N.S.	0.94837	N.S.	1
RSP_3151	RSP_3151	N.S.	1.87436	N.S.	1
RSP_3152	RSP_3152	N.S.	2.50533	N.S.	1
RSP_3153	RSP_3153	N.S.	1.63811	N.S.	1
RSP_3154	RSP_3154	N.S.	2.03465	N.S.	1
RSP_3155	RSP_3155	N.S.	0.497217	N.S.	1
RSP_3157	RSP_3157	N.S.	N.S.	-0.887288	1
RSP_3159	RSP_3159	N.S.	N.S.	-1.05841	1
RSP_3160	RSP_3160	1.12683	N.S.	N.S.	1
RSP_3162	RSP_3162	N.S.	1.47486	N.S.	1
RSP_3167	RSP_3167	N.S.	-0.701155	N.S.	1
RSP_3169	RSP_3169	N.S.	-1.08523	N.S.	1
RSP_3170	RSP_3170	2.44522	N.S.	N.S.	1
RSP_3183	RSP_3183	1.78151	N.S.	N.S.	1
RSP_3185	cobB	1.20985	N.S.	N.S.	1
RSP_3186	RSP_3186	N.S.	N.S.	-1.42009	1
RSP_3187	mdoG	N.S.	-1.75767	N.S.	1
RSP_3202	RSP_3202	2.02545	N.S.	N.S.	1
RSP_3207	RSP_3207	1.72831	N.S.	N.S.	1
RSP_3208	RSP_3208	N.S.	N.S.	-1.42556	1
RSP_3209	cbiQ	N.S.	-0.956235	N.S.	1
RSP_3213	RSP_3213	N.S.	N.S.	-1.64701	1
RSP_3215	RSP_3215	N.S.	N.S.	-0.517136	1
RSP_3220	RSP_3220	N.S.	-2.95605	N.S.	1
RSP_3223	RSP_3223	N.S.	-3.29259	N.S.	1
RSP_3228	RSP_3228	N.S.	0.605338	N.S.	1
RSP_3231	RSP_3231	N.S.	0.664026	N.S.	1
RSP_3240	RSP_3240	1.12869	N.S.	N.S.	1
RSP_3241	RSP_3241	N.S.	N.S.	-0.833983	1
RSP_3242	RSP_3242	N.S.	N.S.	1.8814	1
RSP_3245	RSP_3245	1.29361	N.S.	N.S.	1
RSP_3249	RSP_3249	1.03827	N.S.	N.S.	1
RSP_3253	RSP_3253	N.S.	N.S.	-0.645523	1
RSP_3263	RSP_3263	N.S.	N.S.	2.02279	1
RSP_3272	ggt	N.S.	N.S.	-1.02452	1
RSP_3273	RSP_3273	N.S.	-0.860222	N.S.	1
RSP_3276	RSP_3276	N.S.	1.16309	N.S.	1
RSP_3287	upgC	N.S.	N.S.	1.92009	1
RSP_3288	ugpE	N.S.	N.S.	2.50533	1
RSP_3291	RSP_3291	N.S.	0.556476	N.S.	1
RSP_3292	RSP_3292	N.S.	1.69805	N.S.	1
RSP_3293	RSP_3293	N.S.	1.7692	N.S.	1
RSP_3294	RSP_3294	N.S.	1.64577	N.S.	1
RSP_3296	RSP_3296	N.S.	2.59907	N.S.	1
RSP_3299	RSP_3299	N.S.	0.790512	N.S.	1
RSP_3307	RSP_3307	N.S.	0.731821	N.S.	1
RSP_3308	RSP_3308	N.S.	N.S.	-1.06865	1
RSP_3313	RSP_3313	N.S.	-0.616598	N.S.	1
RSP_3317	RSP_3317	N.S.	-0.918891	N.S.	1
RSP_3318	acrB	N.S.	-1.32668	N.S.	1
RSP_3321	acrA	N.S.	-1.92146	N.S.	1
RSP_3323	RSP_3323	N.S.	2.28618	N.S.	1
RSP_3339	RSP_3339	N.S.	N.S.	-0.559881	1
RSP_3343	RSP_3343	N.S.	N.S.	-0.85314	1
RSP_3347	RSP_3347	N.S.	N.S.	0.521024	1
RSP_3351	RSP_3351	N.S.	1.3775	N.S.	1
RSP_3361	RSP_3361	N.S.	N.S.	-0.922843	1
RSP_3364	proC	1.20216	N.S.	N.S.	1
RSP_3365	csaA	1.04716	N.S.	N.S.	1
RSP_3366	RSP_3366	1.77113	N.S.	N.S.	1
RSP_3368	RSP_3368	0.894154	N.S.	N.S.	1
RSP_3370	RSP_3370	N.S.	4.04755	N.S.	1
RSP_3378	RSP_3378	N.S.	N.S.	-0.890679	1
RSP_3379	RSP_3379	1.58728	N.S.	N.S.	1
RSP_3380	RSP_3380	N.S.	1.02128	N.S.	1
RSP_3382	RSP_3382	N.S.	N.S.	0.507076	1
RSP_3385	RSP_3385	N.S.	N.S.	-0.746759	1
RSP_3390	RSP_3390	N.S.	N.S.	-1.13057	1
RSP_3391	RSP_3391	N.S.	N.S.	-2.9617	1
RSP_3393	RSP_3393	N.S.	-0.682837	N.S.	1
RSP_3399	RSP_3399	N.S.	-0.537207	N.S.	1
RSP_3406	pdxA	N.S.	N.S.	-0.828676	1
RSP_3408	dapA	N.S.	-0.524145	N.S.	1
RSP_3409	RSP_3409	N.S.	N.S.	-0.727288	1
RSP_3411	RSP_3411	N.S.	N.S.	-0.50679	1
RSP_3427	RSP_3427	1.62801	N.S.	N.S.	1
RSP_3432	RSP_3432	N.S.	N.S.	-0.929929	1
RSP_3436	RSP_3436	N.S.	0.640021	N.S.	1
RSP_3444	RSP_3444	N.S.	-1.22888	N.S.	1
RSP_3445	RSP_3445	N.S.	-1.34552	N.S.	1
RSP_3447	RSP_3447	N.S.	-1.11726	N.S.	1
RSP_3449	RSP_3449	N.S.	-1.25462	N.S.	1
RSP_3451	RSP_3451	N.S.	-1.442	N.S.	1
RSP_3453	RSP_3453	N.S.	-0.910951	N.S.	1
RSP_3454	RSP_3454	N.S.	-1.12036	N.S.	1
RSP_3455	RSP_3455	N.S.	-1.00554	N.S.	1
RSP_3456	RSP_3456	N.S.	-1.49166	N.S.	1
RSP_3467	RSP_3467	N.S.	N.S.	-1.28833	1
RSP_3468	RSP_3468	N.S.	0.756485	N.S.	1
RSP_3470	RSP_3470	1.1748	N.S.	N.S.	1
RSP_3471	RSP_3471	N.S.	0.755153	N.S.	1
RSP_3474	RSP_3474	N.S.	0.748112	N.S.	1
RSP_3479	RSP_3479	N.S.	1.29609	N.S.	1
RSP_3480	RSP_3480	N.S.	0.85502	N.S.	1
RSP_3481	RSP_3481	N.S.	1.04055	N.S.	1
RSP_3482	RSP_3482	N.S.	1.12743	N.S.	1
RSP_3484	RSP_3484	N.S.	1.04341	N.S.	1
RSP_3486	RSP_3486	N.S.	1.00119	N.S.	1
RSP_3487	RSP_3487	N.S.	0.610884	N.S.	1
RSP_3488	RSP_3488	N.S.	N.S.	-0.499119	1
RSP_3491	RSP_3491	1.07466	N.S.	N.S.	1
RSP_3493	RSP_3493	N.S.	N.S.	-0.851902	1
RSP_3494	RSP_3494	N.S.	0.599092	N.S.	1
RSP_3496	RSP_3496	N.S.	N.S.	-1.96426	1
RSP_3497	RSP_3497	1.50841	N.S.	N.S.	1
RSP_3498	RSP_3498	N.S.	N.S.	-1.05617	1
RSP_3500	RSP_3500	N.S.	1.26769	N.S.	1
RSP_3503	RSP_3503	1.4281	N.S.	N.S.	1
RSP_3506	RSP_3506	N.S.	N.S.	-0.833835	1
RSP_3511	RSP_3511	1.08408	N.S.	N.S.	1
RSP_3514	RSP_3514	N.S.	0.654487	N.S.	1
RSP_3518	RSP_3518	N.S.	N.S.	-0.77679	1
RSP_3519	RSP_3519	N.S.	N.S.	-0.640802	1
RSP_3534	RSP_3534	N.S.	N.S.	-0.638561	1
RSP_3536	RSP_3536	N.S.	N.S.	-0.627902	1
RSP_3539	RSP_3539	N.S.	1.25043	N.S.	1
RSP_3542	RSP_3542	N.S.	0.853008	N.S.	1
RSP_3544	RSP_3544	N.S.	0.894191	N.S.	1
RSP_3554	xdhA	1.06609	N.S.	N.S.	1
RSP_3555	xdhB	N.S.	0.508723	N.S.	1
RSP_3559	RSP_3559	N.S.	N.S.	-0.641894	1
RSP_3561	RSP_3561	N.S.	N.S.	-3.09949	1
RSP_3562	sqr	N.S.	0.772753	N.S.	1
RSP_3569	zur	N.S.	N.S.	-1.19212	1
RSP_3571	znuA	N.S.	-1.34074	N.S.	1
RSP_3574	hutH	1.61497	N.S.	N.S.	1
RSP_3578	gvpF2	N.S.	N.S.	-1.43916	1
RSP_3586	RSP_3586	1.55154	N.S.	N.S.	1
RSP_3587	RSP_3587	1.05062	N.S.	N.S.	1
RSP_3591	RSP_3591	N.S.	N.S.	0.68758	1
RSP_3596	lnt	N.S.	-0.637239	N.S.	1
RSP_3605	RSP_3605	N.S.	N.S.	-0.499521	1
RSP_3606	RSP_3606	N.S.	N.S.	-0.589492	1
RSP_3611	RSP_3611	N.S.	N.S.	0.688263	1
RSP_3630	RSP_3630	N.S.	N.S.	0.490119	1
RSP_3631	RSP_3631	N.S.	N.S.	-0.614068	1
RSP_3635	RSP_3635	N.S.	N.S.	-1.41075	1
RSP_3638	RSP_3638	N.S.	N.S.	0.743085	1
RSP_3641	RSP_3641	N.S.	0.752065	N.S.	1
RSP_3643	RSP_3643	N.S.	0.780155	N.S.	1
RSP_3645	RSP_3645	N.S.	N.S.	0.832694	1
RSP_3646	RSP_3646	N.S.	-0.645861	N.S.	1
RSP_3655	RSP_3655	N.S.	-4.33067	N.S.	1
RSP_3656	RSP_3656	N.S.	-4.65163	N.S.	1
RSP_3659	RSP_3659	N.S.	-4.54576	N.S.	1
RSP_3661	RSP_3661	N.S.	-4.72229	N.S.	1
RSP_3662	RSP_3662	N.S.	-4.42733	N.S.	1
RSP_3664	RSP_3664	N.S.	-1.32957	N.S.	1
RSP_3671	RSP_3671	N.S.	-0.779255	N.S.	1
RSP_3678	RSP_3678	N.S.	-3.54809	N.S.	1
RSP_3690	RSP_3690	0.874276	N.S.	N.S.	1
RSP_3691	RSP_3691	1.15417	N.S.	N.S.	1
RSP_3698	cysT	N.S.	-1.52489	N.S.	1
RSP_3700	RSP_3700	0.960419	N.S.	N.S.	1
RSP_3702	RSP_3702	N.S.	1.11466	N.S.	1
RSP_3706	RSP_3706	N.S.	N.S.	-2.94867	1
RSP_3708	mcpJ	N.S.	1.91755	N.S.	1
RSP_3713	RSP_3713	N.S.	N.S.	1.70525	1
RSP_3714	RSP_3714	N.S.	N.S.	1.03415	1
RSP_3718	RSP_3718	N.S.	-1.25099	N.S.	1
RSP_3723	RSP_3723	N.S.	-0.944713	N.S.	1
RSP_3725	RSP_3725	N.S.	N.S.	-2.36967	1
RSP_3727	RSP_3727	N.S.	-0.885718	N.S.	1
RSP_3728	RSP_3728	N.S.	-1.08684	N.S.	1
RSP_3731	RSP_3731	N.S.	0.660566	N.S.	1
RSP_3732	RSP_3732	N.S.	2.1863	N.S.	1
RSP_3739	RSP_3739	N.S.	1.11048	N.S.	1
RSP_3742	RSP_3742	N.S.	-1.36481	N.S.	1
RSP_3744	RSP_3744	N.S.	-1.76828	N.S.	1
RSP_3745	RSP_3745	N.S.	-1.60697	N.S.	1
RSP_3747	RSP_3747	N.S.	-1.46078	N.S.	1
RSP_3749	ampC	N.S.	-2.39846	N.S.	1
RSP_3755	RSP_3755	N.S.	0.625141	N.S.	1
RSP_3756	RSP_3756	N.S.	1.1878	N.S.	1
RSP_3757	RSP_3757	N.S.	N.S.	0.68043	1
RSP_3765	RSP_3765	N.S.	N.S.	-0.979331	1
RSP_3774	RSP_3774	N.S.	N.S.	0.530465	1
RSP_3775	RSP_3775	N.S.	N.S.	0.680198	1
RSP_3781	RSP_3781	N.S.	1.09408	N.S.	1
RSP_3788	RSP_3788	N.S.	1.45683	N.S.	1
RSP_3795	RSP_3795	N.S.	1.27558	N.S.	1
RSP_3802	RSP_3802	0.851494	N.S.	N.S.	1
RSP_3806	RSP_3806	N.S.	0.540389	N.S.	1
RSP_3808	RSP_3808	N.S.	0.566604	N.S.	1
RSP_3814	RSP_3814	N.S.	1.02369	N.S.	1
RSP_3820	rpmA	N.S.	-0.617054	N.S.	1
RSP_3821	RSP_3821	N.S.	-1.24985	N.S.	1
RSP_3824	proA	N.S.	-0.647177	N.S.	1
RSP_3829	RSP_3829	N.S.	-0.861536	N.S.	1
RSP_3831	cox15	N.S.	-0.715223	N.S.	1
RSP_3832	cxp	N.S.	N.S.	-0.626463	1
RSP_3833	fadB	0.831379	N.S.	N.S.	1
RSP_3834	RSP_3834	N.S.	-0.895983	N.S.	1
RSP_3836	RSP_3836	1.50566	N.S.	N.S.	1
RSP_3839	rkpS	N.S.	-0.684879	N.S.	1
RSP_3852	RSP_3852	N.S.	N.S.	-1.29969	1
RSP_3858	cysA	1.65217	N.S.	N.S.	1
RSP_3861	RSP_3861	N.S.	1.14789	N.S.	1
RSP_3864	RSP_3864	N.S.	N.S.	-1.06803	1
RSP_3866	RSP_3866	-0.997301	N.S.	N.S.	1
RSP_3874	mopB	N.S.	N.S.	-1.55094	1
RSP_3877	RSP_3877	1.95747	N.S.	N.S.	1
RSP_3879	flaF	N.S.	N.S.	-1.85697	1
RSP_3886	RSP_3886	N.S.	-1.31753	N.S.	1
RSP_3890	RSP_3890	N.S.	N.S.	-0.555893	1
RSP_3892	RSP_3892	N.S.	-0.690729	N.S.	1
RSP_3896	repC	N.S.	N.S.	-0.660276	1
RSP_3902	RSP_3902	N.S.	-0.735677	N.S.	1
RSP_3917	rkpT1	N.S.	-0.673493	N.S.	1
RSP_3918	RSP_3918	N.S.	-0.648776	N.S.	1
RSP_3920	RSP_3920	N.S.	0.987168	N.S.	1
RSP_3921	RSP_3921	N.S.	N.S.	-0.990216	1
RSP_3923	RSP_3923	N.S.	-0.849432	N.S.	1
RSP_3926	RSP_3926	N.S.	-0.635918	N.S.	1
RSP_3930	atpC-1	2.10572	N.S.	N.S.	1
RSP_3931	RSP_3931	N.S.	N.S.	-0.552014	1
RSP_3933	RSP_3933	N.S.	-1.0599	N.S.	1
RSP_3936	RSP_3936	N.S.	-0.722496	N.S.	1
RSP_3940	RSP_3940	N.S.	1.48204	N.S.	1
RSP_3941	yurO	N.S.	1.20214	N.S.	1
RSP_3942	yurN	N.S.	0.815712	N.S.	1
RSP_3946	RSP_3946	N.S.	0.733719	N.S.	1
RSP_3948	RSP_3948	N.S.	0.588645	N.S.	1
RSP_3950	aapP	N.S.	1.39993	N.S.	1
RSP_3951	gtpB	N.S.	0.491366	N.S.	1
RSP_3959	RSP_3959	N.S.	N.S.	-0.916345	1
RSP_3970	RSP_3970	1.631	N.S.	N.S.	1
RSP_3971	RSP_3971	N.S.	N.S.	-0.66559	1
RSP_3975	RSP_3975	N.S.	1.43824	N.S.	1
RSP_3981	RSP_3981	1.53191	N.S.	N.S.	1
RSP_3992	RSP_3992	N.S.	-1.33507	N.S.	1
RSP_3993	RSP_3993	N.S.	N.S.	-2.5957	1
RSP_3994	RSP_3994	N.S.	N.S.	-4.94069	1
RSP_3997	RSP_3997	N.S.	-1.69132	N.S.	1
RSP_3998	RSP_3998	N.S.	-1.38134	N.S.	1
RSP_3999	proW	N.S.	N.S.	-0.678458	1
RSP_4002	RSP_4002	N.S.	-1.88265	N.S.	1
RSP_4003	dhaL	N.S.	-1.49976	N.S.	1
RSP_4004	RSP_4004	N.S.	N.S.	-1.30454	1
RSP_4005	RSP_4005	N.S.	-1.30887	N.S.	1
RSP_4007	RSP_4007	N.S.	N.S.	-1.88436	1
RSP_4010	RSP_4010	N.S.	N.S.	-0.577859	1
RSP_4013	RSP_4013	N.S.	N.S.	1.70444	1
RSP_4015	dctQ	N.S.	1.87878	N.S.	1
RSP_4023	repA3	N.S.	N.S.	-0.564266	1
RSP_4024	RSP_4024	N.S.	N.S.	-1.67706	1
RSP_4035	RSP_4035	N.S.	N.S.	0.543785	1
RSP_4039	RSP_4039	N.S.	-1.23202	N.S.	1
RSP_4047	pdhAa	N.S.	0.916029	N.S.	1
RSP_4049	pdhAb	N.S.	0.887196	N.S.	1
RSP_4050	pdhB	N.S.	0.699435	N.S.	1
RSP_4051	RSP_4051	N.S.	N.S.	-1.0558	1
RSP_4052	noeK	1.84205	N.S.	N.S.	1
RSP_4064	RSP_4064	N.S.	N.S.	-1.38146	1
RSP_4066	RSP_4066	N.S.	N.S.	-0.920572	1
RSP_4071	RSP_4071	N.S.	N.S.	-1.5549	1
RSP_4085	RSP_4085	N.S.	1.2981	N.S.	1
RSP_4102	RSP_4102	N.S.	N.S.	0.906151	1
RSP_4103	RSP_4103	N.S.	N.S.	-0.598542	1
RSP_4110	wbyL	N.S.	N.S.	0.863975	1
RSP_4116	napA	N.S.	0.770624	N.S.	1
RSP_4120	yapH	N.S.	N.S.	0.817192	1
RSP_4129	omp31-1	N.S.	0.697979	N.S.	1
RSP_4139	parA	N.S.	-0.986078	N.S.	1
RSP_4149	RSP_4149	N.S.	N.S.	-0.692994	1
RSP_4153	RSP_4153	N.S.	N.S.	1.07491	1
RSP_4157	RSP_4157	N.S.	N.S.	-0.569416	1
RSP_4158	RSP_4158	N.S.	0.503267	N.S.	1
RSP_4171	RSP_4171	N.S.	-0.70388	N.S.	1
RSP_4186	repA	-0.526422	N.S.	N.S.	1
RSP_4188	RSP_4188	N.S.	-0.696468	N.S.	1
RSP_4195	RSP_4195	N.S.	N.S.	-0.557271	1
RSP_4199	RSP_4199	N.S.	N.S.	1.46506	1
RSP_4201	RSP_4201	N.S.	N.S.	-1.54926	1
RSP_4202	RSP_4202	-0.728379	N.S.	N.S.	1
RSP_4204	RSP_4204	N.S.	N.S.	-1.48756	1
RSP_4209	RSP_4209	N.S.	N.S.	-0.662517	1
RSP_4210	RSP_4210	N.S.	-0.891463	N.S.	1
RSP_4219	RSP_4219	N.S.	-0.904732	N.S.	1
RSP_4220	traL	N.S.	N.S.	0.980495	1
RSP_4221	traE	N.S.	N.S.	1.92359	1
RSP_4222	traK	N.S.	N.S.	1.5869	1
RSP_4224	traB	N.S.	N.S.	0.904565	1
RSP_4233	traN	N.S.	N.S.	0.596424	1
RSP_4235	traF	N.S.	N.S.	0.511668	1
RSP_4244	RSP_4244	N.S.	N.S.	0.729899	1
RSP_4245	RSP_4245	N.S.	N.S.	0.90768	1
RSP_4246	RSP_4246	N.S.	N.S.	-1.01792	1
RSP_4252	RSP_4252	N.S.	N.S.	0.717794	1
RSP_4255	RSP_4255	N.S.	N.S.	-0.731409	1
RSP_4257	RSP_4257	N.S.	-0.789108	N.S.	1
RSP_4260	mexT	1.29551	N.S.	N.S.	1
RSP_4264	RSP_4264	N.S.	-0.846208	N.S.	1
RSP_4271	fhuB	N.S.	-2.64138	N.S.	1
RSP_4273	fhuA	N.S.	-1.81387	N.S.	1
RSP_4277	RSP_4277	N.S.	-0.6111	N.S.	1
RSP_4279	RSP_4279	N.S.	-1.41478	N.S.	1
RSP_6002	RSP_6002	N.S.	0.697956	N.S.	1
RSP_6005	RSP_6005	N.S.	2.29796	N.S.	1
RSP_6006	RSP_6006	N.S.	N.S.	-2.82418	1
RSP_6008	RSP_6008	1.36735	N.S.	N.S.	1
RSP_6012	RSP_6012	N.S.	N.S.	-2.20697	1
RSP_6016	RSP_6016	N.S.	0.565662	N.S.	1
RSP_6017	rpsQ	-0.895989	N.S.	N.S.	1
RSP_6018	RSP_6018	N.S.	N.S.	-2.21335	1
RSP_6019	RSP_6019	2.04001	N.S.	N.S.	1
RSP_6020	feoA2	N.S.	N.S.	-2.46775	1
RSP_6021	RSP_6021	2.68417	N.S.	N.S.	1
RSP_6022	RSP_6022	N.S.	1.02601	N.S.	1
RSP_6025	RSP_6025	N.S.	N.S.	-2.36766	1
RSP_6033	RSP_6033	N.S.	N.S.	-0.542956	1
RSP_6041	RSP_6041	-0.887454	N.S.	N.S.	1
RSP_6042	RSP_6042	N.S.	N.S.	0.937948	1
RSP_6044	RSP_6044	N.S.	N.S.	-0.667562	1
RSP_6048	RSP_6048	N.S.	N.S.	0.664569	1
RSP_6050	RSP_6050	N.S.	-0.843945	N.S.	1
RSP_6059	tatB	N.S.	N.S.	0.742885	1
RSP_6064	RSP_6064	N.S.	N.S.	-1.19331	1
RSP_6065	RSP_6065	N.S.	N.S.	-0.983291	1
RSP_6070	RSP_6070	1.45811	N.S.	N.S.	1
RSP_6071	ispF	1.13923	N.S.	N.S.	1
RSP_6076	RSP_6076	N.S.	N.S.	0.650518	1
RSP_6078	RSP_6078	N.S.	1.15036	N.S.	1
RSP_6080	RSP_6080	N.S.	N.S.	-0.878819	1
RSP_6083	RSP_6083	N.S.	-0.576933	N.S.	1
RSP_6088	RSP_6088	N.S.	N.S.	-1.74609	1
RSP_6093	flgJ	N.S.	N.S.	-2.53045	1
RSP_6094	RSP_6094	N.S.	0.646449	N.S.	1
RSP_6096	RSP_6096	N.S.	N.S.	0.629559	1
RSP_6098	RSP_6098	N.S.	N.S.	-0.96736	1
RSP_6099	RSP_6099	N.S.	0.59417	N.S.	1
RSP_6101	RSP_6101	2.09366	N.S.	N.S.	1
RSP_6102	RSP_6102	N.S.	N.S.	0.641781	1
RSP_6103	RSP_6103	N.S.	0.528668	N.S.	1
RSP_6107	RSP_6107	N.S.	-0.873399	N.S.	1
RSP_6108	pufB	N.S.	N.S.	1.24214	1
RSP_6111	ureC	N.S.	-0.725789	N.S.	1
RSP_6122	RSP_6122	1.49561	N.S.	N.S.	1
RSP_6125	RSP_6125	N.S.	N.S.	-2.37116	1
RSP_6131	RSP_6131	N.S.	N.S.	-1.42274	1
RSP_6132	pqqA	N.S.	N.S.	-0.920062	1
RSP_6137	RSP_6137	1.34673	N.S.	N.S.	1
RSP_6139	RSP_6139	N.S.	N.S.	-0.91116	1
RSP_6141	RSP_6141	N.S.	-1.00864	N.S.	1
RSP_6144	RSP_6144	N.S.	N.S.	1.61365	1
RSP_6146	RSP_6146	N.S.	N.S.	-1.387	1
RSP_6147	RSP_6147	N.S.	N.S.	-1.28071	1
RSP_6150	RSP_6150	N.S.	1.27418	N.S.	1
RSP_6151	RSP_6151	N.S.	-1.25462	N.S.	1
RSP_6153	RSP_6153	N.S.	-0.694647	N.S.	1
RSP_6155	RSP_6155	N.S.	1.01019	N.S.	1
RSP_6158	puc2A	0.990621	N.S.	N.S.	1
RSP_6161	RSP_6161	1.5302	N.S.	N.S.	1
RSP_6165	RSP_6165	N.S.	0.776219	N.S.	1
RSP_6169	RSP_6169	2.06626	N.S.	N.S.	1
RSP_6171	RSP_6171	N.S.	N.S.	-0.913644	1
RSP_6180	RSP_6180	N.S.	N.S.	-0.808721	1
RSP_6185	RSP_6185	N.S.	-0.832632	N.S.	1
RSP_6195	RSP_6195	1.48579	N.S.	N.S.	1
RSP_6201	RSP_6201	N.S.	2.26089	N.S.	1
RSP_6205	RSP_6205	N.S.	0.820726	N.S.	1
RSP_6214	trpC	0.878674	N.S.	N.S.	1
RSP_6215	RSP_6215	N.S.	N.S.	-0.4973	1
RSP_6217	cobH	1.40191	N.S.	N.S.	1
RSP_6221	RSP_6221	N.S.	N.S.	-0.924338	1
RSP_6222	RSP_6222	N.S.	N.S.	-1.12707	1
RSP_6224	RSP_6224	N.S.	N.S.	-0.998887	1
RSP_6226	RSP_6226	1.14278	N.S.	N.S.	1
RSP_6232	RSP_6232	N.S.	-0.743299	N.S.	1
RSP_6236	RSP_6236	N.S.	0.871184	N.S.	1
RSP_6237	RSP_6237	N.S.	-5.44043	N.S.	1
RSP_6248	RSP_6248	N.S.	N.S.	1.27302	1
RSP_6255	RSP_6255	N.S.	0.883558	N.S.	1
RSP_6258	RSP_6258	N.S.	N.S.	-1.63753	1
RSP_7012	RSP_7012	N.S.	N.S.	-0.764702	1
RSP_7166	RSP_7166	N.S.	2.68501	N.S.	1
RSP_7246	RSP_7246	N.S.	N.S.	-1.38284	1
RSP_7254	RSP_7254	N.S.	N.S.	-3.48868	1
RSP_7280	RSP_7280	N.S.	-0.930003	N.S.	1
RSP_7360	RSP_7360	N.S.	N.S.	-1.21086	1
RSP_7368	RSP_7368	N.S.	-1.39471	N.S.	1
RSP_7370	RSP_7370	1.46223	N.S.	N.S.	1
RSP_7371	RSP_7371	N.S.	-0.850737	N.S.	1
RSP_7372	RSP_7372	N.S.	N.S.	-2.56572	1
RSP_7374	mvpT	N.S.	-0.801021	N.S.	1
RSP_7375	RSP_7375	N.S.	N.S.	0.816877	1
RSP_7377	RSP_7377	-0.642432	N.S.	N.S.	1
RSP_7382	RSP_7382	N.S.	1.1679	N.S.	1
RSP_7383	RSP_7383	N.S.	N.S.	-1.78118	1
RSP_7384	RSP_7384	N.S.	N.S.	-0.959448	1
RSP_7385	RSP_7385	N.S.	0.567027	N.S.	1
RSP_7391	RSP_7391	N.S.	N.S.	-0.971034	1
RSP_7393	RSP_7393	N.S.	N.S.	0.542812	1
RSP_7394	RSP_7394	N.S.	N.S.	-0.737494	1
RSP_7397	RSP_7397	N.S.	-2.83669	N.S.	1
RSP_7500	RSP_7500	N.S.	N.S.	-2.1592	1
RSP_7501	RSP_7501	N.S.	-2.32356	N.S.	1
RSP_7503	RSP_7503	-0.805141	N.S.	N.S.	1
RSP_7508	RSP_7508	N.S.	1.53948	N.S.	1
RSP_7515	RSP_7515	N.S.	-1.67796	N.S.	1
RSP_7517	RSP_7517	N.S.	N.S.	-0.761319	1
RSP_7518	RSP_7518	N.S.	N.S.	-2.05851	1
RSP_7520	RSP_7520	N.S.	1.42612	N.S.	1
RSP_7522	RSP_7522	N.S.	N.S.	0.535993	1
RSP_7527	RSP_7527	N.S.	-4.26855	N.S.	1
RSP_7528	RSP_7528	N.S.	N.S.	-1.25445	1
RSP_7545	RSP_7545	N.S.	1.13284	N.S.	1
RSP_7553	RSP_7553	N.S.	0.938709	N.S.	1
RSP_7558	RSP_7558	N.S.	-0.774657	N.S.	1
RSP_7565	RSP_7565	N.S.	N.S.	-1.36376	1
RSP_7568	RSP_7568	N.S.	N.S.	3.4263	1
RSP_7572	RSP_7572	N.S.	N.S.	-1.35992	1
RSP_7586	RSP_7586	N.S.	N.S.	-1.00974	1
RSP_7587	RSP_7587	N.S.	0.801188	N.S.	1
RSP_7588	RSP_7588	N.S.	1.53875	N.S.	1
RSP_7598	RSP_7598	N.S.	N.S.	0.720536	1
RSP_7603	RSP_7603	1.29938	N.S.	N.S.	1
RSP_7609	RSP_7609	N.S.	N.S.	-0.797204	1
RSP_7611	RSP_7611	N.S.	N.S.	0.602196	1
RSP_7618	RSP_7618	N.S.	2.35688	N.S.	1
RSP_7619	RSP_7619	N.S.	N.S.	0.673947	1
RSP_7620	RSP_7620	N.S.	1.24895	N.S.	1
RSP_7622	RSP_7622	N.S.	N.S.	0.692923	1
RSP_7628	RSP_7628	N.S.	N.S.	1.66908	1
RSP_7670	RSP_7670	N.S.	0.749471	N.S.	1
RSP_7682	RSP_7682	N.S.	N.S.	-0.508199	1
[truncated: 2 more rows]

## Sheet: All Data
Complied RNA-seq data for each TCS mutant relative to WT.			ND = no data available		green: log2 fold change > 0.5		red: log2 fold change < -0.5		yellow: FDR < 0.05
Locus	Gene Name	Predicted Product	log2(fold change) ΔcenK/wt	FDR ΔcenK/wt	log2(fold change) cenR(D56A)/wt	FDR cenR(D56A)/wt	log2(fold change) cenR(D56E)/wt	FDR cenR(D56E)/wt
RSP_0002	spbB	Histone-like nucleoid-structuring protein H-NS	0.0322918	0.332538	0.83782	0.0171372	0.436546	0.849143
RSP_0003	RSP_0003	putative site-specific recombinase	-0.153783	0.120151	0.18185	0.356861	0.574522	0.00130935
RSP_0005	guaA	GMP synthase (glutamine-hydrolyzing)	-0.183841	0.0319944	0.0780853	0.624129	0.00227406	0.0946117
RSP_0006	RSP_0006	putative transporter%2C DMT superfamily	-0.27463	0.0344506	-0.761288	0.0310884	-0.678271	0.00504806
RSP_0007	RSP_0007	putative outer membrane protein	0.369406	0.906517	0.758966	0.0561264	0.255222	0.444177
RSP_0008	RSP_0008	putative transporter%2C DME family%2C DMT superfamily	0.497093	0.715091	-0.341905	0.530628	-1.59241	0.271004
RSP_0009	RSP_0009	hypothetical protein	-0.0828102	0.0840309	-0.234211	0.459819	0.0900976	0.385653
RSP_0010	RSP_0010	homoserine O-succinyltransferase	-0.213972	0.0312072	-0.196592	0.562299	-0.153571	0.00317506
RSP_0011	RSP_0011	putative hydrolase or acyltransferase (alpha/beta hydrolase)	0.126003	0.502323	-0.33845	0.229601	-0.678741	0.27738
RSP_0013	RSP_0013	polyphosphate kinase 2%2C PA0141 family	-0.0520777	0.199589	-0.0830936	0.927399	-0.288421	0.28487
RSP_0014	RSP_0014	transcriptional regulator%2C TetR family	0.475464	0.792853	-0.0569112	0.968371	-0.571036	0.0144802
RSP_0015	RSP_0015	ABC spermidine/putrescine transporter%2C ATPase subunit	0.299917	0.9669	0.0787779	0.537268	-0.295259	0.0624144
RSP_0016	RSP_0016	ABC spermidine/putrescine transporter%2C inner membrane subunit	0.156657	0.437652	-0.287809	0.323881	-0.533564	0.0863115
RSP_0017	RSP_0017	ABC spermidine/putrescine transporter%2C inner membrane subunit	0.152684	0.617453	-0.356644	0.222423	-0.623731	0.946871
RSP_0018	RSP_0018	Putative transcriptional regulator%2C gntR family	0.482038	0.675531	-0.775098	0.0533276	-1.17728	0.107716
RSP_0019	RSP_0019	putative conserved small protein	0.643192	0.164101	-1.88037	0.00555368	-2.94542	0.156774
RSP_0020	RSP_0020	hypothetical protein	0.105841	0.368003	-0.258656	0.433665	-0.41083	0.107153
RSP_0021	rpsI	SSU ribosomal protein S9P	-0.224662	0.0504671	-0.978322	0.0034626	-0.589162	0.0153274
RSP_0022	RSP_0022	LSU ribosomal protein L13P	-0.956366	0.00167383	-0.696862	0.0564712	0.194608	0.0674935
RSP_0025	RSP_0025	putative NAD(P)-dependent oxidoreductase	0.344205	0.871333	1.21564	0.00490194	0.491585	0.932922
RSP_0026	RSP_0026	putative epimerase/dehydratase	0.33263	0.907542	1.32112	0.00137209	0.558451	0.643428
RSP_0027	RSP_0027	hypothetical protein	1.48663	0.0573418	-0.67003	0.111797	-0.921464	0.124323
RSP_0028	RSP_0028	short chain dehydrogenase	2.41266	0.221297	0.294029	0.748989	0.029881	0.607119
RSP_0029	RSP_0029	acetyl-CoA hydrolase/transferase family protein	0.821281	0.0553876	-1.15943	0.000899149	-1.36185	0.710472
RSP_0030	RSP_0030	diguanylate cyclase/phosphodiesterase with PAS/PAC sensor(s)	0.798089	0.0523521	-0.07602	0.954979	-1.45871	0.274773
RSP_0032	fliA	RNA polymerase%2C sigma 28 subunit%2C SigD/FliA/WhiG	1.21542	0.0623135	0.347578	0.33709	-0.397568	0.000700263
RSP_0033	RSP_0033	hypothetical protein	0	0.354251	0.983827	0.116018	-3.23262	0.320168
RSP_0034	flhA	flagellar biosynthesis protein%2C FlhA	2.19046	0.00530649	1.77711	0.00197866	-0.932823	0.00574475
RSP_0035	RSP_0035	hypothetical protein	3.51987	0.084777	3.20138	0.00382097	-1.86925	0.000202791
RSP_0036	flgA	flagellar basal-body P-ring formation protein FlgA	ND	ND	2.03208	0.240136	ND	ND
RSP_0037	flgM	anti-sigma-28 factor%2C FlgM family	1.12869	0.0267101	0.678915	0.0291542	-2.02226	0.147487
RSP_0038	RSP_0038	hypothetical protein	1.66618	0.239808	1.1502	0.0123718	-2.18038	0.00221084
RSP_0039	RSP_0039	hypothetical protein	ND	ND	0.499162	0.520451	-2.32596	0.166481
RSP_0040	fliS	putative flagellar protein FliS	0.818515	0.28808	0.453582	0.53609	-2.13769	0.000810983
RSP_0041	RSP_0041	hypothetical protein	2.57047	0.0142669	0.635555	0.171568	-2.63143	0.0947541
RSP_0042	cheA3	Chemotaxis histidine protein kinase%2C CheA3	1.89064	0.0079803	0.35113	0.111769	-1.45326	0.0144027
RSP_0043	cheY6	chemotaxis response regulator%2C CheY6	1.17528	0.0463296	0.659876	0.0714493	-0.893553	0.00396863
RSP_0044	tlpT	putative cytoplasmic chemoreceptor%2C TlpT	1.63773	0.0058293	1.16516	0.0141428	-0.989153	0.00286492
RSP_0045	slp	Slp	0	0.124604	0.152018	0.793917	-2.45552	0.028757
RSP_0046	cheW4	Chemotaxis protein%2C CheW4	1.66162	0.0732031	1.14072	0.088222	-1.82489	2.40856e-05
RSP_0047	cheB2	chemotaxis methylesterase%2C CheB2	1.10771	0.630021	0.421996	0.285864	-0.877548	0.0305337
RSP_0048	cheR3	MCP methyltransferase%2C CheR3	2.02771	0.117966	0.0565514	0.889235	-0.97661	0.176419
RSP_0049	cheA4	Chemotaxis histidine protein kinase%2C CheA4	1.8997	0.035295	-0.245614	0.665457	-1.64198	0.0944215
RSP_0051	torF	Torf protein	2.27658	0.00503271	2.42502	0.00034785	-1.22559	6.81605e-05
RSP_0052	fliE	flagellar protein FliE	1.83231	0.257344	2.4367	0.0239076	-2.12473	0.00119343
RSP_0053	fliF1	Flagellar FliF M-ring protein	1.72963	0.0840309	1.58531	0.00192989	-1.17689	0.000504741
RSP_0054	fliG	putative flagellar motor switch protein FliG	1.37545	0.0426087	0.651917	0.255105	-0.762633	0.259745
RSP_0055	fliH	flagellar protein FliH	ND	ND	0.860473	0.309194	-1.13459	0.509537
RSP_0056	fliI	FliI%2C Flagellum-specific ATPase	1.55646	0.269461	0.645814	0.0866229	-2.54954	0.0480271
RSP_0057	fliJ	Flagellar protein FliJ	ND	ND	0	0.0735027	0	0.66411
RSP_0058	fliK	FliK%2C flagellar hook-length control protein	0	0.0175349	2.20712	0.00155152	-1.57631	0.128745
RSP_0059	fliL	flagellar biosynthesis protein%2C FliL	1.33506	0.248217	0.50884	0.229889	-1.06883	0.485771
RSP_0060	fliM	Flagellar switch protein FliM	1.57103	0.0127605	1.32517	0.00809541	-0.688923	0.00509953
RSP_0061	fliN	Flagellar motor switch FliN protein	1.96295	0.0864749	0.80482	0.0932582	-0.556165	0.0132892
RSP_0062	fliO	Flagellar protein FliO	2.49333	0.056308	2.46922	0.00793152	-1.67502	5.97888e-05
RSP_0063	fliP	Flagellar transport protein FliP	2.07592	0.0485904	2.74575	0.0039746	-3.76229	0.275246
RSP_0064	fliQ	Flagellar protein FliQ	0.223014	0.962346	1.6202	0.395901	-1.44618	0.0202135
RSP_0065	fliR	Flagellar protein FliR	0	0.0207292	1.17174	0.108081	-3.70412	0.331516
RSP_0066	flhB	Flagellar protein FlhB	1.02732	0.362406	0.3927	0.304038	-0.550679	0.0256487
RSP_0067	RSP_0067	hypothetical protein	2.04361	0.275473	1.6578	0.00634913	-1.42207	0.0351234
RSP_0068	rpoN2	RNA polymerase%2C sigma 54 subunit%2C RpoN/SigL	0.887771	0.0613307	1.32653	0.0015469	-0.514374	0.174471
RSP_0069	fliC	Flagellar filament protein	0.649329	0.25559	0.0690303	0.682048	0.0288373	0.0998858
RSP_0070	fliD	putative flagellar hook-associated protein 2 (filament cap protein)	0.809659	0.361208	0.0780214	0.674933	-0.985879	0.0348738
RSP_0071	fleQ	sigma54 specific transcriptional regulator%2C fis family	1.38729	0.0199382	-0.587742	0.0482829	-2.01933	0.25757
RSP_0072	RSP_0072	putative invasion protein	1.30981	0.425281	0.825566	0.111797	-0.750855	0.0308799
RSP_0073	flgL	flagellar hook-associated protein 3 FlgL	2.46826	0.0896039	0.414334	0.35144	-0.326653	0.681101
RSP_0074	flgK1	FlgK flagellar hook-associated protein 1	1.93672	0.0177619	0.757455	0.0217653	-1.77661	0.0437659
RSP_0076	flgI	flagellar P-ring protein	2.21656	0.00707966	1.14648	0.00983793	-1.51076	4.53068e-05
RSP_0077	flgH	Flagellar L-ring protein	1.47373	0.0258136	0.875512	0.0901101	-0.600681	0.655664
RSP_0078	flgG	Flagellar distal rod protein	1.66941	0.102493	1.79346	0.0124091	-2.23024	0.0106183
RSP_0079	flgF	flagellar proximal rod protein FlgF	1.75217	0.0251333	0.489229	0.195514	-1.39228	0.749921
RSP_0080	flgE	flagellar hook protein FlgE	2.32555	0.0415198	1.45768	0.00533744	-2.36247	0.0619435
RSP_0081	flgD	Flagellar scaffolding protein FlgD	1.8148	0.0199382	1.96897	0.000376035	-1.95708	0.156752
RSP_0082	flgC	flagellar basal-body rod protein FlgC	1.9334	0.0303226	1.256	0.0241262	-1.30169	0.141556
RSP_0083	flgB	Flagellar proximal rod protein FlgB	1.87647	0.0399242	2.01889	0.00666773	-1.53074	0.331516
RSP_0084	RSP_0084	hypothetical protein	1.65365	0.480668	1.04797	0.156626	-1.17593	0.000810983
RSP_0085	RSP_0085	multisensor hybrid histidine kinase	0.916395	0.01613	0.205059	0.261673	-0.885539	0.0550088
RSP_0086	RSP_0086	hypothetical protein	0.507556	0.514109	-0.613254	0.11821	-1.8758	0.630083
RSP_0087	RSP_0087	two component transcriptional regulator%2C LuxR family	0.287222	0.944517	0.257567	0.12983	-0.818093	0.0120762
RSP_0088	RSP_0088	ycfI%2C putative structural proteins	-0.0834917	0.21807	-0.418185	0.284683	0.183438	0.000998456
RSP_0089	RSP_0089	haloacid dehalogenase superfamily protein%2C subfamily IA%2C variant 3 with third motif having DD or ED	1.64459	0.00690654	-0.30428	0.494876	-1.23507	0.0420684
RSP_0090	smoC	Operon regulator SmoC	0.783153	0.0577247	0.182859	0.21	-0.35084	0.21306
RSP_0091	smoE	mannitol-binding protein%3Bsorbitol-binding protein	-0.0629943	0.120333	-1.28047	0.00242842	-1.18119	0.239615
RSP_0092	smoF	sorbitol ABC transporter membrane protein%3Bmannitol ABC transporter membrane protein	-0.216749	0.0434333	-1.19062	0.00878091	-0.897017	0.105974
RSP_0093	smoG	sorbitol ABC transporter membrane protein%3Bmannitol ABC transporter membrane protein	-0.00762832	0.151045	-1.28996	0.00262595	-1.69052	0.252894
RSP_0094	smoK	mannitol ABC transporter ATP-binding protein%3Bsorbitol ABC transporter ATP-binding protein	0.113718	0.28808	-1.35777	0.000697874	-1.64728	0.0112243
RSP_0095	smoS	sorbitol dehydrogenase	0.162553	0.485242	-1.64959	0.000694271	-2.10468	0.0229481
RSP_0096	mtlK	Mannitol dehydrogenase	0.274855	0.830303	-1.20455	0.000986233	-1.99364	0.120661
RSP_0097	smoM	TRAP-T family sorbitol/mannitol transporter%2C periplasmic binding protein%2C SmoM	-0.323388	0.0363472	1.22581	0.00198979	1.70254	0.0010793
RSP_0099	RSP_0099	TRAP-T family sorbitol/mannitol transporter%2C DctQ (4TMs) subunit	-0.410805	0.0142245	0.547562	0.0113389	0.401162	0.273785
RSP_0100	nuoA1	putative NADH dehydrogenase I chain A	-0.208603	0.184411	-0.377762	0.576825	-3.13949	0.0217016
RSP_0101	nuoB1	NADH dehydrogenase (ubiquinone)%2C 20 kDa subunit	-0.054266	0.217408	0.776447	0.22265	-1.75167	0.00819355
RSP_0102	nuoCD	NADH dehydrogenase subunit C%3B NADH dehydrogenase subunit D	0.0477451	0.327455	0.490455	0.467806	-1.66896	0.133509
RSP_0103	nuoE1	NADH dehydrogenase subunit	0.88513	0.494405	-0.0281628	0.921726	-1.91889	0.913738
RSP_0104	nuoF1	Respiratory-chain NADH dehydrogenase%2C 51 kDa subunit	0.424607	0.850739	0.155768	0.705066	-1.3039	0.181315
RSP_0105	nuoG1	NADH dehydrogenase gamma subunit	0.680712	0.46863	0.25359	0.623374	-1.09745	0.550185
RSP_0106	nuoH1	putative NADH dehydrogenase I chain H	0.122091	0.61927	-0.721221	0.312387	-1.52431	0.146052
RSP_0107	nuoI1	NADH-quinone oxidoreductase%2C chain I%2C ferredoxin	0.131808	0.616271	-0.0996004	0.991915	-0.813997	0.0178092
RSP_0108	nuoJ1	NADH dehydrogenase I chain J	0.682252	0.821257	0.379738	0.65447	-0.309623	0.499536
RSP_0109	nuoK1	putative NADH dehydrogenase I chain K	1.20871	0.225873	-0.0549204	0.940761	-0.807146	0.100496
RSP_0110	nuoL1	NADH-ubiquinone oxidoreductase%2C chain 5	0.316606	0.987157	0.0673168	0.853716	-0.507766	0.00611004
RSP_0111	RSP_0111	NADH dehydrogenase subunit M	0.506799	0.595405	-0.309673	0.77409	-0.585477	0.0740758
RSP_0112	nuoN1	NADH-ubiquinone oxidoreductase%2C chain 4	1.86069	0.0553635	0.0523812	0.886356	-0.330351	0.00877371
RSP_0113	RSP_0113	Phospholipase D/Transphosphatidylase	0.384024	0.859885	0.398983	0.117918	-0.54638	0.0126545
RSP_0114	RSP_0114	hypothetical protein	1.14862	0.121297	0.140462	0.567321	-1.16062	0.774152
RSP_0115	RSP_0115	Class I triheme cytochrome c	1.31193	0.0964293	-0.0922244	0.996868	-1.47665	7.49268e-05
RSP_0116	RSP_0116	hypothetical protein	0.673679	0.48139	-0.658705	0.436429	-1.02987	0.946476
RSP_0117	RSP_0117	Cytochrome c oxidase%2C subunit I	0.845867	0.136636	-0.22616	0.597634	-2.04149	0.0385008
RSP_0118	RSP_0118	Cytochrome c oxidase%2C subunit IIc	1.0651	0.0464399	-0.154305	0.867128	-1.96352	0.000227237
RSP_0119	RSP_0119	PA-phosphatase related phosphoesterase	0.398474	0.73453	-0.0868056	0.929456	0.913646	0.0358052
RSP_0122	cerR	transcriptional regulator%2C LuxR family	0.119942	0.486158	0.19317	0.234688	-0.705842	0.3271
RSP_0123	cerI	Autoinducer synthesis protein	0.369833	0.883237	-0.509611	0.105009	-0.747941	0.150059
RSP_0124	RSP_0124	hypothetical protein	2.13968	0.0117731	-0.11201	0.839318	-0.480382	0.480754
RSP_0125	opgG	periplasmic glucan biosynthesis protein	-0.0112311	0.162617	-1.41195	0.00134248	-0.519566	0.00137135
RSP_0126	RSP_0126	hypothetical protein	1.15092	0.057714	-1.77107	0.000628981	-1.55622	0.00503347
RSP_0127	opgH	Glycosyl transferase%2C family 2	0.187464	0.630021	-1.38561	0.00157594	-0.60401	0.22684
RSP_0128	opgC	OpgC protein	-0.381244	0.0180027	-1.57573	0.00141172	-0.81023	0.103829
RSP_0129	metN	ABC D-methionine uptake transporter%2C ATPase subunit	0.30886	0.970134	-0.953618	0.00436454	-0.958834	0.0153956
RSP_0130	metI	ABC D-methionine uptake transporter%2C inner membrane subunit	0.380681	0.898702	-1.54032	0.00181397	-1.55918	0.711325
RSP_0132	metQ	ABC D-methionine uptake transporter%2C substrate-binding protein	-0.766605	0.00430706	-1.85557	0.000344991	-0.351817	0.00241479
RSP_0133	RSP_0133	transporter%2C NhaC family	0.370934	0.878205	-1.03418	0.00374643	-0.746328	0.0015467
RSP_0136	RSP_0136	putative integrase for prophage	0.0502453	0.691224	0.561292	0.367498	0.603285	0.15893
RSP_0137	RSP_0137	hypothetical protein	-0.0970773	0.19601	-0.105124	0.913067	0.0714504	0.45355
RSP_0138	RSP_0138	hypothetical protein	0.674975	0.294384	0.131689	0.630889	-0.159072	0.135673
RSP_0139	RSP_0139	SSU ribosomal protein S6P	-1.13386	0.00186841	0.352317	0.284683	1.22366	0.0975882
RSP_0140	rpsR	SSU ribosomal protein S18P	-0.935433	0.00186841	-0.357011	0.287889	0.387452	0.0004354
RSP_0141	RSP_0141	LSU ribosomal protein L9P	-0.562432	0.0195497	0.01878	0.79756	0.763082	0.030799
RSP_0142	tig	trigger factor	-0.264242	0.021171	-0.22293	0.447238	0.400434	0.146754
RSP_0144	RSP_0144	yjeF-like protein%2C hydroxyethylthiazole kinase-related protein	0.927012	0.233157	0.23109	0.248985	-0.246571	0.278692
RSP_0145	RSP_0145	yjeF-like protein	-0.00587052	0.370239	-0.147561	0.742178	-0.258221	0.143731
RSP_0146	glnB	nitrogen regulatory protein P-II family	-0.145167	0.0544171	-0.897831	0.021275	-0.429116	0.000696018
RSP_0147	glnA1	Glutamine synthetase class-I	-0.37946	0.0132406	-1.16547	0.000699707	-0.634615	0.00179638
RSP_0148	RSP_0148	Signal transduction histidine kinase	0.26702	0.800963	0.168625	0.286513	-0.391344	0.14091
RSP_0149	RSP_0149	CheY-like receiver protein	-0.0460624	0.181766	0.476778	0.0230492	0.0591083	0.222268
RSP_0150	RSP_0150	chase sensor signal transducdtion histidine kinase	0.0270642	0.255828	0.265282	0.362533	0.186267	0.00585779
RSP_0151	RSP_0151	putative metallopeptidase (DUF2201)	ND	ND	0.374407	0.167006	0.757616	0.851348
RSP_0152	RSP_0152	P-loop ATPase	0.0281024	0.209366	0.0354733	0.867128	0.790648	0.000105606
RSP_0153	RSP_0153	hypothetical protein	0.139328	0.360411	0.365114	0.230522	-0.0468605	0.64375
RSP_0154	RSP_0154	3-hydroxyisobutyrate dehydrogenase	1.03342	0.0207166	0.390046	0.2299	-0.249897	0.575322
RSP_0155	RSP_0155	enoyl-CoA hydratase	1.20393	0.00810215	0.555127	0.146956	-0.0979568	0.842832
RSP_0156	RSP_0156	Acyl-CoA dehydrogenase	0.598796	0.250735	0.18223	0.561894	-0.357604	0.702884
RSP_0157	RSP_0157	Beta-mannanase	-0.185871	0.210032	0.0260788	0.767342	-0.0982497	0.0354845
RSP_0158	RSP_0158	cellulose synthase-like protein	0.576719	0.735398	-0.0741989	0.944741	-0.945164	0.0275635
RSP_0159	galE-2	UDP-galactose 4-epimerase	ND	ND	0.0315047	0.889406	-0.141433	0.13086
RSP_0160	RSP_0160	NAD-dependent epimerase/dehydratase family protein	-0.0640173	0.37979	0.61947	0.0424571	-0.346479	0.175212
RSP_0161	RSP_0161	Spermidine/putrescine-binding periplasmic protein	0.50671	0.507168	-0.431514	0.0744285	-0.439915	0.00106782
RSP_0162	RSP_0162	hypothetical protein	0.192655	0.654418	-0.0543284	0.959962	-0.70447	0.514959
RSP_0163	RSP_0163	putative iron(III) ABC transporter%2C fused inner membrane subunits	0.540236	0.414778	-0.181621	0.682755	-0.463259	0.915756
RSP_0164	RSP_0164	hypothetical protein	-0.178694	0.0420333	-0.325428	0.362833	-0.398016	0.605778
RSP_0165	RSP_0165	hypothetical protein	0.0933228	0.5055	-0.0393882	0.93977	0.460793	0.103951
RSP_0166	dksA	transcriptional regulator%2C TraR/DksA family	-0.269679	0.240958	0.731608	0.46198	-1.82133	0.100243
RSP_0167	RSP_0167	TIGR01244 family protein	0.646127	0.19145	-0.68105	0.0288	-1.3239	0.924738
RSP_0169	RSP_0169	Na+/solute symporter	0.680575	0.0911318	0.723689	0.00363211	-0.137371	0.00999043
RSP_0170	RSP_0170	hypothetical protein	2.08336	0.019272	0.156895	0.668827	-1.30854	0.0875059
RSP_0171	RSP_0171	Response regulator receiver protein	0.527484	0.309903	0.653636	0.0271715	-0.102808	0.000774046
RSP_0172	RSP_0172	putative transcriptional regulators	0.625124	0.284712	-0.16192	0.703305	-0.772083	0.00900264
RSP_0173	RSP_0173	2-keto-4-pentenoate hydratase/2-oxohepta-3-ene-1 7-dioic acid hydratase	0.414335	0.739568	-0.446106	0.0575846	-0.558223	0.000471096
RSP_0174	ucpA1	short-chain dehydrogenase	0.191469	0.609019	-0.195836	0.617172	-0.464681	0.891071
RSP_0175	RSP_0175	Lactate dehydrogenase-related dehydrogenase	1.00122	0.0281496	-0.377453	0.147384	-0.936305	0.344106
RSP_0176	RSP_0176	dihydroxy-acid dehydratase	0.76029	0.0737222	-0.3491	0.215006	-0.598724	0.0983318
RSP_0177	RSP_0177	FAD/FMN-containing dehydrogenase	0.406253	0.779557	-0.344669	0.24698	-0.917866	0.367025
RSP_0179	RSP_0179	ABC-type nitrate/sulfonate/bicarbonate transport systems%2C periplasmic components TauA	-0.0841263	0.127957	0.440553	0.0999997	0.753553	0.146234
RSP_0180	RSP_0180	ABC nitrate/sulfonate/bicarbonate transporter%2C inner membrane subunit	0.811251	0.134707	0.0115784	0.946064	-0.63795	0.394098
RSP_0181	RSP_0181	ABC nitrate/sulfonate/bicarbonate transporter%2C inner membrane subunit	0.363332	0.900476	0.0541667	0.784364	-0.763376	0.928056
RSP_0183	dht	dihydropyrimidinase	0.429848	0.715091	0.258511	0.236075	-0.341281	0.0173988
RSP_0184	RSP_0184	N-carbamoyl-L-amino acid amidohydrolase	1.00754	0.00902794	0.344522	0.311929	-0.135884	0.022043
RSP_0185	RSP_0185	transcriptional regulator%2C TetR family	0.463731	0.535561	-0.433756	0.180138	-0.69995	0.626269
RSP_0186	RSP_0186	transcriptional regulator%2C TetR family	0.564723	0.338591	0.144344	0.366251	-0.753076	0.93566
RSP_0187	RSP_0187	dihydropyrimidine dehydrogenase	0.969682	0.0313343	2.03761	5.87313e-05	1.78966	0.271966
RSP_0188	RSP_0188	putative membrane-associated protein	0.439704	0.651811	0.0496978	0.557638	-0.173031	0.290655
RSP_0189	RSP_0189	NADPH-dependent glutamate synthase beta chain-related oxidoreductase	1.51761	0.00721928	2.54566	8.12214e-06	1.60235	0.00928151
RSP_0190	accB	acetyl-CoA carboxylase%2C biotin carboxyl carrier protein	-0.348266	0.0219267	-0.00970202	0.874139	-0.459246	0.0120231
RSP_0191	accC	acetyl-CoA carboxylase biotin carboxylase subunit	0.145539	0.414174	0.120922	0.445461	-0.0176457	0.0273683
RSP_0192	aat	putative leucyl/phenylalanyl-tRNA--protein transferase	0.483474	0.642278	0.162711	0.426359	-0.235038	0.843903
RSP_0193	RSP_0193	hypothetical protein	0.491205	0.512082	0.00156184	0.826122	-0.0154029	0.000387334
RSP_0194	RSP_0194	putative ABC transporter%2C substrate-binding protein	0.390917	0.826646	-0.222532	0.463216	0.236187	0.323674
RSP_0195	RSP_0195	NADH-ubiquinone oxidoreductase	-0.206691	0.0465208	-0.133056	0.813619	0.991226	0.0302458
RSP_0196	clpX	ATP-dependent protease ATP-binding subunit	0.025502	0.310768	0.121944	0.369115	-0.139173	0.46306
RSP_0197	clpP	ATP-dependent Clp protease proteolytic subunit ClpP	0.0833218	0.344121	-0.488851	0.0397158	-0.672693	0.643428
RSP_0198	RSP_0198	Phosphatidylglycerophosphate synthase	0.482434	0.657988	-0.904515	0.0894175	-1.76151	0.347534
RSP_0200	RSP_0200	ABC transporter%2C periplasmic binding protein	0.518914	0.474822	-0.28521	0.264492	-0.750856	0.425049
RSP_0201	RSP_0201	ABC transporter%2C fused inner membrane subunits	0.871529	0.231053	-0.189579	0.737209	-1.04793	0.332393
RSP_0202	RSP_0202	uncharacterized protein with SCP/PR1 domains	0.964174	0.438401	-0.644637	0.151507	-1.04075	0.139763
RSP_0203	RSP_0203	signal transduction kinase protein	0.692591	0.177605	0.12996	0.318351	-0.0866368	0.831362
RSP_0204	RSP_0204	metallo-beta-lactamase family protein	0.690786	0.1077	-0.155488	0.689697	-0.36253	0.0111715
RSP_0205	RSP_0205	hypothetical protein	-0.363741	0.0434333	0.136237	0.488071	-0.0800354	0.638776
RSP_0206	RSP_0206	hypothetical protein	-0.153649	0.196687	0.742903	0.0657071	-0.577299	4.58936e-06
RSP_0207	RSP_0207	hypothetical protein	-0.390975	0.485082	0.528813	0.574312	1.08434	0.0380235
RSP_0208	RSP_0208	hypothetical protein	0.940506	0.390699	0.157995	0.654243	0.280542	0.287094
RSP_0209	RSP_0209	putative prophage Lp3 protein 18	1.55815	0.0318615	0.376083	0.493373	-0.665089	0.331576
RSP_0211	RSP_0211	phage major capsid protein%2C HK97 family	1.21797	0.159027	-0.139375	0.815459	-0.584362	0.0193207
RSP_0212	RSP_0212	HNH nuclease	0.125314	0.88922	0.395324	0.794425	0.108828	0.275246
RSP_0213	RSP_0213	Phage terminase-like protein large subunit	0.600378	0.58208	-0.332046	0.691792	-0.635257	0.95261
RSP_0214	RSP_0214	putative uncharacterized phage protein	ND	ND	1.04784	0.156048	0.363064	0.00190864
RSP_0215	RSP_0215	plasmid and phage replicative helicase	0.228917	0.781419	0.926593	0.0341127	0.499502	0.0170872
RSP_0216	RSP_0216	hypothetical protein	0.43636	0.880548	1.33604	0.241681	1.89472	0.776419
RSP_0217	int	putative phage-related integrase	0.0666784	0.270902	0.258768	0.463216	0.78429	0.868981
RSP_0218	mcpM	methyl accepting chemotaxis protein	0.711277	0.174222	0.0193855	0.833597	-1.12422	0.0408052
RSP_0220	RSP_0220	hypothetical protein	-0.272655	0.0454393	0.413253	0.176944	-0.557198	0.00156237
RSP_0221	RSP_0221	plasma membrane H+-transporting two-sector ATPase%2C C subunit	0.0892493	0.480928	0.808021	0.0034699	0.393872	0.31961
RSP_0223	RSP_0223	Protein of unknown function (DUF2791)	0.10502	0.370331	0.677123	0.0138805	0.205784	0.525353
RSP_0224	RSP_0224	ATP-dependent helicase	0.0477022	0.373646	0.62087	0.0186711	-0.00446438	0.0692907
RSP_0226	RSP_0226	Naringenin-chalcone synthase	0.0988534	0.816571	-1.37369	0.0322974	-1.33872	0.516141
RSP_0227	RSP_0227	hypothetical protein	1.08226	0.405891	-2.11638	0.180138	-1.44732	0.0534299
RSP_0228	hmuS	putative hemin transport protein	1.17834	0.128738	-0.330082	0.38213	-1.74069	0.331013
RSP_0229	RSP_0229	multidrug efflux pump%2C MF Superfamily	0.674014	0.596322	-0.306341	0.644045	-0.617095	0.19918
RSP_0230	RSP_0230	Neutral zinc metallopeptidase	-0.0441739	0.101628	0.25434	0.155632	-0.0158776	0.580289
RSP_0231	motB	flagellar MotB protein	2.22353	0.0258441	1.59623	0.0071352	-1.61085	0.00309658
RSP_0233	motA	Flagellar motor protein MotA	1.51121	0.0613307	1.6959	0.00809541	-1.49814	0.103913
RSP_0234	tlpL	TlpL%2C putative cytoplasmic chemoreceptor	0.466238	0.542132	0.22909	0.317678	-0.520733	0.181672
RSP_0235	moaA	cyclic pyranopterin monophosphate synthase subunit MoaA	-0.405537	0.0317085	-0.117922	0.844877	0.412772	0.00318879
RSP_0236	RSP_0236	AgaE protein	0.348717	0.942183	-0.084062	0.933509	-0.814267	0.00102913
RSP_0238	RSP_0238	putative membrane-anchored protein	0.560386	0.311067	-0.0257854	0.906158	-0.527766	0.248212
RSP_0239	PntB	Pyridine nucleotide transhydrogenase beta subunit	0.136283	0.388997	-0.292686	0.286896	-0.26953	0.153184
RSP_0240	pntA	NAD(P) transhydrogenase subunit alpha	0.105365	0.316579	-0.388379	0.151075	-0.247779	0.293233
RSP_0241	RSP_0241	Putative protein-S-isoprenylcysteine methyltransferase	0.503495	0.726238	0.606239	0.0407864	-0.0922575	0.166338
RSP_0242	RSP_0242	Kynureninase	1.14772	0.0872119	-0.32708	0.347014	-0.759107	0.0309793
RSP_0243	RSP_0243	putative lipoprotein	0.670162	0.132454	0.105777	0.444082	-0.324278	0.217104
RSP_0244	RSP_0244	putative glutamine amidotransferase	0.368434	0.851678	-0.428907	0.0865208	-0.80086	0.0171488
RSP_0245	RSP_0245	Serine-pyruvate aminotransferase/aspartate aminotransferase	0.593811	0.363528	-0.551483	0.0432917	-0.852613	0.000352876
RSP_0246	RSP_0246	ABC lipid efflux transporter%2C fused ATPase and inner membrane subunits	0.298934	0.948982	-0.0517486	0.955955	-0.259522	0.0170872
RSP_0247	RSP_0247	GcvT-like aminomethyltransferase	0.143876	0.392621	-0.0311817	0.907144	-0.538333	0.00947091
RSP_0248	RSP_0248	translation elongation factor P (EF-P)	-0.279385	0.015488	-0.382586	0.110147	0.00616142	0.00739305
RSP_0250	RSP_0250	hypothetical protein	0.947805	0.0762124	0.291295	0.134245	-0.519282	7.92771e-05
RSP_0251	RSP_0251	Outer membrane efflux protein	0.252279	0.761891	0.072074	0.522622	-0.517993	0.0239773
RSP_0252	RSP_0252	Protein-L-isoaspartate carboxylmethyltransferase	0.229	0.740053	0.0612526	0.701444	-0.412499	0.945995
RSP_0253	RSP_0253	Glycine/D-amino acid oxidase (deaminating)	0.825456	0.206892	-0.252259	0.4	-0.765601	0.282981
RSP_0254	dxsA	1-deoxy-D-xylulose-5-phosphate synthase	0.411177	0.771584	1.97413	0.0456445	1.23216	0.112512
RSP_0255	pufX	Intrinsic membrane pufX protein	0.0634805	0.603286	0.577458	0.496809	0.345733	0.000419284
RSP_0256	pufM	PufM%2C photosynthetic reaction center M subunit	0.160848	0.520039	2.1545	0.0753223	2.2514	0.0606573
RSP_0257	pufL	PufL%2C Photosynthetic reaction center L subunit	0.0945198	0.40294	2.05207	0.096712	2.21127	0.487936
RSP_0258	pufA	LHI alpha%2C Light-harvesting B875 protein	-0.063532	0.297121	1.65647	0.0807874	0.82805	0.799087
RSP_0259	pufQ	Protein pufQ	0.494001	0.670004	-0.568704	0.471117	-2.27793	0.0159283
RSP_0260	bchZ	putative chlorophyllide reductase%2C BchZ subunit	0.830245	0.0837445	0.0530085	0.904761	-1.42092	0.219341
RSP_0261	bchY	Chlorophyllide reductase%2C BchY subunit	1.18915	0.0267481	1.67969	0.0499693	0.545435	0.921034
RSP_0262	bchX	Chlorophyllide reductase%2C BchX subunit	1.06191	0.0275393	1.53795	0.0358743	0.214294	0.0327365
RSP_0263	bchC	Chlorophyll synthesis pathway%2C bchC	0.454197	0.855433	2.37986	0.00072931	0.0104979	0.0395503
RSP_0264	crtF	hydroxyneurosporene-O-methyltransferase	0.97936	0.237258	1.37026	0.0254094	-0.403816	0.00410556
RSP_0265	crtE	farnesyl-diphosphate synthase	1.26488	0.0137181	1.40041	0.0397158	-0.463172	0.000176475
RSP_0266	crtD	Methoxyneurosporene dehydrogenase	0.465262	0.550875	1.04481	0.02619	-0.776695	4.16279e-05
RSP_0267	crtC	Hydroxyneurosporene dehydrogenase	0.411664	0.771584	0.623496	0.150444	-0.820697	0.180785
RSP_0269	tspO	TspO and MBR related proteins	0.789647	0.111913	0.426983	0.0900939	-0.23872	0.0972334
RSP_0270	crtB	phytoene synthase	0.162739	0.734044	1.12026	0.0392793	0.106851	0.0080339
RSP_0271	crtI	Phytoene dehydrogenase	0.481001	0.458203	1.00564	0.00825964	0.281934	0.454732
RSP_0272	crtA	Spheroidene monooxygenase	0.0196705	0.1804	0.114814	0.52964	-1.09223	0.928699
RSP_0273	bchI	protoporphyrin IX magnesium-chelatase	0.692329	0.161629	0.512869	0.199043	-0.888388	0.8745
RSP_0274	bchD	Magnesium-chelatase%2C subunit D	1.52549	0.0729667	0.970055	0.0239931	-0.427526	0.0138808
RSP_0275	bchO	Magnesium-chelatase%2C BchO	0.517153	0.642891	0.192546	0.566472	-1.17561	0.0115213
RSP_0276	RSP_0276	isopentenyl-diphosphate delta-isomerase	0.103647	0.58208	0.82998	0.00906217	1.74026	0.0102912
RSP_0277	bchP	Geranylgeranyl hydrogenase	0.0794406	0.348305	1.12131	0.0427664	0.626748	0.0440972
RSP_0278	RSP_0278	putative light-harvesting 1 (B870) complex assembly protein PucC	0.899396	0.134272	1.06832	0.116018	-0.573532	0.375404
RSP_0279	bchG	chlorophyll synthase	0.803973	0.0646942	0.710804	0.396698	-1.84141	0.00221656
RSP_0280	bchJ	Bacteriochlorophyll synthase%2C 23 kDa subunit (bchJ)	0.412166	0.861803	0.515891	0.571281	-2.17822	0.000517581
RSP_0281	bchE	anaerobic Mg-protoporphyrin IX monomethyl ester oxidative cyclase	-0.488903	0.0161164	1.11318	0.139287	-1.94181	0.0536612
RSP_0282	ppsR	Transcriptional regulator%2C PpsR	0.213402	0.717288	0.505019	0.0430455	0.720133	0.000696018
RSP_0283	ppaA	regulatory protein%2C PpaA	-0.378685	0.0425637	0.741776	0.00661079	0.374565	0.896131
RSP_0284	bchF	2-vinyl bacteriochlorophyllide hydratase	0.951345	0.0591716	2.11874	0.0016229	0.232998	0.00193727
RSP_0285	bchN	ferredoxin protochlorophyllide reductase subunit N	1.4145	0.0398674	1.90437	0.0154621	0.315107	0.0190526
RSP_0286	bchB	ferredoxin protochlorophyllide reductase subunit B	0.43256	0.642909	0.401942	0.303762	-1.22138	0.00387648
RSP_0287	bchH	cobaltochelatase CobN subunit	0.473891	0.474869	1.80088	0.0771861	1.15275	0.0571207
RSP_0288	bchL	ferredoxin protochlorophyllide reductase subunit L	0.33458	0.999161	2.03552	0.116628	2.65243	0.572551
RSP_0289	bchM	Mg-protoporphyrin IX methyltransferase	0.426894	0.715104	0.93745	0.406122	0.350987	0.862178
RSP_0290	RSP_0290	Light-harvesting 1 (B870) complex assembly	0.509146	0.438401	1.16716	0.326401	0.45308	0.000798178
RSP_0291	puhA	Reaction centre H protein	0.269072	0.856995	1.10381	0.363679	1.08281	0.189935
RSP_0292	RSP_0292	hypothetical protein	0.779705	0.135988	1.90373	0.114893	1.00381	0.0145644
RSP_0293	RSP_0293	putative photosynthetic complex assembly protein	0.224969	0.728147	1.57951	0.0925861	1.35619	0.590494
RSP_0294	RSP_0294	Mg-protoporphyrin IX monomethyl ester (oxidative) cyclase	0.144414	0.485082	1.62066	0.156055	1.78192	4.94116e-05
RSP_0295	RSP_0295	putative photosynthetic complex assembly protein 2	0.745435	0.1315	1.22855	0.303762	0.584996	4.39991e-05
RSP_0296	cycA	Cytochrome c2	-0.470683	0.0105222	0.88552	0.0125817	1.3707	0.0281404
RSP_0297	RSP_0297	ABC transporter ATP-binding protein	-0.0927004	0.334697	-0.268662	0.624517	-1.14225	0.164678
RSP_0298	RSP_0298	ABC transporter ATP-binding protein	0.618472	0.671038	0.593866	0.180335	0.145626	0.255979
RSP_0299	RSP_0299	amino acid/amide ABC transporter membrane protein 2%2C HAAT family	0.791057	0.263918	-0.296473	0.624238	-1.40806	0.0525792
RSP_0300	RSP_0300	amino acid/amide ABC transporter membrane protein 1%2C HAAT family	0.962679	0.231141	-0.353569	0.649013	-1.07686	0.0280247
RSP_0301	RSP_0301	amino acid/amide ABC transporter substrate-binding protein%2C HAAT family	-0.1464	0.102734	-0.0660957	0.989195	0.582004	0.761707
RSP_0302	ureG	Urease accessory protein G	0.594337	0.389489	-0.56697	0.0613037	-0.922111	1.61562e-05
RSP_0303	ureF	Urease accessory protein UreF	1.88457	0.0260234	-0.029685	0.969821	-0.497378	0.075832
RSP_0304	ureE	urease accessory protein UreE	0.542581	0.407324	-0.829017	0.00414459	-1.33415	0.774152
RSP_0306	RSP_0306	Class I diheme cytochrome c	-0.198192	0.127957	-0.14099	0.765661	-0.48674	0.129967
RSP_0307	RSP_0307	Antifreeze protein%2C type I	0.707804	0.284919	-0.44278	0.179534	-1.36724	0.0253714
RSP_0308	ureB	Urease%2C beta subunit	-0.371671	0.039923	0.064269	0.792133	0.814145	0.475559
RSP_0309	ureA	Urease%2C gamma subunit	-0.147948	0.078375	-1.23838	0.00196846	-1.00196	0.00210049
RSP_0310	ureD	Urease accessory protein UreD	1.61138	0.139106	-0.303936	0.256006	-0.525397	0.0327868
RSP_0311	RSP_0311	Putative aminotransferase protein	0.966634	0.0492569	-0.0598126	0.976596	-0.378413	0.0284089
RSP_0312	RSP_0312	Aminotransferase class-III	1.10434	0.0873966	-0.574587	0.0611177	-1.45286	0.193067
RSP_0313	RSP_0313	hypothetical protein	-0.743338	0.0118202	-0.391418	0.584489	0.0132864	0.750104
RSP_0314	pucB	LHII beta%2C light-harvesting B800/850 protein	0.407361	0.710595	2.60594	0.0143475	3.49131	0.00416514
RSP_0315	pucC	Light-harvesting 1 (B870) complex assembly	0.515563	0.549214	0.500733	0.171642	-0.117257	0.260781
RSP_0316	RSP_0316	Transcriptional regulator%2C LuxR family	0.104836	0.569176	0.300683	0.166499	-0.374137	0.391418
RSP_0317	hemN	coproporphyrinogen III oxidase	-0.665739	0.0121025	0.88574	0.284106	-1.35603	0.299776
RSP_0318	RSP_0318	hypothetical protein	0.330973	0.962926	-0.483988	0.282276	-1.57751	0.029959
RSP_0319	RSP_0319	NnrU	0.662983	0.734908	-0.570778	0.412005	-0.802802	0.216723
RSP_0320	NnrT	NnrT	0.815353	0.787154	-1.3958	0.306771	-2.96398	0.964023
RSP_0321	norD	NorD Nitric oxide reductase activation protein	0.379772	0.973707	0.0464342	0.832923	-0.428493	0.320168
RSP_0322	norQ	NorQ protein required for nitric oxide reductase activity	0.0761391	0.648548	0.586529	0.222039	0.880934	0.502217
RSP_0323	norB	nitric oxide reductase%2C NorB subunit apoprotein	-0.168617	0.252653	-0.386116	0.572771	-0.883499	0.699812
RSP_0324	norC	nitric oxide reductase%2C NorC subunit apoprotein	0.395661	0.953122	1.12134	0.240783	0.125126	0.0148946
RSP_0325	RSP_0325	hybrid cluster protein-associated redox disulfide domain protein	-0.535527	0.70086	0.250409	0.976688	-0.740734	0.945995
RSP_0326	RSP_0326	hypothetical protein	-0.0251193	0.485631	0.29222	0.342367	-1.29878	0.284113
RSP_0327	nnrR	Crp-Fnr regulatory protein (NnrR)	0.294382	0.978575	0.110402	0.486331	-0.237198	0.934116
RSP_0328	nnrS	NnrS	0.402033	0.79084	0.644136	0.183794	-0.874118	0.00455181
RSP_0329	RSP_0329	diguanylate cyclase with GAF sensor	0.182668	0.638729	0.737005	0.00727682	0.368488	6.81605e-05
RSP_0332	RSP_0332	putative cellulose synthase	0.585841	0.30635	0.0108895	0.736947	-0.422597	0.0622154
RSP_0333	RSP_0333	putative cellulose synthase	0.246501	0.811205	-0.115126	0.868825	-0.248807	0.0862171
RSP_0334	RSP_0334	hypothetical protein	0.376148	0.792853	-0.286667	0.459849	-1.05849	0.00119643
RSP_0335	RSP_0335	diguanylate cyclase/phosphodiesterase	0.367612	0.790041	0.148171	0.331685	-0.79116	0.0129365
RSP_0337	RSP_0337	putative phospodiesterase	0.923618	0.29909	-0.755527	0.0967861	-0.393614	0.150725
RSP_0338	RSP_0338	sphingosine/diacylglycerol kinase-like enzyme	1.41085	0.0652484	-1.00605	0.0128421	-1.058	0.703682
RSP_0339	RSP_0339	methyltransferase family protein	0.215238	0.867127	-0.461714	0.239943	-1.31783	0.4508
RSP_0340	RSP_0340	putative permease	0.86535	0.244394	ND	ND	-1.24907	0.0138423
RSP_0341	RSP_0341	cytosine deaminase	0.343321	0.963713	0.0354446	0.715936	-0.440459	0.00971808
RSP_0342	RSP_0342	nucleoside ABC transporter membrane protein	0.602516	0.284712	-0.583053	0.0523433	-1.86337	0.0124518
RSP_0343	RSP_0343	nucleoside ABC transporter membrane protein	0.141423	0.620326	0.189398	0.319231	-0.262355	0.192002
RSP_0344	RSP_0344	nucleoside ABC transporter ATP-binding protein	0.759905	0.0969118	0.504135	0.0144136	-0.0496237	0.0012114
RSP_0345	RSP_0345	nucleoside-binding protein	0.6238	0.275473	-0.0508912	0.968371	-0.127774	0.100902
RSP_0346	RSP_0346	ABC transporter%2C substrate binding protein	0.125925	0.376592	-0.0107483	0.873785	-0.206756	0.686365
RSP_0347	RSP_0347	ABC transporter%2C inner membrane subunit	0.33729	0.888109	-0.336203	0.209997	-0.701421	0.0563267
RSP_0348	RSP_0348	ABC transporter%2C inner membrane subunit	-0.0523798	0.180827	0.251738	0.317678	-0.199754	0.551565
RSP_0349	RSP_0349	ABC transporter%2C ATPase subunit	-0.0638649	0.108415	0.578396	0.0690701	0.0388569	0.350232
RSP_0350	RSP_0350	hypothetical protein	1.07484	0.0238053	0.736734	0.0602481	0.0424512	0.544346
RSP_0351	RSP_0351	D-threo-aldose 1-dehydrogenase	1.06852	0.0164651	-0.0470802	0.977486	-1.08774	0.145008
RSP_0352	RSP_0352	putative ferredoxin	0.382072	0.730993	-0.245371	0.633413	-0.640464	0.667157
RSP_0354	RSP_0354	hypothetical protein	1.53633	0.055908	-0.639712	0.0735439	-1.63354	0.00198977
RSP_0355	RSP_0355	putative serine protease	-0.683792	0.00430706	-0.220589	0.515505	1.80373	6.52476e-06
RSP_0356	RSP_0356	protease FtsH subunit HflC	-0.48564	0.00680792	-0.417059	0.0910932	0.397652	0.00573634
RSP_0357	RSP_0357	protease FtsH subunit HflK	-0.688413	0.00367052	-0.474145	0.0420376	0.888143	0.00886408
RSP_0358	gor	NADPH-glutathione reductase	0.117049	0.386344	0.28762	0.163627	-0.121668	0.0201515
RSP_0359	cbbI	ribose-5-phosphate isomerase	0.447109	0.644489	-0.455453	0.0596976	-0.66432	0.1132
RSP_0361	sda	L-serine ammonia-lyase	0.34897	0.90989	0.273968	0.198796	0.143911	0.511814
RSP_0363	RSP_0363	thiamine diphosphokinase	0.608761	0.516814	0.119615	0.459819	0.220285	0.119582
RSP_0364	RSP_0364	putative transporter%2C RarD family%2C DMT superfamily	0.846893	0.178905	0.233867	0.248787	-0.0371968	0.933117
RSP_0366	RSP_0366	Adenylosuccinate synthetase	0.102776	0.440863	-0.743777	0.0226941	-0.606405	0.043941
RSP_0367	RSP_0367	protein translocase subunit secG	-0.656769	0.00430706	-0.352963	0.288561	-0.442306	0.111938
RSP_0368	RSP_0368	CTP synthase	-0.0506774	0.0825562	-0.358825	0.171568	-0.0873133	0.00586196
RSP_0369	RSP_0369	protein involved in catabolism of external DNA	-0.194198	0.130397	-0.0698363	0.962985	-0.831039	0.0815626
RSP_0370	RSP_0370	hypothetical protein	1.49794	0.0798579	0.151034	0.397048	0.132855	0.0254976
RSP_0371	RSP_0371	amino acid ABC transporter ATP-binding protein%2C PAAT family	0.174958	0.751696	0.292113	0.224102	-0.0555114	0.453669
RSP_0372	RSP_0372	amino acid ABC transporter substrate-binding protein%2C PAAT family	-0.0668693	0.133124	-0.408139	0.160014	-0.283975	0.000173711
RSP_0373	RSP_0373	amino acid ABC transporter membrane protein 1%2C PAAT family	-0.0598723	0.119197	-0.805793	0.0074943	-0.868316	0.989278
RSP_0374	RSP_0374	amino acid ABC transporter membrane protein 2%2C PAAT family	-0.29515	0.080742	-0.804472	0.0397158	-0.554779	0.0264189
RSP_0375	RSP_0375	glutamate--putrescine ligase	-0.163056	0.0732031	0.0902296	0.599267	0.282699	0.00590331
RSP_0376	RSP_0376	Glutamine amidotransferase class-I	0.26509	0.887171	-0.125325	0.851792	-0.588002	0.518628
RSP_0377	RSP_0377	L-glutamine synthetase	0.4435	0.647029	0.272854	0.191697	-0.138174	0.320168
RSP_0378	RSP_0378	gamma-glutamylputrescine oxidase	1.15582	0.0127801	-0.0459595	0.970903	-0.809234	0.290655
RSP_0379	RSP_0379	putative aminotransferase protein	0.355241	0.889737	-0.674376	0.0143045	-0.91243	0.156594
RSP_0380	RSP_0380	polyhydroxyalkanoate synthesis repressor PhaR	0.343328	0.885788	-0.582118	0.0162561	-0.979823	0.390881
RSP_0381	RSP_0381	hypothetical protein	-0.138813	0.17825	-2.92494	0.000158924	-2.31294	0.172733
RSP_0382	RSP_0382	poly-beta-hydroxybutyrate polymerase	0.149461	0.473915	0.873006	0.0034699	0.505206	0.0666017
RSP_0383	RSP_0383	polyhydroxyalkanoate depolymerase%2C intracellular	0.164141	0.589093	-1.6455	0.000607018	-1.59559	0.301967
RSP_0384	RSP_0384	putative hydrolase or acyltransferase of alpha/beta superfamily	0.382361	0.764083	-0.69274	0.0200465	-0.875351	0.264652
RSP_0385	RSP_0385	threonyl-tRNA synthetase	0.0392704	0.199589	-0.364929	0.147232	-0.268317	0.0175521
RSP_0386	RSP_0386	cold-shock DNA-binding protein family	-0.196308	0.116093	-0.746522	0.0403933	-0.746714	0.437665
RSP_0387	RSP_0387	glutaredoxin family protein%2C arsenate reductase	0.448529	0.648548	-0.316175	0.436543	-0.714211	0.810034
RSP_0388	RSP_0388	hypothetical protein	0.679817	0.157457	-0.29599	0.375899	-1.10502	0.00179698
RSP_0389	folA	dihydrofolate reductase	-0.0577683	0.337205	-0.176999	0.733445	-0.0561219	0.156759
RSP_0390	RSP_0390	thymidylate synthase	-0.30746	0.0290274	0.278034	0.154101	0.640667	0.0116947
RSP_0392	RSP_0392	putative lactoylglutathione lyase	0.458221	0.606183	-0.492543	0.0383554	-1.2288	0.618386
RSP_0393	RSP_0393	putative riboflavin biosynthesis protein	1.363	0.00315732	1.03377	0.00189839	-0.227554	0.00644509
RSP_0394	RSP_0394	transcriptional regulator NrdR	0.154357	0.569001	0.370184	0.325603	-0.264447	0.285263
RSP_0395	rpoD	RNA polymerase%2C sigma 70 subunit%2C RpoD	-0.129625	0.0729667	-0.189111	0.596916	-0.1459	0.575322
RSP_0396	RSP_0396	hypothetical protein	1.24838	0.0689328	-0.432926	0.0900374	-1.23388	0.0517194
RSP_0397	dnaG	DNA primase	-0.101413	0.0544171	-0.286463	0.253202	-0.0491956	0.0463771
RSP_0398	RSP_0398	dehydrogenase	0.0526712	0.377883	0.366332	0.159153	-0.244038	0.672621
RSP_0399	RSP_0399	hypothetical protein	0.659884	0.215613	-0.085204	0.927399	-1.98772	0.402836
RSP_0400	RSP_0400	TadE-like protein	0.70616	0.370111	-0.000944861	0.916396	-1.84657	0.00574475
RSP_0401	RSP_0401	Flp pilus assembly protein TadG	0.463011	0.648548	-0.236119	0.596503	-1.70699	0.042343
RSP_0402	RSP_0402	transcriptional regulator%2C TetR family	0.627709	0.218403	0.449705	0.0458228	-0.0562521	0.00686754
RSP_0403	RSP_0403	homoserine dehydrogenase	-0.0483283	0.0996248	-0.367112	0.205121	-0.719321	0.524547
RSP_0404	RSP_0404	fructose - 1%2C6 - bisphosphatase%2C GlpX	0.744579	0.194211	-0.537518	0.0628164	-0.613631	0.0120231
RSP_0405	RSP_0405	putative single-stranded DNA-specific exonuclease	0.657888	0.46252	-0.0950926	0.934	-0.376379	0.419216
RSP_0406	RSP_0406	periplasmic sensor diguanylate cyclase (GGDEF)	0.423236	0.696257	-0.885383	0.0177571	-0.810594	0.337414
RSP_0407	RSP_0407	D-lactate dehydrogenase	0.10603	0.316626	-0.529247	0.0263933	-0.479906	0.990709
RSP_0408	RSP_0408	hypothetical protein	-1.86039	0.00530649	-1.60384	0.00208527	0.481115	0.000196657
RSP_0409	RSP_0409	hypothetical protein	-0.729979	0.0416182	-0.174239	0.846392	1.91681	3.53842e-05
RSP_0410	RSP_0410	sensor diguanylate cyclase (GGDEF)	1.27751	0.133745	-0.262455	0.717183	-0.738049	0.0878165
RSP_0411	RSP_0411	hypothetical protein	0.940077	0.0982948	-0.635746	0.0383023	-0.572341	0.192556
RSP_0412	RSP_0412	putative phosphatase	0.879478	0.101274	-0.526192	0.0675635	-1.16003	0.00598914
RSP_0413	RSP_0413	response regulator receiver modulated diguanylate cyclase	0.582072	0.689126	0.902671	0.0859937	-0.0849576	0.0590561
RSP_0414	RSP_0414	putative integral membrane protein	1.33505	0.14381	0.785197	0.0196398	-0.521379	0.0027181
RSP_0415	RSP_0415	RNA polymerase%2C sigma subunit%2C ECF family	1.67695	0.00721928	1.23994	0.0012792	0.348666	0.0695665
RSP_0416	RSP_0416	putative calcium-binding EF-hand domain protein	1.57068	0.00318557	3.49321	5.87313e-05	1.55691	0.000878372
RSP_0418	RSP_0418	hypothetical protein	0.0625687	0.285413	-0.251778	0.586002	-0.376759	0.883117
RSP_0419	RSP_0419	NTP pyrophosphohydrolase	1.18056	0.035295	-0.000829547	0.863019	-1.09271	0.0258384
RSP_0420	RSP_0420	hypothetical protein	0.782824	0.325221	-0.599445	0.103526	-0.544586	0.00903273
RSP_0421	RSP_0421	bacterial lipocalin	0.718161	0.79945	0.567137	0.171483	0.0960789	0.128255
RSP_0422	RSP_0422	hypothetical protein	0.560269	0.820456	-0.229676	0.715976	-1.60276	0.0570452
RSP_0423	RSP_0423	Aldo/keto reductase	0.0186616	0.205639	-0.894642	0.00454314	-0.986902	0.705655
RSP_0424	RSP_0424	hypothetical protein	0.975512	0.0569252	0.257719	0.265228	-0.380754	0.621789
RSP_0425	metG	methionyl-tRNA synthetase	-0.187892	0.0495442	-0.337421	0.210774	-0.0630125	0.316603
RSP_0426	RSP_0426	sodium/proton antiporter%2C CPA1 family	0.432055	0.638729	0.081573	0.457514	-0.732218	0.000397771
RSP_0427	RSP_0427	hypothetical protein	0.286527	0.993919	-0.200389	0.560651	-1.71512	0.990849
RSP_0428	RSP_0428	hypothetical protein	1.0506	0.305278	0.212517	0.503833	-1.96942	0.298696
RSP_0429	RSP_0429	putative ABC drug/toxin efflux transporter%3B fused ATPase and inner membrane subunits	0.49957	0.412737	-0.0810493	0.944741	-0.352447	0.91928
RSP_0430	cobD	adenosylcobinamide-phosphate synthase	0.5127	0.591089	-0.379919	0.418937	-1.17223	0.0997613
RSP_0431	RSP_0431	cysteine desulfurase	-0.0234376	0.120243	-1.27694	0.000607692	-1.56846	0.847297
RSP_0432	RSP_0432	Yip1 domain-containing protein	0.586446	0.389991	-1.47891	0.000231304	-1.86049	0.992039
RSP_0433	RSP_0433	Yip1 domain-containing protein	0.60176	0.505049	-2.14478	0.000209482	-3.21234	0.0545371
RSP_0434	SufD	SufD protein	0.0028588	0.188146	-1.6323	0.000607692	-1.95055	0.463712
RSP_0437	SufC	ABC transporter ATP-binding protein	0.0922805	0.260569	-1.41869	0.0014231	-1.54877	0.526751
RSP_0439	RSP_0439	hypothetical protein	0.1897	0.635491	-1.11363	0.0315677	-1.06181	0.0444316
RSP_0440	sufB	Iron-regulated ABC transporter membrane component SufB	-0.27904	0.0226306	-1.31896	0.00408737	-1.30335	0.639166
RSP_0442	RSP_0442	putative aminotransferase	0.213672	0.645236	-1.08194	0.0242366	-1.56447	0.663292
RSP_0443	RSP_0443	transcriptional regulator%2C BadM/Rrf2 family	-0.253301	0.0963067	0.0416673	0.846392	-0.350933	0.802072
RSP_0444	RSP_0444	putative hydrolase of the alpha/beta superfamily	-0.319705	0.0174068	-0.414532	0.187862	0.0549142	0.00760858
RSP_0445	RSP_0445	putative HD superfamily hydrolase	0.160457	0.553751	0.350083	0.116865	0.22065	0.0618775
RSP_0446	RSP_0446	isocitrate dehydrogenase (NADP)	0.271235	0.866207	-0.233541	0.385963	-0.531686	0.652306
RSP_0447	RSP_0447	protein of unknown function DUF161	-0.0967294	0.0825562	-0.947409	0.00369576	-0.868715	0.28373
RSP_0448	RSP_0448	EF-Tu%3B elongation factor Tu	0.0443828	0.272813	0.281351	0.280812	0.0210455	0.0169681
RSP_0449	RSP_0449	putative glutamine amidotransferase	0.558781	0.246041	0.371707	0.0605722	-0.167864	0.830282
RSP_0450	RSP_0450	hypothetical protein	0.66309	0.204017	-0.0331819	0.927399	-0.617735	0.0126545
RSP_0451	alaS	alanyl-tRNA synthetase	0.0325501	0.196304	0.231227	0.146015	0.203777	0.350232
RSP_0452	recA	recombinase A	0.220368	0.683379	0.232861	0.163863	-0.0707539	0.313754
RSP_0453	RSP_0453	hypothetical protein	0.227386	0.756347	-0.380328	0.170025	-0.619308	0.0415665
RSP_0454	RSP_0454	multisensor hybrid histidine kinase	0.0672202	0.470666	1.42201	0.00134248	-0.667	0.0481942
RSP_0455	RSP_0455	putative NOL1/NOP2/sun family protein	0.270197	0.895274	0.153108	0.475199	-0.66179	0.195594
RSP_0456	RSP_0456	RES domain-containing protein	1.14137	0.0465326	-0.798176	0.0243153	-1.40707	0.807848
RSP_0457	glpR	transcriptional regulator%2C DeoR family	0.167644	0.60214	-0.284011	0.279157	-0.625486	0.109711
RSP_0458	RSP_0458	Protein of unknown function (DUF2384)	1.56429	0.0106135	-0.797192	0.0162977	-1.12248	0.329557
RSP_0459	RSP_0459	hypothetical protein	-0.022911	0.319029	0.676412	0.0989004	-0.233349	0.136274
RSP_0460	RSP_0460	AcrB/AcrD/AcrF family cation/multidrug efflux pump	0.825906	0.0475792	0.16257	0.292158	-0.412882	0.656476
RSP_0461	RSP_0461	multidrug/cation efflux pump%2C membrane fusion protein (MFP) family	0.908941	0.276904	-0.256878	0.624238	-1.22204	0.0406272
RSP_0462	RSP_0462	hypothetical protein	0.125531	0.910727	-0.702246	0.569526	-2.90032	0.972714
RSP_0463	RSP_0463	cation efflux transporter%2C CDF family	0.0464996	0.411033	0.85856	0.0151947	1.20004	0.242326
RSP_0464	RSP_0464	putative protease	-0.465711	0.0941716	-0.126355	0.971638	-1.84966	0.156594
RSP_0465	RSP_0465	putative protease	-0.909318	0.00530649	0.357496	0.695108	-1.49859	0.00735291
RSP_0466	RSP_0466	putative lipid carrier protein	-0.876071	0.0495249	0.0244096	0.943551	-2.6389	0.0210878
RSP_0467	ubiD	3-octaprenyl-4hydroxybenzoate decarboxylase	-0.240004	0.11244	0.255507	0.736947	-2.24512	0.268975
RSP_0468	RSP_0468	putative 3-octaprenyl-4-hydroxybenzoate carboxy-lyase	0	0.475202	0.712731	0.401303	-1.51748	0.368618
RSP_0469	RSP_0469	putative dehydrogenase	0.775459	0.0595739	0.041521	0.646367	-0.726434	0.00711706
RSP_0470	RSP_0470	hypothetical protein	1.11996	0.020132	0.139878	0.516057	-0.930095	0.00365252
RSP_0472	RSP_0472	metal-dependent hydrolase	-0.275719	0.115521	-0.0806625	0.936976	-0.318346	6.3741e-05
RSP_0473	RSP_0473	phospholipase-D family protein	-0.233138	0.0911677	-0.128487	0.804794	0.383131	0.00475965
RSP_0474	cycP	Cytochrome c'	0.51899	0.568248	0.505006	0.239943	-0.77854	0.000165262
RSP_0475	RSP_0475	cytochrome b	1.07512	0.301606	0.536026	0.214609	-0.737318	0.00646896
RSP_0476	RSP_0476	L-fuculose-phosphate aldolase	-0.667504	0.134376	-0.0741227	0.927399	-1.44048	0.42617
RSP_0477	RSP_0477	putative hydrolase of the alpha/beta-hydrolase fold protein	1.56583	0.0457093	-0.729901	0.0547543	-1.40137	0.595033
RSP_0478	RSP_0478	putative lysyl-tRNA synthetase	0.464946	0.684016	-0.21929	0.64205	-0.460404	0.0757234
RSP_0479	RSP_0479	elongation factor P	-0.323138	0.0275393	-0.407582	0.159269	0.144626	0.000757117
RSP_0480	uxuB	D-mannonate oxidoreductase	0.665963	0.159779	-0.940284	0.0118978	-1.20874	0.0528027
RSP_0481	RSP_0481	2-deoxy-D-gluconate 3-dehydrogenase	0.228707	0.752759	-0.755176	0.0638585	-0.752947	0.321144
RSP_0482	kduI	5-keto-4-deoxyuronate isomerase	0.52515	0.349632	-0.76486	0.0287171	-1.18738	0.797928
RSP_0483	RSP_0483	cupin domain-containing protein	0.722212	0.297121	-1.18313	0.00382097	-1.98974	0.853236
RSP_0484	RSP_0484	TRAP-T family transporter%2C DctM (12 TMs) subunit	0.323205	0.993919	-1.03302	0.00653467	-1.60873	0.0239773
RSP_0485	RSP_0485	TRAP-T family transporter%2C DctQ (4 TMs) subunit	0.672188	0.166698	-0.983723	0.00701259	-1.18659	0.00574475
RSP_0487	RSP_0487	TRAP-T family transporter%2C DctP (periplasmic binding) subunit	0.0703497	0.268787	-0.127474	0.862824	-0.29391	0.0406272
RSP_0488	uxaC	uronate isomerase	0.526415	0.425132	-0.994454	0.000786108	-1.82226	0.288636
RSP_0489	RSP_0489	transcriptional regulator%2C GntR family	0.107746	0.434825	-0.490427	0.0788064	-0.943954	0.643467
RSP_0491	hupT	Hydrogen uptake histidine-kinase	0.564704	0.326899	0.334766	0.099101	-0.734415	0.00607845
RSP_0492	hupU	hydrogenase small subunit	0.960203	0.0297085	0.376124	0.0723642	-0.571307	0.0616713
RSP_0493	hupV	hydrogenase large subunit	0.660846	0.399048	0.331066	0.0993538	-0.648946	0.0278587
RSP_0494	hypF	hydrogenase maturation factor F	1.03006	0.0371158	0.646721	0.0333609	-0.245864	0.0115085
RSP_0495	hupS	hydrogenase protein small subunit	0.302749	0.979602	1.96585	0.00155152	2.00126	0.864566
RSP_0496	hupL	hydrogenase protein large subunit	0.198492	0.639197	1.46856	0.0034626	1.54201	0.0313742
RSP_0497	RSP_0497	HupE/UreJ accessory protein	0.803431	0.735197	1.10537	0.071692	-0.442448	0.00133162
RSP_0499	hupD	Hydrogenase 1 maturation peptidase HyaD	0.379881	0.810902	1.04938	0.00572135	0.155167	0.023181
RSP_0500	RSP_0500	putative HupF/HypC hydrogenase protein	2.95517	0.172452	2.49314	0.0014231	1.51768	0.778229
RSP_0501	hupG	HupG hydrogenase expression/formation protein	0.59526	0.752759	1.89836	0.00313513	1.06829	0.242326
RSP_0502	hupH	HupH hydrogenase expression/formation protein	0.711205	0.1315	2.54417	0.000131833	1.52329	0.0102912
RSP_0503	hupJ	HupJ%2C contains rubredoxin domain	0.285469	0.936515	1.80333	0.000328696	1.19613	0.00973161
RSP_0504	hupK	HupK	1.22003	0.293421	1.93265	0.00327605	0.920647	0.00206828
RSP_0505	hypA	Hydrogenase-3 nickel incorporation protein HypA	1.05479	0.0630594	1.00236	0.0251543	-0.0479584	0.00134943
RSP_0506	hypB	Hydrogenase nickel incorporation protein HypB	0.194778	0.572707	1.4532	0.000567319	1.24282	0.0979396
RSP_0507	RSP_0507	HupR response regulator	0.5814	0.395185	1.59002	0.000328696	0.838034	0.109511
RSP_0508	hypC	Hydrogenase maturation protein HypC	0	0.0997485	1.94585	0.000986233	1.5678	0.208814
RSP_0509	hypD	Hydrogenase maturation protein HypD	0.481624	0.488817	1.29336	0.00286013	0.524878	0.819537
RSP_0510	hypE	Hydrogenase maturation protein%2C carbamoyl dehydratase HypE	1.05343	0.0484375	0.941543	0.0196736	-0.122876	0.0664222
RSP_0511	RSP_0511	two component transcriptional regulator%2C LuxR family	1.32227	0.0945	-0.250124	0.646227	-1.76731	0.00015843
RSP_0512	RSP_0512	PAS/PAC sensor hybrid histidine kinase	0.903802	0.080742	0.322154	0.121936	-1.02373	0.0160871
RSP_0513	RSP_0513	glycosyl hydrolase family 16%2Chemolysin-type calcium-binding repeat protein	0.656004	0.250872	-0.296351	0.383871	-1.59641	0.401477
RSP_0514	RSP_0514	dTDP-glucose 4%2C6-dehydratase protein	0.412737	0.872299	0.626747	0.05981	0.478241	0.348257
RSP_0515	RSP_0515	hypothetical protein	-0.0429521	0.659014	-0.386826	0.773902	-2.21533	0.108337
RSP_0516	RSP_0516	hypothetical protein	0.8971	0.620628	0.255101	0.678203	-0.6961	0.000378527
RSP_0517	RSP_0517	hypothetical protein	-0.203349	0.318382	0.261164	0.461669	-1.06826	0.169986
RSP_0518	RSP_0518	putative glycosyltransferase protein	2.36732	0.185084	0.607722	0.117057	-0.699986	0.533102
RSP_0519	RSP_0519	NAD-dependent epimerase/dehydratase	0.699513	0.222723	0.385629	0.135861	-0.161878	0.439301
RSP_0520	RSP_0520	NAD-dependent dehydratase/epimerase	1.18759	0.184008	-0.433526	0.412213	-0.228099	0.925857
RSP_0521	RSP_0521	putative Zn-containing dehydrogenase	0.670117	0.53022	0.465928	0.228205	-0.738366	0.0652067
RSP_0522	RSP_0522	putative oxidoreductase	2.28688	0.272501	-1.41513	0.210774	-2.17099	0.445017
RSP_0523	RSP_0523	Ku protein	0.415838	0.776062	-0.0231243	0.960315	0.204056	0.912062
RSP_0524	RSP_0524	Ku protein	0.342959	0.995524	-0.151018	0.826627	0.26564	0.504445
RSP_0525	RSP_0525	putative membrane protein%2C hemolysin III	0.656948	0.175332	0.0832252	0.643753	-0.908347	0.928772
RSP_0526	RSP_0526	hypothetical protein	0.683492	0.156415	-0.232451	0.525739	-1.06618	0.00436645
RSP_0527	rpoN	RNA polymerase%2C sigma 54 subunit%2C RpoN/SigL	0.45186	0.685566	0.613182	0.0282699	-0.560487	0.114345
RSP_0528	nifW	nitrogenase stabilizing/protective protein	-0.904296	0.271378	1.62128	0.23297	0.399324	0.985997
RSP_0529	nifV	Homocitrate synthase	-0.146841	0.793176	0.837355	0.570349	0.142077	0.892869
RSP_0530	nifS	Cysteine desulfurase	0.257177	0.980057	0.0712966	0.841795	-0.76156	0.0969336
RSP_0531	nifU1	Nitrogen fixation protein	-0.022295	0.891403	-0.416691	0.76805	0.245491	0.381991
RSP_0532	RSP_0532	Iron-sulfur cluster assembly accessory protein	-0.0761717	0.856995	0	0.205861	0	0.350232
RSP_0533	nifQ	putative nitrogen fixation protein nifQ	-0.407658	0.490901	-0.0641661	0.999525	-0.867188	0.823263
RSP_0534	RSP_0534	putative dimeric ferredoxin (FdIII)	-0.321994	0.231141	1.17327	0.159459	1.23293	0.862002
RSP_0535	RSP_0535	putative nitrogen fixation protein	0.514682	0.742601	0.806254	0.166045	0.669683	0.138773
RSP_0536	nifX	putative nitrogenase molybdenum-iron protein NifX	0.306362	0.971163	-0.021374	0.913083	-0.426374	0.924738
RSP_0537	nifN	nitrogenase molybdenum-iron protein beta chain%2C nifN	0.92469	0.460536	-0.462852	0.417626	-0.468927	0.880082
RSP_0538	nifE	nifE%2C nitrogenase molybdenum-cofactor synthesis protein	0.0327944	0.620523	-0.00703165	0.873836	-0.146925	0.285346
RSP_0539	nifK	Mo-nitrogenase MoFe protein subunit NifK	-0.214412	0.185084	0.277926	0.421532	0.0912886	0.0107996
RSP_0540	nifD	Mo-nitrogenase MoFe protein subunit NifD precursor	-0.184276	0.170592	0.713216	0.139327	0.492515	0.777635
RSP_0541	nifH	Mo-nitrogenase iron protein subunit NifH	0.098241	0.685472	0.540169	0.353352	-0.656509	0.880082
RSP_0542	RSP_0542	hypothetical protein	0.131561	0.822561	0.164387	0.679703	-0.014084	0.391755
RSP_0543	fixU	putative nitrogen fixation protein FixT	0.691913	0.754305	0.236435	0.745957	-0.268805	0.0298068
RSP_0544	nifZ	putative NifZ	-0.345174	0.481174	ND	ND	0	0.791806
RSP_0545	RSP_0545	vesicle coat protein	0	0.470666	-1.02636	0.862824	0.573307	0.0966244
RSP_0546	nifB	NifB family--FeMo cofactor biosynthesis protein	0.673019	0.553795	-0.237171	0.894159	-0.136215	0.032809
RSP_0547	nifA	NifA transcriptional activator	0.391718	0.776062	0.0874275	0.507458	-0.429272	0.0133467
RSP_0548	RSP_0548	Rhodanese-related sulfurtransferase	0.387482	0.828299	-0.340771	0.279565	-0.70388	0.843657
RSP_0549	RSP_0549	sporulation and cell division-related protein	0.750952	0.115984	-0.37556	0.209356	0.108072	0.0871833
RSP_0550	RSP_0550	putative D-alanyl-D-alanine carboxypeptidase	0.57575	0.46252	0.00684358	0.798064	0.962582	0.00647288
RSP_0551	RSP_0551	thymidylate kinase	1.19115	0.127352	-0.0234626	0.946206	-0.0601262	0.369859
RSP_0552	RSP_0552	putative multidrug transporter%2C SMR family%2C DMT Superfamily	0.28536	0.851847	0.28612	0.280867	-1.0115	0.000338193
RSP_0553	ruvB	Holliday junction DNA helicase subunit RuvB	0.96664	0.0340181	-0.154831	0.715548	-0.462941	0.00760119
RSP_0554	htpx	Heat shock protein	-0.381577	0.0356115	-0.919676	0.0153617	0.583151	0.958051
RSP_0555	ruvA	Holliday junction DNA helicase subunit RuvA	0.228857	0.692531	-0.187335	0.578312	-0.631733	0.319551
RSP_0556	ruvC	Holliday junction endonuclease RuvC	0.177403	0.647029	-0.376163	0.213975	-1.03843	0.0899673
RSP_0557	RSP_0557	putative conserved small protein	0.0415474	0.584476	-4.28451	3.52764e-05	-3.30685	0.0727368
RSP_0558	RSP_0558	(LSU ribosomal protein L11P)-lysine N-methyltransferase	-0.294091	0.0516926	-0.751415	0.0106562	0.845454	0.0395018
RSP_0559	msrA	Peptide methionine sulfoxide reductase	-1.77886	0.000164964	-1.4074	0.000410832	3.10908	8.92686e-06
RSP_0560	priA	replication restart DNA helicase PriA	0.582372	0.448381	-0.219015	0.49659	-0.66926	0.296448
RSP_0561	RSP_0561	transaldolase	0.00253847	0.121297	-0.127038	0.782703	-0.0421757	0.00212
RSP_0562	RSP_0562	hypothetical protein	0.725193	0.172928	-0.438667	0.188122	-1.04269	0.00838089
RSP_0563	RSP_0563	tyrosine recombinase	0.660639	0.190007	0.247325	0.295906	-0.746009	0.00392912
RSP_0564	RSP_0564	hypothetical protein	0.178372	0.794839	0.102787	0.601513	-0.681534	0.023643
RSP_0565	RSP_0565	CDP-diacylglycerol-choline O-phosphatidyltransferase	0.0412043	0.195873	-0.332218	0.39496	-0.0326585	0.543154
RSP_0566	RSP_0566	putative transporter%2C DMT superfamily	0.652725	0.471051	-0.583697	0.174843	-0.783487	0.562796
RSP_0567	RSP_0567	putative Methylated-DNA-(protein)-cysteine S-methyltransferase	1.84312	0.09984	-0.212695	0.707121	-0.862923	0.29344
RSP_0568	RSP_0568	Isoleucyl-tRNA synthetase	-0.1967	0.0243464	0.0373462	0.625822	0.295669	0.00927381
RSP_0569	RSP_0569	TIGR01620 family protein	0.309765	0.989743	0.0190816	0.793098	0.377047	0.02098
RSP_0570	RSP_0570	putative ATPase	-0.311559	0.0495273	-0.352117	0.27419	0.73145	0.000699908
RSP_0571	RSP_0571	tRNA pseudouridine synthase	0.611061	0.505049	-0.443265	0.298099	-1.05936	0.454744
RSP_0572	RSP_0572	putative exonuclease	0.874665	0.0530909	0.902307	0.00115542	0.0979412	0.205086
RSP_0573	phoB	response regulator receiver protein	0.242614	0.786868	0.796442	0.0143475	0.353492	0.000967238
RSP_0574	RSP_0574	hypothetical protein	1.25202	0.110725	1.19213	0.0148209	0.374496	0.00227625
RSP_0575	RSP_0575	putative signal transduction protein containing cyclic nucleotide-binding and CBS domains	0.600186	0.214363	1.06169	0.00105511	0.0768536	0.914037
RSP_0576	RSP_0576	Na+/solute symporter	-0.17999	0.0510505	1.5567	0.0011144	1.6332	0.0917489
RSP_0577	RSP_0577	putative solute:sodium symporter small subunit	-0.128737	0.108044	1.32415	0.0109715	0.714953	0.124323
RSP_0578	RSP_0578	adenylate kinase	0.926979	0.321121	1.19526	0.00327198	0.832717	0.868856
RSP_0579	RSP_0579	acetyl-coenzyme A synthetase	0.258807	0.811205	0.921882	0.0198962	0.903935	0.00122024
RSP_0580	RSP_0580	Putative sulfate transporter%2C SulP family	0.320263	0.989744	-0.27378	0.347756	-1.43286	0.00947091
RSP_0581	RSP_0581	putative heme iron utilization protein	0.462595	0.948391	-0.140304	0.935173	-1.36742	0.0386836
RSP_0582	RSP_0582	putative penicillin binding protein	0.743478	0.0857471	0.744579	0.00208527	-0.167377	0.00777076
RSP_0583	RSP_0583	tellurite resistance protein	-0.344296	0.0127192	-0.934297	0.00448894	-0.237451	0.00573634
RSP_0584	RSP_0584	lysyl-tRNA synthetase%2C class I	-0.195762	0.0349732	0.0977836	0.434608	0.327711	0.0483664
RSP_0585	osmC	osmotically inducible protein OsmC	0.257414	0.881107	-1.12848	0.0035313	-0.983198	0.0761197
RSP_0586	nadD	nicotinate-nucleotide adenylyltransferase	0.619609	0.183178	-0.459418	0.0629956	-1.33299	0.283911
RSP_0587	RSP_0587	Putative ABC transporter%2C fused ATPase subunits	-0.192137	0.0330965	-0.0747102	0.959569	0.431693	0.000352876
RSP_0588	RSP_0588	hypothetical protein	-0.261894	0.056308	0.336198	0.128911	1.38697	0.00996517
RSP_0589	RSP_0589	Protein of unknown function (DUF2892)	0.380005	0.851678	-0.763462	0.0298637	-1.88653	0.645976
RSP_0590	RSP_0590	hypothetical protein	0.0477924	0.460665	0.0560753	0.592082	-0.798442	0.0044826
RSP_0591	RSP_0591	cold-shock DNA-binding protein family	-0.325928	0.166019	0.249765	0.624129	-0.76849	0.00395913
RSP_0592	RSP_0592	Putative lipase/esterase	1.48999	0.0544171	0.295522	0.111428	-0.29633	0.0263997
RSP_0594	RSP_0594	Putative choline sulfatase	0.0364365	0.236496	-0.0729168	0.956685	-0.0406738	0.00950639
RSP_0595	RSP_0595	bacterial lipocalin	1.69924	0.0041174	-0.335494	0.197129	-1.67206	0.00064873
RSP_0596	RSP_0596	peptidyl-dipeptidase Dcp	0.681095	0.10345	-0.0940602	0.888323	-0.689497	0.036909
RSP_0597	RSP_0597	putative molybdopterin biosynthesis protein	0.530594	0.523342	-0.573986	0.0277493	-0.965455	0.751836
RSP_0598	RSP_0598	deoxyuridine 5'-triphosphate nucleotidohydrolase	0.565132	0.389296	-0.0259561	0.914276	-0.222669	0.0197787
RSP_0599	RSP_0599	phosphopantothenoylcysteine synthase/decarboxylase	0.445917	0.780738	-0.254399	0.341931	-0.344744	0.499319
RSP_0600	RSP_0600	putative iron-regulated protein	0.654859	0.212979	0.716488	0.0035313	-0.263049	0.0203603
RSP_0601	rpoH2	RNA polymerase%2C sigma 32 subunit%2C RpoH	0.701079	0.0789722	1.15544	0.00382097	-0.358257	0.00286492
RSP_0602	RSP_0602	adenosylcobinamide kinase/adenosylcobinamide phosphate guanyltransferase	0.069518	0.361792	0.175666	0.452696	-0.029087	0.13208
RSP_0603	RSP_0603	fructose-2%2C6-bisphosphatase	0.225682	0.896657	-0.260542	0.441668	-0.893089	0.234064
RSP_0606	RSP_0606	Putative redox protein	0.369964	0.928232	-0.946799	0.0584881	-0.872187	0.0954167
RSP_0607	RSP_0607	RNA polymerase sigma-70 factor	0.42807	0.636459	-0.180714	0.637376	-1.02555	0.590335
RSP_0608	RSP_0608	putative lactoylglutathione lyase	-0.259355	0.0350221	0.0952482	0.651112	1.22154	2.0559e-05
RSP_0609	RSP_0609	hypothetical protein	1.13749	0.181766	0.908339	0.0829986	-0.076819	0.070371
RSP_0610	RSP_0610	Putative 3-oxoacyl-(acyl-carrier-protein) reductase	-0.0186801	0.126067	0.190455	0.367305	0.749124	0.745448
RSP_0611	RSP_0611	transcriptional regulator%2C HxlR family	0.30558	0.989966	-0.03572	0.908305	-0.486075	0.00938657
RSP_0612	RSP_0612	RhtB family transporter	0.370122	0.860485	-0.389	0.248305	-0.935218	0.0286039
RSP_0613	RSP_0613	acetyltransferase	-0.099942	0.218334	0.573405	0.0600435	-0.0701431	0.227878
RSP_0614	RSP_0614	hypothetical protein	0.678641	0.233302	0.401795	0.400085	-0.230072	0.00571588
RSP_0615	RSP_0615	Putative oxidoreductase	0.195386	0.645882	0.540651	0.0563695	-0.0570561	0.316628
RSP_0616	RSP_0616	transcriptional regulator%2C AraC family	1.10422	0.103405	-0.257725	0.640683	-0.520538	0.156752
RSP_0617	RSP_0617	hypothetical protein	0.820943	0.185084	0.0804498	0.6533	0.0379423	0.0810443
RSP_0619	RSP_0619	putative ester cyclase	0.1428	0.699434	0.625229	0.205801	0.431306	0.00296127
RSP_0620	RSP_0620	hypothetical protein	0.695403	0.466388	-0.231244	0.668443	-1.16498	0.0283606
RSP_0621	RSP_0621	putative DNA helicase	0.259209	0.850739	0.120023	0.410461	-0.275399	0.136879
RSP_0623	RSP_0623	hypothetical protein	0.51392	0.706716	0.318411	0.385963	0.337184	0.0281189
RSP_0624	RSP_0624	Ribonuclease E/G family	1.48137	0.113727	0.169664	0.351527	-0.409432	0.332177
RSP_0625	RSP_0625	Putative Maf-like protein	-0.0713667	0.227625	-0.0322242	0.933899	-0.41036	0.216142
RSP_0626	infA	bacterial translation initiation factor 1 (bIF-1)	-0.486263	0.0207166	-0.267417	0.409683	-0.431613	0.00433621
RSP_0627	RSP_0627	Putative amidohydrolase	1.09817	0.00954245	-0.170562	0.723444	-1.1125	0.00835113
RSP_0628	RSP_0628	Acetyltransferase (GNAT) family	0.619067	0.287676	-0.137118	0.76447	-0.647604	0.405121
RSP_0629	RSP_0629	hypothetical protein	0.62993	0.311805	-0.105154	0.925474	-0.491491	0.925178
RSP_0630	RSP_0630	protein-tyrosine-phosphatase	0.3064	0.980999	0.833545	0.0130161	0.889394	0.00791512
RSP_0631	RSP_0631	hypothetical protein	-0.416388	0.0188241	-0.00652711	0.907826	0.210857	0.00590331
RSP_0632	hisD1	histidinol dehydrogenase	0.177824	0.500809	-0.415803	0.191059	-0.694774	0.73536
RSP_0633	RSP_0633	UDP-N-acetylglucosamine 1-carboxyvinyltransferase	0.44661	0.713588	-0.215652	0.477589	-0.510472	0.0414325
RSP_0634	RSP_0634	TRAP-T family transporter%2C DctM (12 TMs) subunit	0.43772	0.685145	-0.419123	0.161509	-0.762091	0.0160871
RSP_0635	RSP_0635	TRAP-T family transporter%2C DctQ (4 TMs) subunit	0.133635	0.498063	-0.223775	0.540271	0.158664	0.0185097
RSP_0636	RSP_0636	TRAP-T family transporter%2C DctP (periplasmic binding) subunit	0.232176	0.630021	-0.295672	0.289654	-0.0995875	0.00117984
RSP_0637	RSP_0637	putative enzyme of the cupin superfamily	0.44339	0.814564	-0.225974	0.668827	-1.12989	0.595086
RSP_0638	RSP_0638	putative FAD dependent oxidoreductase protein	1.33092	0.0197759	-0.77577	0.0254094	-1.74666	0.00223806
RSP_0639	RSP_0639	Putative N-methylhydantoinase B	0.421306	0.786142	-0.22097	0.448029	-0.318598	0.868648
RSP_0640	RSP_0640	putative N-methylhydantoinase A	0.974075	0.0259155	-0.545086	0.0820088	-0.796335	0.000256692
RSP_0641	RSP_0641	transcriptional regulator%2C XRE family with cupin sensor	0.615168	0.287761	-0.504749	0.179303	-0.978252	0.149529
RSP_0642	RSP_0642	putative transporter%2C RhaT family%2C DMT superfamily	0.599789	0.701942	-0.180164	0.835111	-0.665095	0.043709
RSP_0643	RSP_0643	periplasmic sensor signal transduction histidine kinase	1.08022	0.0162817	-0.115801	0.863979	-1.04756	0.00056865
RSP_0644	RSP_0644	ABC transporter%2C inner membrane subunit	0.676628	0.262447	0.104479	0.646993	-1.14872	0.0129777
RSP_0645	RSP_0645	ABC transporter%2C ATPase subunit	0.94114	0.0957415	-0.402865	0.346029	-1.9507	0.864297
RSP_0646	RSP_0646	ABC transporter%2C substrate-binding protein	0.763918	0.0953568	0.0572461	0.718653	-0.789162	0.548677
RSP_0647	thiD	hydroxymethylpyrimidine kinase%3Bphosphomethylpyrimidine kinase	1.8416	0.0118202	0.385255	0.191059	-0.948063	0.165666
RSP_0648	thiE	thiamine-phosphate diphosphorylase	1.58653	0.0998577	-0.0671615	0.956879	-1.77379	0.014325
RSP_0649	thiM	hydroxyethylthiazole kinase	0.326569	0.992685	-0.407131	0.209356	-0.898041	0.0354154
RSP_0650	RSP_0650	putative transglycosylase	0.131051	0.399391	0.28302	0.102955	-0.124643	0.0348738
RSP_0651	RSP_0651	Putative inositol monophosphatase protein	-0.430526	0.068689	0.152567	0.457514	0.191991	0.243594
RSP_0652	RSP_0652	UDP-galactose 4-epimerase	0.44082	0.596563	0.0650342	0.551548	-0.209466	0.278149
RSP_0653	RSP_0653	UDP-glucose 6-dehydrogenase	-0.00879897	0.114163	-0.0955607	0.902411	-0.327685	0.0507716
RSP_0654	RSP_0654	putative transporter%2C DMT superfamily	0.203847	0.766954	-0.350844	0.265723	-0.472611	0.913676
RSP_0655	RSP_0655	DNA-binding regulatory protein%2C YebC/PmpR family	-0.413269	0.00804478	-0.439885	0.0906111	-0.000988769	0.00226451
RSP_0656	RSP_0656	putative sodium/sulfate symporter	0.117384	0.367839	-0.429733	0.112907	-0.471056	0.761707
RSP_0657	RSP_0657	hypothetical protein	0.28148	0.878639	-0.0360594	0.904832	-0.0349731	0.13297
RSP_0658	RSP_0658	putative ATP-dependent helicase	1.07339	0.0166141	-0.0276761	0.90579	-1.2107	0.64558
RSP_0659	RSP_0659	putative phosphoesterase	2.10365	0.100853	-0.354706	0.459546	-0.834639	0.108988
RSP_0660	RSP_0660	response regulator of the LytR/AlgR family	0.231554	0.7336	-0.0747865	0.964046	-1.0262	0.0757234
RSP_0661	RSP_0661	5%2C10-methylenetetrahydrofolate dehydrogenase (NADP+)%3B methenyltetrahydrofolate cyclohydrolase	0.411627	0.808366	-0.661396	0.0169308	-0.920119	0.0141055
RSP_0662	RSP_0662	Putative chorismate mutase	0.835287	0.1315	-0.269537	0.481207	-0.39469	0.0183368
RSP_0663	RSP_0663	Formate-tetrahydrofolate ligase	0.136043	0.368505	0.364947	0.117074	0.217551	0.278692
RSP_0664	RSP_0664	hypothetical protein	0.316308	0.941652	-0.262567	0.450828	-0.729585	0.0352519
RSP_0665	ftsH	membrane protease FtsH catalytic subunit	-0.272767	0.0262758	0.0140303	0.762743	1.67018	0.00931895
RSP_0666	RSP_0666	putative cell cycle protein	1.11351	0.277472	-0.120634	0.838735	-0.281781	0.973009
RSP_0667	RSP_0667	tol-pal system protein YbgF	0.230258	0.737863	-0.328964	0.240906	-0.462159	0.196921
RSP_0668	RSP_0668	OmpA/MotB family protein	0.480325	0.434547	-0.476015	0.0982677	-0.864163	0.0187577
RSP_0669	tolB	translocation protein TolB precursor	0.00154408	0.295608	-0.527865	0.0965655	1.08485	1.73203e-05
RSP_0670	RSP_0670	Cell division and transport-associated protein TolA	-0.0660592	0.15339	0.0145603	0.832439	1.35915	0.000252163
RSP_0671	RSP_0671	Cell division and transport-associated protein TolR	0.38525	0.871242	0.0160742	0.786574	1.4364	0.326885
RSP_0672	TolQ	Cell division and transport-associated protein TolQ	-0.582038	0.00671227	-0.0128967	0.90448	2.50868	0.00227341
RSP_0673	RSP_0673	Putative thioesterase	-0.126245	0.30635	-0.49625	0.15894	-1.05031	0.00111228
RSP_0674	RSP_0674	DNA polymerase III%2C delta prime subunit	1.83663	0.0074377	-0.372115	0.297038	-0.943626	0.0153289
RSP_0675	RSP_0675	putative TatD-related deoxyribonuclease	0.363098	0.929082	-0.475873	0.0856222	-0.150386	0.0182783
RSP_0676	RSP_0676	PhnP-like protein	0.751599	0.101628	-0.0618483	0.977486	-0.230242	0.489411
RSP_0677	RSP_0677	Putative malonate transporter%2C mdcF%2C AEC family	0.325542	0.948005	0.283873	0.345205	0.0119092	0.0283606
RSP_0678	RSP_0678	hypothetical protein	1.02258	0.0504438	-0.150622	0.744194	-1.19226	0.0196755
RSP_0679	hemC	hydroxymethylbilane synthase	0.130254	0.397358	-0.334221	0.470991	-0.867098	0.0096241
RSP_0680	hemE	uroporphyrinogen decarboxylase	0.367093	0.939493	-0.481073	0.113204	-0.51866	0.402209
RSP_0681	RSP_0681	hypothetical protein	-0.97138	0.00341214	-1.52242	0.000259926	1.49647	0.00017713
RSP_0682	hemF	coproporphyrinogen oxidase	0.303488	0.943669	0.00953898	0.76367	-0.232465	0.168836
RSP_0683	RSP_0683	hypothetical protein	0.714942	0.143136	-0.148706	0.713229	-0.69981	0.912062
RSP_0684	RSP_0684	putative oxidoreductase%3B Short-chain dehydrogenase/reductase SDR	-0.0438558	0.212602	-0.592345	0.092591	-0.158031	0.0170427
RSP_0685	RSP_0685	16S rRNA m(2)G 1207 methyltransferase	0.946512	0.084777	-0.630878	0.100177	-1.63322	0.0164257
RSP_0686	RSP_0686	ATP-dependent Clp protease adaptor protein clpS	-0.0438389	0.16037	-0.275207	0.377998	-0.615426	0.0328862
RSP_0687	RSP_0687	putative hydrolase (haloacid dehalogenase (HAD) superfamily)	0.0174039	0.179907	-0.0705515	0.965024	-0.0162865	0.00349115
RSP_0688	RSP_0688	putative penicillin-binding protein	1.088	0.0154683	0.493451	0.0197584	-0.955829	0.00317203
RSP_0689	rdxS	RdxS%2C cytochrome oxidase maturation protein%2C cbb3-type	-1.51801	0.000916641	-0.416812	0.58251	1.73959	0.00357197
RSP_0690	rdxI	Copper-translocating P-type ATPase%2C RdxI	-1.06087	0.00351037	-0.533165	0.447238	1.23047	0.00107065
RSP_0691	rdxH	RdxH	-1.12425	0.00547847	-0.480861	0.516544	0.496452	0.155825
RSP_0692	rdxB	iron-sulfur cluster-binding protein	-1.67457	0.000607631	-0.499494	0.617172	2.08379	0.000664401
RSP_0693	ccoP	Cbb3-type cytochrome c oxidase CcoP subunit	-0.258349	0.0278981	0.248119	0.517994	0.485957	0.833
RSP_0694	ccoQ	Cbb3-type cytochrome c oxidase CcoQ subunit	-0.832843	0.00944448	0.576855	0.202865	1.07438	0.0570452
RSP_0695	ccoO	Cbb3-type cytochrome c oxidase CcoO subunit	-0.550504	0.0058293	0.504267	0.316922	0.271943	0.815752
RSP_0696	ccoN	Cbb3-type cytochrome oxidase CcoN subunit	-0.867708	0.00371927	0.151149	0.76087	-0.379731	0.00569847
RSP_0697	RSP_0697	Universal stress protein (Usp)	-0.0102683	0.255828	0.00639824	0.94292	-1.67777	0.00143669
RSP_0698	fnrL	Crp-Fnr regulatory protein (FnrL)	0.232497	0.773183	-0.3503	0.402654	-0.365772	0.00661536
RSP_0699	hemZ	coproporphyrinogen III oxidase	-0.739852	0.0230375	0.259936	0.734585	-2.50098	6.71638e-05
RSP_0700	RSP_0700	putative glycosyltransferase	-0.482214	0.0303226	-0.774274	0.0185737	1.14898	0.0099794
RSP_0701	RSP_0701	ABC peptide transporter%2C fused ATPase domains	-0.0662474	0.204128	-0.349756	0.305298	1.2933	0.00492253
RSP_0702	RSP_0702	ABC peptide transporter%2C inner membrane subunit	-0.38302	0.0156856	-0.426166	0.277793	1.50795	4.57482e-06
RSP_0703	RSP_0703	ABC peptide transporter%2C inner membrane subunit	-0.440839	0.0113586	-0.500154	0.0685341	1.18163	0.118151
RSP_0704	RSP_0704	ABC peptide transporter%2C substrate binding protein	-0.621813	0.00401104	-0.234988	0.45031	1.76754	2.07279e-05
RSP_0705	RSP_0705	Cytochrome cy	0.268468	0.788285	-0.231381	0.508277	-0.125553	0.07278
RSP_0706	pheA	prephenate dehydratase	-0.0821301	0.122828	-0.626654	0.20169	-0.421945	1.09831e-05
RSP_0707	RSP_0707	polyketide cyclase/dehydrase and lipid transport protein	0.550067	0.66917	-0.485723	0.145376	-0.369452	0.880082
RSP_0708	RSP_0708	NUDIX hydrolase	0.859345	0.129715	-1.03616	0.00302788	-0.93415	0.372266
RSP_0709	cpdB	2'%2C3'-cyclic-nucleotide 2'-phosphodiesterase	1.39769	0.0315937	-0.708722	0.0215251	-1.57628	0.0254445
RSP_0710	dnaX	DNA polymerase III subunits gamma and tau	0.405159	0.663381	0.527345	0.0293619	0.308987	0.43392
RSP_0711	YbaB	DNA-binding protein%2C YbaB/EbfC family	0.0560472	0.46252	-0.591832	0.0243153	-0.755319	0.93025
RSP_0712	recR	DNA replication and repair protein RecR	1.25888	0.0566285	-0.376255	0.16224	-0.744093	0.249573
RSP_0713	RSP_0713	OpgC protein	0.109109	0.414818	-1.10115	0.0159904	-0.331261	0.00292702
RSP_0714	RSP_0714	hypothetical protein	-0.614469	0.0137361	-0.0355337	0.941065	0.198517	0.00919322
RSP_0715	RSP_0715	Ribonuclease T2	0.770772	0.0582015	0.246885	0.16635	-0.735727	0.338292
RSP_0716	RSP_0716	NADPH/quinone reductase-related Zn-dependent oxidoreductase	0.755546	0.0641482	0.550558	0.0109154	-0.775208	0.00465291
RSP_0717	RSP_0717	rpsU-divergently transcribed protein	0.642475	0.222599	0.129237	0.47237	-0.307465	0.377243
RSP_0718	rpsU	SSU ribosomal protein S21P	-0.31081	0.308698	0.070378	0.811342	-0.809852	0.499536
RSP_0719	RSP_0719	phosphatidylserine decarboxylase	-0.279393	0.0127801	-0.451222	0.118563	-0.199975	0.0526486
RSP_0720	pssA	CDP-alcohol phosphatidyltransferase	-0.492393	0.00547847	-0.121763	0.838735	0.533531	0.013184
RSP_0721	PmtA	Phosphatidylethanolamine N-methyltransferase	-0.0817982	0.257526	-0.0147599	0.837086	0.644641	0.00298603
RSP_0722	RSP_0722	transcriptional regulator%2C AsnC family	0.332477	0.99591	0.0803021	0.703305	-0.231767	0.0329262
RSP_0723	ald	alanine dehydrogenase	0.148194	0.647029	-1.3344	0.000540622	-0.085178	0.000433375
RSP_0724	mscL	Large-conductance mechanosensitive channel	0.403749	0.745073	-0.024871	0.913067	-0.685217	0.146932
RSP_0725	RSP_0725	Thioredoxin%2C thioldisulfide interchange protein	0.312361	0.9833	-0.912167	0.00623346	1.78034	0.00515123
RSP_0726	RSP_0726	argininosuccinate lyase	0.461067	0.727005	-0.391042	0.137729	-0.595493	0.0848617
RSP_0727	RSP_0727	hypothetical protein	1.88386	0.201603	-0.186341	0.691758	-1.9402	0.056993
RSP_0728	RSP_0728	Protein of unknown function (DUF2834)	-0.0787439	0.180827	-0.0257202	0.919424	-0.0382072	0.604234
RSP_0729	lysA	Orn/DAP/Arg decarboxylase%2C family 2	0.116293	0.448969	0.132751	0.592082	-0.00573407	0.342771
RSP_0730	RSP_0730	TIGR02302 family protein	-1.63047	0.000366896	-0.627735	0.0152744	2.22931	0.000196079
RSP_0731	RSP_0731	hypothetical protein	0.00735538	0.255828	-0.339454	0.244929	-1.13028	0.0111312
RSP_0733	RSP_0733	cell division ATP-binding protein FtsE	-0.0907398	0.142424	-1.0091	0.0171485	-0.999577	0.0412222
RSP_0734	RSP_0734	cell division protein FtsX	-0.0900671	0.410088	-0.236826	0.461669	-0.906872	0.0172576
RSP_0735	RSP_0735	Phospholipid/glycerol acyltransferase	0.439271	0.632226	-0.230841	0.598306	-1.0759	0.689856
RSP_0736	mobC	MobC protein	0.579647	0.772927	-0.100375	0.930336	-0.537386	0.0314707
RSP_0737	mobB	Molybdopterin guanine dinucleotide synthesis	0.986541	0.0993686	-0.488237	0.163627	-1.32079	0.692816
RSP_0738	mobA	molybdenum cofactor guanylyltransferase	0.588511	0.680402	-0.191042	0.807481	-0.808753	0.169311
RSP_0739	RSP_0739	Branched chain amino acid efflux pump%2C large (AzlC) subunit	0.670625	0.272495	-1.31198	0.00942726	-1.46909	0.33239
RSP_0741	RSP_0741	putative metallo-beta-lactamase family protein	1.10162	0.00595524	0.957215	0.10313	-0.258925	0.242946
RSP_0742	RSP_0742	putative acyl-CoA dehydrogenase	0.987117	0.0251705	0.449445	0.481207	-0.101784	0.0759079
RSP_0743	RSP_0743	translation factor SUA5	0.939859	0.431107	-0.347961	0.49597	-1.61719	0.204748
RSP_0744	RSP_0744	DNA-3-methyladenine glycosylase I	0.164719	0.745291	-0.218282	0.429464	-0.794098	0.00395913
RSP_0745	RSP_0745	acetyl-CoA acetyltransferase	-0.0837229	0.0913332	-1.14755	0.000759531	-0.421365	0.00234516
RSP_0747	RSP_0747	3-oxoacyl-(acyl-carrier-protein) reductase	0.646039	0.125492	0.0463023	0.596916	0.144158	0.611662
RSP_0748	RSP_0748	N-6 Adenine-specific DNA methylase	0.919947	0.214079	-0.301961	0.456053	-0.834696	0.174471
RSP_0749	RSP_0749	Protein of unknown function (DUF2007)	-0.151417	0.0786589	-0.102898	0.926213	-0.0321693	0.0113222
RSP_0750	RSP_0750	Geranylgeranyl pyrophosphate synthase/Polyprenyl synthetase	0.182381	0.532364	0.383271	0.0748773	-0.199198	0.784711
RSP_0751	RSP_0751	hypothetical protein	0.0395464	0.220444	0.468261	0.0205066	1.76255	0.0144802
RSP_0752	RSP_0752	Acetyltransferase (GNAT) family	0.939673	0.0323498	-0.712407	0.032681	-1.76002	0.412786
RSP_0753	SspA	Salt-stress induced outer membrane protein	-0.334415	0.0107179	-0.389635	0.365084	2.07704	0.000173711
RSP_0754	RSP_0754	hypothetical protein	0.189408	0.79945	-0.142032	0.705066	-0.638863	0.831837
RSP_0755	nusB	NusB antitermination factor	0.373017	0.821664	-0.123266	0.813756	-0.389975	0.0133055
RSP_0756	ribH1	6%2C7-dimethyl-8-ribityllumazine synthase	0.512615	0.414818	0.423354	0.0548079	0.550871	0.960602
RSP_0757	ribBA	3%2C4-dihydroxy-2-butanone-4-phosphate synthase	-0.104765	0.0599137	-0.22396	0.481207	-0.21346	0.0221507
RSP_0758	RSP_0758	riboflavin synthase alpha chain	0.451672	0.520615	-0.536897	0.0375031	-0.600127	0.311895
RSP_0759	RSP_0759	putative capsule polysaccharide exporter	0.636345	0.17825	-0.085701	0.955116	-0.717902	0.117061
RSP_0760	mucS	transcriptional regulator%2C MarR family	-0.0562597	0.159502	0.194966	0.189799	0.296391	0.0782591
RSP_0761	RSP_0761	hypothetical protein	0.457606	0.615537	-0.388981	0.383766	-0.651608	0.515919
RSP_0762	RSP_0762	transcriptional regulator%2C XRE family	0.459153	0.687075	-0.0105121	0.865168	0.273067	0.254485
RSP_0763	aatA	aspartate aminotransferase	0.482943	0.448009	-0.0771262	0.938219	-0.366983	0.125171
RSP_0764	RSP_0764	Multi Antimicrobial Extrusion (MATE) family efflux pump NorM	0.16645	0.470666	0.104862	0.415303	-0.358449	0.260278
RSP_0765	RSP_0765	SAM-dependent methyltransferase	0.822463	0.0857966	0.188056	0.262267	-0.867749	0.607119
RSP_0766	RSP_0766	polyphosphate kinase 2%2C PA0141 family	0.0897497	0.330881	0.374043	0.394506	-1.44101	0.166812
RSP_0769	RSP_0769	Glutathione S-transferase	0.98503	0.0434333	-0.507829	0.112127	-1.14338	0.123613
RSP_0772	parE	DNA topoisomerase IV subunit B	0.236146	0.696446	0.172419	0.369132	-0.127636	0.552896
RSP_0773	RSP_0773	D-mannonate dehydratase	1.047	0.020472	-0.649978	0.10313	-1.1706	7.53467e-05
RSP_0774	RSP_0774	RNA binding protein	-0.0505213	0.128542	-0.422926	0.122786	-0.412774	0.0761981
RSP_0775	RSP_0775	Class I monoheme cytochrome c	-0.846564	0.0787642	0.76779	0.41662	-0.911544	0.0349198
RSP_0776	LolD	ABC lipoprotein efflux transporter%2C ATPase subunit%2C LolD	0.270166	0.886552	0.120333	0.54778	-0.618357	0.0345637
RSP_0777	LolE	ABC lipoprotein efflux transporter%2C inner membrane subunit%2C LolE	0.205438	0.591089	0.0345581	0.637376	-0.0649425	0.200804
RSP_0778	ProS	prolyl-tRNA synthetase	-0.0227096	0.119111	-0.24329	0.355074	-0.0495007	0.237784
RSP_0779	perM	Lipocalin-related protein and Bos/Can/Equ allergen	-0.0377524	0.177605	-0.582256	0.0196671	-0.279558	0.0244329
RSP_0780	RSP_0780	ATPase involved in DNA replication initiation	0.318634	0.993326	0.238547	0.237005	0.210894	0.0152338
RSP_0781	RSP_0781	polyphosphate kinase	-0.00862999	0.153019	-0.104396	0.887124	-0.197613	0.447409
RSP_0782	RSP_0782	Ppx/GppA phosphatase	0.88967	0.0259714	0.0245679	0.668827	-1.51546	0.0119394
RSP_0783	RSP_0783	hypothetical protein	2.57901	0.0319128	0.0478296	0.757569	-1.10472	0.0351234
RSP_0784	RSP_0784	putative acetyltransferase%2C GNAT family	0.0159667	0.452679	0.344557	0.380378	-0.105541	0.738251
RSP_0785	RSP_0785	Putative heat shock protein DnaJ	0.370773	0.838739	-0.470173	0.105095	-0.704283	0.818809
RSP_0786	RSP_0786	putative Endonuclease/Exonuclease/phosphatase fa	0.768808	0.076546	-0.301873	0.321562	-0.922107	0.0193251
RSP_0787	RSP_0787	hypothetical protein	0.0186494	0.273909	-0.996796	0.0326242	-1.91138	0.747534
RSP_0788	RSP_0788	putative kinase involved in propanediol utilization	4.36285	0.0246846	0.00037682	0.917646	-1.36514	0.00255948
RSP_0789	cobC	L-threonine O-3-phosphate decarboxylase	1.81193	0.0266609	0.0645739	0.746396	-1.15912	0.000397771
RSP_0790	pqqE	pyrroloquinoline quinone biosynthesis protein PqqE	1.39693	0.0102753	1.00804	0.0339321	0.061277	0.0823505
RSP_0791	pqqD	putative pyrroloquinoline quinone synthesis protein D	0.998012	0.0845551	1.73911	0.0155287	0.208125	0.0386151
RSP_0792	pqqC	pyrroloquinoline quinone biosynthesis protein PqqC	1.30761	0.0303226	1.04395	0.0221389	0.195854	0.952597
RSP_0793	pqqB	pyrroloquinoline quinone biosynthesis protein PqqB	1.33361	0.0044274	1.64393	0.002839	0.423585	0.607321
RSP_0794	catR	transcriptional regulator%2C LysR family	1.03889	0.0218357	0.383229	0.181036	-0.524988	0.482371
RSP_0795	RSP_0795	hypothetical protein	0.634509	0.219236	-0.215339	0.592943	-0.703834	0.189046
RSP_0796	cobQ	adenosylcobyric acid synthase (glutamine-hydrolysing)	0.368985	0.902865	-0.758019	0.00874195	-0.854885	0.634494
RSP_0797	gltX1	glutamyl-tRNA synthetase	-0.17968	0.0362129	0.0577007	0.57059	0.0934226	0.912062
RSP_0798	RSP_0798	Neutral zinc metallopeptidase	-0.00534296	0.207794	0.495076	0.0621486	0.11018	0.0010382
RSP_0799	RSP_0799	Zn-dependent hydrolase%2C glyoxylase	-1.62482	0.000604384	-2.42589	1.56424e-05	1.55047	1.19415e-06
RSP_0800	RSP_0800	hypothetical protein	1.972	0.0617805	0.062562	0.668443	-1.01474	0.0279565
RSP_0801	RSP_0801	deacetylase / putative acetylpolyamine aminohydrolase	0.817011	0.0666025	-0.549042	0.0574368	-0.591036	8.88041e-05
RSP_0802	RSP_0802	dipeptidase AC	0.809124	0.0919758	0.216755	0.257663	-0.724199	0.0114864
RSP_0803	DppF	ABC dipeptide transporter%2C ATPase subunit DppF	0.922935	0.0433868	0.472445	0.086092	-1.51163	0.00143669
RSP_0804	DppD	ABC dipeptide transporter%2C ATPase subunit DppD	1.01626	0.0230375	0.323735	0.188009	-1.71875	0.203695
RSP_0805	DppC	ABC dipeptide transporter%2C inner membrane subunit DppC	1.10728	0.0237906	-0.0911373	0.936388	-1.85621	0.0160871
RSP_0806	DppB	ABC dipeptide transporter%2C inner membrane subunit DppB	0.472806	0.539442	0.396318	0.0732269	-0.790701	0.0110985
RSP_0807	DdpA	ABC dipeptide transporter%2C substrate-binding subunit DdpA	0.0115869	0.194817	0.469524	0.0905314	-0.308418	0.0195137
RSP_0809	RSP_0809	nitroreductase	0.875205	0.295016	0.124017	0.560651	-0.163765	0.268046
RSP_0810	RSP_0810	uncharacterized protein involved in cysteine biosynthesis	0.126577	0.638729	-1.00723	0.00252846	-1.58274	0.167851
RSP_0811	RSP_0811	putative secreted protein	0.486882	0.696257	-0.472628	0.240783	-1.12826	0.830351
RSP_0812	RSP_0812	methylmalonyl-CoA epimerase	0.135611	0.401298	-0.147718	0.705066	-0.16308	0.0302591
RSP_0813	RSP_0813	Response regulator receiver protein	0.415037	0.98291	-0.996388	0.624238	-1.17492	0.0902567
RSP_0814	RSP_0814	Acetyltransferase	0.617655	0.648531	0.51999	0.0246227	0.840924	0.160179
RSP_0815	aspS	aspartyl-tRNA synthetase	0.0955659	0.283944	0.0120435	0.718875	0.0329381	0.955826
RSP_0816	RSP_0816	Putative aminotransferase%2C class IV	0.51028	0.810391	0.739993	0.0210599	0.0923698	0.0840563
RSP_0817	RSP_0817	aminodeoxychorismate synthase%2C subunit I	-0.066486	0.15989	0.239254	0.205204	-0.27121	0.00686754
RSP_0818	carB	carbamoyl-phosphate synthase large subunit	-0.15713	0.0463934	0.354133	0.053719	0.348914	0.354519
RSP_0819	rhlE2	DEAD/DEAH box helicase	-0.744188	0.0104114	0.385486	0.377607	0.438655	0.336644
RSP_0820	RSP_0820	Putative cytochrome B561	-0.157924	0.182015	-0.399119	0.723848	-2.91174	0.0479749
RSP_0821	RSP_0821	Esterase/lipase/thioesterase	0.718468	0.171746	-0.589465	0.0488558	-0.468597	5.08096e-05
RSP_0822	RSP_0822	hypothetical protein	0.521307	0.520212	0.702186	0.0117443	-0.0688299	0.00397332
RSP_0823	SHMT	serine hydroxymethyltransferase protein	0.182311	0.571608	-0.106863	0.869393	-0.252311	0.0508901
RSP_0824	pth	peptidyl-tRNA hydrolase	0.567431	0.429445	-0.286389	0.232301	-0.423676	0.0986651
RSP_0825	ppnk	putative inorganic polyphosphate/ATP-NAD kinase	0.496313	0.484527	-0.687911	0.0222154	-0.996651	0.929447
RSP_0826	RSP_0826	putative enzyme involved in biosynthesis of extracellular polysaccharides	0.6197	0.199336	-0.527375	0.0806351	-1.18519	0.683598
RSP_0827	RSP_0827	50S ribosomal protein L25/general stress protein Ctc	-0.613844	0.00360142	-0.848356	0.00699217	0.129954	0.00365252
RSP_0828	RSP_0828	Major facilitator superfamily (MFS) transporter	0.392056	0.950984	0.121217	0.630018	-1.43504	0.16019
RSP_0829	lctB	Lactate dehydrogenase	0.266244	0.810898	-0.413419	0.218563	-0.329634	0.0291915
RSP_0830	RSP_0830	CBS-domain-containing membrane protein	0.597934	0.58166	0.214992	0.331169	-0.37615	0.388819
RSP_0831	trpA	tryptophan synthase%2C alpha chain	-0.0504015	0.110725	-0.164377	0.615692	-0.388537	0.000250408
RSP_0832	RSP_0832	Putative GTP-binding protein	0.373911	0.861714	-0.245061	0.413384	-0.29376	0.00574518
RSP_0834	xanB	mannose-6-phosphate isomerase / mannose-1-phosphate guanylyltransferase	0.222833	0.746181	0.200012	0.223184	-0.573717	0.00013277
RSP_0835	manB	phosphomannomutase	0.747303	0.138301	0.331136	0.160659	-0.495736	0.00578744
RSP_0836	RSP_0836	Putative flavoprotein	1.24353	0.104673	-0.113015	0.890698	-1.10589	0.0860226
RSP_0837	RSP_0837	hypothetical protein	1.48578	0.00354713	0.175043	0.349404	-1.01111	0.565323
RSP_0838	RSP_0838	DNA polymerase III%2C delta subunit	0.574412	0.343939	0.252775	0.278231	-0.159596	0.561373
RSP_0839	RSP_0839	putative secreted periplasmic protein	0.396666	0.780738	0.141479	0.285864	-0.166959	0.060333
RSP_0840	leuS	leucyl-tRNA synthetase	0.0388667	0.182775	0.086323	0.49827	-0.0372099	0.340483
RSP_0841	RSP_0841	protein of unknown function (DUF3576)	-0.14871	0.060014	0.0364835	0.665457	0.0820304	0.179304
RSP_0842	RSP_0842	putative porin	0.36768	0.965476	0.391571	0.294359	0.0684912	0.0169346
RSP_0844	RSP_0844	pyridoxal phosphate enzyme%2C YggS family	0.28648	0.874597	0.21456	0.456053	-0.55828	0.104189
RSP_0845	RSP_0845	L%2CD-transpeptidase family protein	0.505483	0.773183	-0.271054	0.609547	0.340487	0.271966
RSP_0846	ribA	GTP cyclohydrolase II	0.250067	0.822561	-0.384285	0.145283	0.22598	0.001591
RSP_0847	RSP_0847	two component transcriptional regulator%2C winged helix family	-5.16017	5.93217e-07	-4.33693	1.13017e-06	0.491621	9.0965e-07
RSP_0848	xthA1	Exodeoxyribonuclease III	0.0442682	0.196304	-0.160406	0.644961	-0.00311085	0.003724
RSP_0850	RSP_0850	hypothetical protein	0.73746	0.128542	-3.26216	8.12214e-06	-4.04502	0.276796
RSP_0851	RSP_0851	Putative transporter%2C AEC family	0.239406	0.87292	-0.117554	0.838735	-0.750895	0.150725
RSP_0852	fghA	S-formylglutathione hydrolase	0.131672	0.370023	-0.203498	0.593159	0.0636723	0.0166179
RSP_0853	RSP_0853	hypothetical protein	1.23416	0.0708484	-0.297573	0.425149	-0.44368	0.00271492
RSP_0854	RSP_0854	ornithine cyclodeaminase	0.340588	0.979898	-0.346614	0.21202	-0.334261	0.22451
RSP_0855	RSP_0855	hypothetical protein	2.45275	0.15859	-0.299976	0.410011	-1.59294	0.435007
RSP_0856	btaA	S-adenosylmethionine-diacylglycerol 3-amino-3-carboxypropyl transferase	1.12964	0.709238	-0.0665097	0.909218	-0.484717	0.309777
RSP_0857	btaB	S-adenosylmethionine-diacylgycerolhomoserine-N- methyltransferase	1.50967	0.70086	-0.105778	0.956244	-2.90095	0.0458036
RSP_0858	RSP_0858	Putative transporter%2C RhaT family%2C DMT superfamily	0.0586539	0.26832	-0.0898505	0.974509	-0.0449875	0.945597
RSP_0859	leuB	3-isopropylmalate dehydrogenase	-0.000967627	0.196304	-0.332213	0.215969	-0.301324	1.78627e-05
RSP_0860	RSP_0860	hypothetical protein	1.19265	0.0755469	-0.0905531	0.969393	-1.80283	0.776431
RSP_0861	RSP_0861	putative transmembrane hypothetical protein	1.49858	0.00425677	-0.742413	0.0579907	-2.4827	7.80536e-05
RSP_0862	leuD	3-isopropylmalate dehydratase small subunit	-0.232995	0.0310569	0.100035	0.523384	0.502536	0.0523174
RSP_0863	leuC	3-isopropylmalate dehydratase large subunit	-0.0332605	0.104409	0.114282	0.463216	0.282738	0.0118846
RSP_0864	RSP_0864	SOUL heme-binding protein	0.56884	0.402774	-0.119121	0.89202	-0.916118	0.1472
RSP_0865	RSP_0865	iojap-like ribosome-associated protein	ND	ND	0.369948	0.163863	0.274991	0.0963619
RSP_0866	RSP_0866	23S rRNA (pseudouridine(1915)-N(3))-methyltransferase RlmH	1.28055	0.1315	0.228511	0.303762	-0.39582	0.635974
RSP_0867	rnhA	ribonuclease H	-0.308454	0.046582	0.878942	0.0188562	1.36886	0.00259967
RSP_0868	RSP_0868	putative transcriptional regulator	1.17723	0.272813	0.239067	0.159459	-1.29878	0.00111701
RSP_0869	osp	response regulator receive protein	0.340067	0.855433	-0.0714566	0.970469	-1.01739	0.0116701
RSP_0870	RSP_0870	hypothetical protein	0.490277	0.532364	0.620602	0.0182641	-0.543595	0.114336
RSP_0871	patB	putative aminotransferase	0.626727	0.204291	-0.159575	0.684511	0.116102	0.089525
RSP_0872	def1	peptide deformylase	-0.0765272	0.0900729	-0.278769	0.305726	0.157454	0.385918
RSP_0873	RSP_0873	N-formylmethionyl tRNA deformylase	0.00500033	0.415286	-0.0871113	0.946206	-0.254948	0.246182
RSP_0874	RSP_0874	Formylmethionine deformylase	0.119962	0.472319	-0.0896216	0.926227	-0.121815	0.00357023
RSP_0875	fmt	methionyl-tRNA formyltransferase	-0.00668805	0.255088	-0.016704	0.876737	-0.544725	0.434372
RSP_0876	RSP_0876	condensin subunit Smc	0.734567	0.0916754	0.024907	0.811193	-0.313607	0.00130448
RSP_0877	RSP_0877	Putative transporter%2C RhaT family%2C DMT superfamily	0.338869	0.927959	-0.671637	0.211663	-1.13426	0.865439
RSP_0878	RSP_0878	putative acetyltransferase protein	1.40207	0.0303226	-0.849267	0.0220018	-1.79186	0.0150626
RSP_0879	RSP_0879	hypothetical protein	0.421958	0.80405	-1.05982	0.0113389	-1.49002	0.504519
RSP_0880	dadA2	putative oxidoreductase%2C possibly D-amino acid oxidase protein	0.511534	0.619486	-0.272105	0.449654	-0.687551	0.399081
RSP_0881	RSP_0881	Putative soluble lytic transglycosylase	0.109068	0.663099	-0.846554	0.0160118	1.05604	2.24359e-05
RSP_0883	RSP_0883	SsrA-binding protein	-0.411224	0.0189351	-0.311875	0.00134248	0.239036	0.939498
RSP_0885	SseA	Thiosulfate sulfurtransferase%2C Rhodanese	-0.0149512	0.183178	-0.435839	0.0597058	-0.243609	0.0120762
RSP_0886	TyrB	aromatic amino acid aminotransferase apoenzyme	0.13093	0.351227	-0.462011	0.0421709	-0.311922	0.137571
RSP_0887	MrcB	Glycosyl transferase%2C family 51	0.828938	0.0343715	-0.20942	0.474067	-0.762548	0.172683
RSP_0888	amtB	ammonium transporter	0.254676	0.808351	-0.554546	0.0755905	-0.388139	0.963743
RSP_0889	glnK	nitrogen regulatory protein P-II family	0.184167	0.725723	-0.466233	0.413413	-0.584494	0.0551916
RSP_0890	RSP_0890	putative yrbC precursor	-0.741114	0.00222706	-1.1424	0.000694271	2.46875	0.00165301
RSP_0891	vacJ	putative lipoprotein	-0.0559367	0.111237	-1.01785	0.0024407	-0.978255	0.109847
RSP_0892	RSP_0892	ABC protein toxin exporter%2C fused ATPase and inner membrane domain protein	0.401756	0.675889	-0.226016	0.397356	-0.33178	0.00455181
RSP_0893	RSP_0893	RTX secretion protein D%2C HlyD family	0.355716	0.915031	0.140228	0.397356	0.0678553	0.0291915
RSP_0894	RSP_0894	putative translation initiation inhibitor%2C yjgF family	0.628288	0.231141	-0.704114	0.0282699	-1.04039	0.211865
RSP_0895	RSP_0895	phosphodiesterase	1.11898	0.179537	-0.382852	0.170458	-0.55261	0.811813
RSP_0896	RSP_0896	hypothetical protein	0.539124	0.602608	0.185455	0.364344	-0.152251	0.822948
RSP_0897	RSP_0897	Glutathione S-transferase	0.567254	0.385005	-0.408415	0.18011	-0.989863	0.510015
RSP_0898	DCOHM	4a-hydroxytetrahydrobiopterin dehydratase	0.533027	0.400557	-0.828715	0.00929455	-1.73734	0.0298633
RSP_0899	RSP_0899	thiol peroxidase (atypical 2-Cys peroxiredoxin)	0.483902	0.469575	-0.976952	0.00667601	-1.4769	0.0348463
RSP_0900	RSP_0900	FAD-dependent pyridine nucleotide-disulfide oxidoreductase	0.304748	0.996771	-0.719784	0.0143475	-0.125874	0.00760858
RSP_0901	RSP_0901	N-6 Adenine-specific DNA methylase	0.430945	0.891403	-0.592865	0.178445	-0.206514	0.0649672
RSP_0902	RSP_0902	Hydrolase%2C haloacid dehalogenase-like hydrolase	0.505311	0.658983	-0.47187	0.172643	0.174454	0.00190533
RSP_0903	RSP_0903	Catalase	0.19941	0.746181	-0.439957	0.202369	-0.173856	0.0873667
RSP_0904	sitA	ABC Mn+2/Fe+2 transporter%2C periplasmic substrate-binding protein SitA	0.507845	0.619745	-6.42908	2.87346e-06	-6.43641	0.879471
RSP_0905	sitB	ABC Mn+2/Fe+2 transporter%2C ATPase subunit SitB	0.668833	0.256395	-6.16626	7.22341e-07	-6.29309	0.886016
RSP_0906	sitC	ABC Mn+2/Fe+2 transporter%2C inner membrane subunit SitC	0.054713	0.293048	-6.37538	1.13017e-06	-6.34254	0.399987
RSP_0907	dctR	two component transcriptional regulator%2C LuxR family	1.14328	0.181351	-0.0893574	0.910095	-0.743841	0.495431
RSP_0908	sitD	ABC Mn+2/Fe+2 transporter%2C inner membrane subunit SitD	0.20704	0.851847	-6.02179	2.78062e-07	-6.18401	0.29766
RSP_0909	dctS	PAS/PAC sensor signal transduction histidine kinase	0.739005	0.0800195	-0.0382144	0.913772	-0.916985	0.171461
RSP_0910	dctP	TRAP-T family transporter%2C C4-dicarboxylate-binding protein DctP	-0.186644	0.10593	1.85225	0.000980889	2.36446	0.0233041
RSP_0912	dctM	TRAP-T family C4-dicarboxylate transporter%2C DctM (12TMs) subunit	-0.0488863	0.178574	1.40658	0.00286013	1.28515	0.043941
RSP_0913	crt	Enoyl-CoA hydratase	1.39705	0.0709164	-0.00946968	0.893585	-0.594051	0.0917457
RSP_0914	RSP_0914	Short-chain dehydrogenase/reductase SDR	0.37012	0.859789	0.318212	0.178157	0.216413	0.316424
RSP_0915	RSP_0915	hypothetical protein	-0.108186	0.124885	-0.464059	0.059268	1.43258	0.000573447
RSP_0916	pmbA	microcin-processing peptidase 1	0.475006	0.822312	-0.508558	0.0747095	0.45557	0.000145032
RSP_0917	RSP_0917	3'(2')%2C5'-bisphosphate nucleotidase CysQ	0.418821	0.827083	-0.203071	0.522622	0.190682	0.0109974
RSP_0918	RSP_0918	hypothetical protein	0.917619	0.590703	-1.25755	0.00464381	-0.981558	0.173675
RSP_0919	RSP_0919	Short-chain dehydrogenase/reductase SDR	0.124275	0.729019	0.219365	0.542789	-0.651984	0.957454
RSP_0920	exbB	outer membrane transport energization protein ExbB	-0.109269	0.207009	-1.95433	0.000521964	-2.70762	0.634033
RSP_0921	exbD	outer membrane transport energization protein ExbD	0.00743143	0.384637	-0.953754	0.0111674	-1.31141	0.765441
RSP_0922	RSP_0922	outer membrane transport energization protein TonB	0.322953	0.995524	-0.51355	0.141341	-1.17766	0.0781655
RSP_0923	map1	methionine aminopeptidase%2C type I	0.284106	0.850739	-0.156258	0.710814	0.144323	0.860838
RSP_0924	cinA1	putative nucleotide-utilizing enzyme/competence-damage associated protein	0.245603	0.800487	-0.201451	0.45868	-0.321879	0.425693
RSP_0925	yobR	Putative acetyl transferase	3.27673	0.0182858	-0.248267	0.605619	-1.12755	0.00253585
RSP_0926	RSP_0926	OmpA/MotB family protein	0.937265	0.0853116	0.143006	0.63416	-0.546466	0.129126
RSP_0927	lyrS	transcriptional regulator%2C LysR family	0.375038	0.852086	-1.12331	0.00272961	-1.97247	0.195035
RSP_0928	RSP_0928	hypothetical protein	0.247164	0.937362	-1.07748	0.0114038	-1.07508	0.00196475
RSP_0929	accD	acetyl-CoA carboxylase subunit beta	-0.21873	0.0418376	-0.375402	0.115107	0.236532	0.000287724
RSP_0930	folC	Folylpolyglutamate synthetase	0.199005	0.651811	0.0392938	0.660104	0.387949	0.93349
RSP_0931	ialA	NUDIX hydrolase	-0.52994	0.00547277	-0.125054	0.846392	1.18118	0.0125848
RSP_0932	ctpA	Peptidase family S41	-0.350335	0.0174068	-0.166248	0.713718	1.54286	7.03256e-05
RSP_0933	RSP_0933	membrane-bound metallopeptidase	-1.3344	0.00186841	0.273061	0.102517	1.41272	0.000755274
RSP_0934	gpmI	2%2C3-bisphosphoglycerate-independent phosphoglycerate mutase	-0.0899242	0.109178	-0.066234	0.977486	0.222237	0.0546281
RSP_0935	RSP_0935	MiaB-like Radical SAM protein	0.860599	0.129936	-0.0337325	0.922949	-0.0492388	0.70647
RSP_0936	dapF	diaminopimelate epimerase	0.631304	0.272495	0.425297	0.0724197	0.179813	0.951817
RSP_0937	RSP_0937	Alpha amylase%2C catalytic subdomain protein	-0.280273	0.0510505	-0.404472	0.182832	-0.0634553	0.000164242
RSP_0938	RSP_0938	hypothetical protein	0.143143	0.728147	-0.263981	0.784055	2.36213	1.42789e-05
RSP_0939	RSP_0939	hypothetical protein	0.668191	0.199336	-0.294467	0.304038	-0.41924	0.0213618
RSP_0940	RSP_0940	ABC transporter%2C periplasmic substrate binding protein	0.561734	0.395484	0.176429	0.412649	-0.233658	0.71845
RSP_0941	RSP_0941	ABC transporter%2C ATPase subunit	1.43289	0.0262148	0.458794	0.0730384	-0.27914	0.0212923
RSP_0942	RSP_0942	ABC transporter%2C inner membrane subunit	-0.246882	0.0469035	0.523509	0.13639	0.441208	0.0199666
RSP_0943	yhxA	putative adenosylmethionine-8-amino-7-oxononanoate aminotransferase	0.00997736	0.174563	ND	ND	0.0740828	0.02992
RSP_0944	purU	formyltetrahydrofolate deformylase	-0.236558	0.0507616	-0.205073	0.640554	0.0491118	0.0130628
RSP_0945	RSP_0945	Major facilitator superfamily (MFS) transporter	0.688517	0.255828	-0.624781	0.0981294	-0.162149	0.735536
RSP_0946	RSP_0946	putative DNA topoisomerase I protein	0.895982	0.430874	-0.862427	0.177558	-0.364782	0.0176419
RSP_0947	RSP_0947	Protein of unknwon function (DUF3008)	0.253161	0.856995	-0.286213	0.692568	0.412768	0.0649476
RSP_0948	otsA	trehalose 6-phosphate synthase	0.622065	0.195914	-0.286327	0.428152	-1.08117	0.00105052
RSP_0949	ostB	trehalose 6-phosphatase	0.329453	0.971163	-0.505608	0.145396	-0.936772	0.415055
RSP_0950	RSP_0950	Arginine utilization protein RocB	0.874498	0.228162	-0.2825	0.491241	0.957752	0.00445544
RSP_0952	RSP_0952	Transglutaminase-like protein	0.861146	0.136041	-0.247439	0.511734	-1.1381	0.489593
RSP_0953	RSP_0953	hypothetical protein	1.33846	0.013765	0.0507024	0.64468	-0.588584	0.486684
RSP_0954	RSP_0954	Transglutaminase-like domain protein	0.410676	0.642524	-0.0827493	0.919147	-0.639249	0.316242
RSP_0955	RSP_0955	5'-nucleotidase	0.218412	0.630021	-0.056477	0.98652	0.283398	0.283466
RSP_0956	RSP_0956	hypothetical protein	0.0634091	0.332765	-0.247748	0.624517	0.110547	0.028342
RSP_0957	pyrD	dihydroorotate oxidase A	1.16104	0.117822	-0.0638287	0.979456	-0.641728	0.819334
RSP_0958	RSP_0958	transcriptional regulator%2C AsnC family	-0.025722	0.340434	0.234552	0.188743	-0.274924	0.0991757
RSP_0959	RSP_0959	ATPase	0.941419	0.0647198	0.459947	0.0251543	0.227502	0.728149
RSP_0960	RSP_0960	crotonyl-CoA carboxylase/reductase	0.0859005	0.282955	-0.461409	0.202652	-0.0867203	0.0743496
RSP_0961	MeaA	(R)-ethylmalonyl-CoA mutase	0.378917	0.852086	-0.449923	0.171096	-0.742648	0.056993
RSP_0962	RSP_0962	Dihydrolipoamide dehydrogenase	-0.238116	0.0236833	-0.226202	0.389348	0.00634422	0.491633
RSP_0963	RSP_0963	Inner membrane protein	-0.00293599	0.199381	-0.917456	0.0351367	-0.565531	0.100902
RSP_0964	sucB	2-oxoglutarate dehydrogenase E2 component	-0.186307	0.0302216	-0.256214	0.422962	-0.0790966	0.638499
RSP_0965	sucA	2-oxoglutarate dehydrogenase subunit E1	-0.35879	0.0137493	-0.0422175	0.936976	0.332228	0.000127987
RSP_0966	sucD	Succinyl-CoA synthetase%2C alpha subunit	-0.252233	0.0162153	-0.454084	0.105095	-0.150492	0.115978
RSP_0967	sucC	succinyl-CoA synthetase (ADP-forming) beta subunit	-0.157531	0.064612	-0.154631	0.706569	0.229492	0.594208
RSP_0968	mdh	malate dehydrogenase (NAD)	-0.149731	0.0352119	-1.0567	0.002839	-0.630671	0.946101
RSP_0969	RSP_0969	putative integral membrane protein	0.243992	0.886557	-0.350698	0.367305	-0.424095	0.126573
RSP_0970	RSP_0970	(3S)-malyl-CoA thioesterase	-0.0878778	0.0934006	-1.13215	0.00379485	-0.633889	0.498278
RSP_0971	RSP_0971	hypothetical protein	0.0685913	0.300727	-0.0950691	0.94292	0.0544649	0.376541
RSP_0972	RSP_0972	putative conserved small protein	0.518899	0.734504	-0.0958421	0.914897	0.147502	0.0963619
RSP_0973	RSP_0973	L-erythro-3-methylmalyl-CoA dehydratase	0.232244	0.851818	-0.402918	0.190149	-0.34926	0.0296304
RSP_0974	RSP_0974	succinate dehydrogenase subunit C	-0.0500996	0.172665	-0.084649	0.979456	0.0685761	0.012686
RSP_0975	RSP_0975	succinate dehydrogenase subunit D	-0.214092	0.0601454	-0.0903934	0.955361	0.674983	0.547264
RSP_0976	sdhA	succinate dehydrogenase subunit A	-0.126501	0.0670761	0.282331	0.251041	0.640814	0.0369032
RSP_0977	RSP_0977	hypothetical protein	0.548132	0.854727	0.701399	0.0516277	0.610963	0.0445158
RSP_0978	RSP_0978	hypothetical protein	-0.506279	0.043722	1.50851	0.00793152	1.19602	0.00257882
RSP_0979	sdhB	succinate dehydrogenase catalytic subunit	-0.407803	0.0127801	0.26565	0.280812	0.616235	0.0237327
RSP_0981	RSP_0981	transcriptional regulator%2C GntR family	0.298377	0.949222	-0.775408	0.054108	-0.975458	0.645955
RSP_0982	RSP_0982	zinc metallopeptidase-like protein	0.13887	0.589093	-0.586813	0.145376	-0.924842	0.239615
RSP_0983	RSP_0983	TIGR02300 family protein	-0.302882	0.0207397	-0.734407	0.00661079	-0.451314	0.00458017
RSP_0985	RSP_0985	Adenine deaminase	0.54055	0.344307	-0.179274	0.545842	-0.50658	0.291814
RSP_0986	RSP_0986	fructokinase	1.03863	0.0393994	0.65359	0.0289102	-0.297498	0.948736
RSP_0987	RSP_0987	Putative transporter%2C RarD family%2C DMT superfamily	0.385941	0.776825	-0.832114	0.0130816	-1.07348	0.0160628
RSP_0988	RSP_0988	fructose ABC transporter ATP-binding protein%3Bribose ABC transporter ATP-binding protein%3Bmannose ABC transporter ATP-binding protein	0.940355	0.0226913	2.67344	8.89176e-05	1.47371	0.0437659
RSP_0989	RSP_0989	mannose ABC transporter membrane protein%3Bribose ABC transporter membrane protein%3Bfructose ABC transporter membrane protein	1.14801	0.0079803	2.53014	0.000200201	1.45076	0.802288
RSP_0990	RSP_0990	ribose-binding protein%3Bmannose-binding protein%3Bfructose-binding protein	0.87943	0.0383739	2.64908	0.000540622	1.80954	0.0650387
RSP_0991	RSP_0991	Putative transcriptional regulator%2C ROK family	1.86827	0.000697628	1.27603	0.00129754	0.0367387	0.0099794
RSP_0992	phaA/B	multisubunit potassium/proton antiporter%2C PhaA subunit%3B multisubunit potassium/proton antiporter%2C PhaB subunit (TC 2.A.63.1.1)	0.0179566	0.175332	-0.0523298	0.959962	-0.0138219	0.217603
RSP_0993	phaC	multisubunit potassium/proton antiporter%2C PhaC subunit	0.0477842	0.313527	0.718973	0.0413478	0.215482	0.00222117
RSP_0994	phaD	multisubunit potassium/proton antiporter%2C PhaD subunit	0.459857	0.583329	-0.329631	0.390799	-0.832	0.0126941
RSP_0995	phaE	multisubunit potassium/proton antiporter%2C PhaE subunit	-0.136996	0.105827	0.436561	0.0820189	0.438559	0.791862
RSP_0996	phaF	multisubunit potassium/proton antiporter%2C PhaF subunit	0.389334	0.819018	-0.106021	0.92329	0.0270005	0.737742
RSP_0997	phaG	multisubunit potassium/proton antiporter%2C PhaG subunit	-0.186464	0.0386179	-0.0939794	0.912028	0.176991	0.0101009
RSP_0998	nhaD	sodium/proton antiporter%2C NhaD family	-0.0115987	0.166196	-0.289052	0.316729	-0.291346	0.0147659
RSP_0999	RSP_0999	putative transcriptional regulator	0.153183	0.545326	-0.546188	0.0854846	1.3724	4.48043e-05
RSP_1000	RSP_1000	hypothetical protein	-1.64459	0.00186841	-2.06735	8.80604e-05	2.47578	5.87048e-06
RSP_1001	RSP_1001	uracil-DNA glycosylase%2C family 4	ND	ND	0.102179	0.437786	-0.139217	0.897713
RSP_1002	pyrB	aspartate carbamoyltransferase	-0.536402	0.00978293	-0.141323	0.80886	0.735071	0.00462188
RSP_1003	pyrC1	Dihydroorotase-related cyclic amidohydrolase	0.698482	0.147533	0.0522489	0.684511	-0.211864	0.83839
RSP_1004	RSP_1004	acyl-phosphate glycerol-3-phosphate acyltransferase	0.557002	0.492234	0.046349	0.702685	-0.387555	0.497278
RSP_1005	gshA	putative glutathione synthetase	0.561749	0.338028	-0.460276	0.0757784	-0.641407	0.000210013
RSP_1006	RSP_1006	hypothetical protein	1.10801	0.045811	-0.808026	0.0499953	-1.33904	0.548525
RSP_1007	RSP_1007	16S rRNA (uracil(1498)-N(3))-methyltransferase	0.257812	0.895979	-0.632523	0.0205734	-0.723487	0.122542
RSP_1008	RSP_1008	4-hydroxybenzoate octaprenyltransferase	0.361836	0.95481	-0.854666	0.00818982	-0.736845	0.0228836
RSP_1009	RSP_1009	putative outer membrane protein%2C OmpA family	0.779458	0.1077	-0.798152	0.0143045	-0.505987	0.321773
RSP_1010	RSP_1010	putative esterase/lipase/thioesterase	0.741374	0.272813	-0.527706	0.0595768	-1.4841	0.000311547
RSP_1011	RSP_1011	hypothetical protein	0.170911	0.663741	-0.682817	0.112837	0.522979	0.0641605
RSP_1012	gabD4	succinate semialdehyde dehydrogenase	0.349405	0.930612	-0.400495	0.0837731	0.0730677	0.0846516
RSP_1013	RSP_1013	putative Hemolysin	0.724351	0.259298	-0.673638	0.0134848	-0.773768	0.47386
RSP_1014	RSP_1014	sigma24	-0.36966	0.212153	-0.383762	0.183804	2.07621	0.000119566
RSP_1015	RSP_1015	Putative membrane protein with von Willebrand (VWA) domain	-0.467414	0.0299054	-0.776969	0.00526838	1.89144	2.50663e-05
RSP_1016	RSP_1016	small heat shock protein	-1.01979	0.00186841	-1.42779	0.00761669	0.258219	0.000261422
RSP_1017	RSP_1017	V8-like Glu-specific endopeptidase	1.02732	0.356566	-0.114889	0.925795	-0.594719	0.0143413
RSP_1018	RSP_1018	Glycolate oxidase iron-sulfur subunit	0.636292	0.196855	-0.0287738	0.904761	-0.517702	0.0417503
RSP_1019	RSP_1019	putative glycolate oxidase subunit protein	0.684242	0.479069	-0.0932411	0.930336	-0.88781	0.77435
RSP_1020	glcD	putative glycolate oxidase subunit protein	0.407059	0.79945	-0.149448	0.747473	-0.337767	0.500565
RSP_1021	RSP_1021	hypothetical protein	1.02519	0.0239488	-0.365181	0.141288	-0.956836	0.450476
RSP_1022	RSP_1022	N-terminal double-transmembrane domain-containing protein	-0.0957215	0.147015	-0.351143	0.2153	1.36717	0.00826313
RSP_1023	RSP_1023	hypothetical protein	0.0938731	0.618013	0.0637152	0.589414	2.11276	9.9318e-06
RSP_1024	RSP_1024	Putative MoxR family protein	-0.556499	0.00613481	-0.84308	0.00379485	0.852082	9.07799e-05
RSP_1025	RSP_1025	hypothetical protein	0.439045	0.60498	0.18878	0.316296	-0.724629	0.0337013
RSP_1026	RSP_1026	Protein of unknown function (DUF2798)	2.43696	0.058089	0.24044	0.400772	-1.16264	0.194456
RSP_1027	RSP_1027	hypothetical protein	0.832435	0.153704	-0.598514	0.0749881	-0.0844893	0.0748572
RSP_1028	RSP_1028	DNA polymerase I	-0.120421	0.0559184	-0.0917601	0.900009	0.438058	6.79359e-05
RSP_1029	RSP_1029	putative Histidine triad (HIT) protein	0.153704	0.543068	-1.18101	0.000347328	-1.08599	0.491768
RSP_1030	RSP_1030	putative pfkB family carbohydrate kinase	-0.0389382	0.155763	-0.302594	0.307252	-0.502814	0.138306
RSP_1031	RSP_1031	endonuclease III%3B DNA-(apurinic or apyrimidinic site) lyase	0.152176	0.597157	0.00741983	0.813619	0.241089	0.879835
RSP_1032	RSP_1032	putative O6-methylguanine-DNA methyltransferase	0.53326	0.638729	-0.196914	0.664938	-0.767337	0.475559
RSP_1033	RSP_1033	OmpA family protein	0.448372	0.830303	-0.737522	0.0503937	1.12683	0.00122813
RSP_1035	atpF	FoF1 ATP synthase%2C subunit B	-0.352762	0.0135863	-0.466634	0.0885638	-0.405412	0.211672
RSP_1036	atpX	FoF1 ATP synthase%2C subunit B	0.171226	0.566396	-0.0496296	0.970469	-0.0273258	0.0481942
RSP_1037	atpE	ATP synthase F0 subcomplex C subunit	0.123905	0.565768	0.67366	0.0191706	-0.15249	0.00223806
RSP_1038	atpB	ATP synthase F0 subcomplex A subunit	-0.486162	0.0115048	-0.455996	0.0955782	-0.0507061	0.00968892
RSP_1039	atpI	FoF1 ATP synthase%2C subunit I	0.00912191	0.182775	-0.569439	0.0989004	-0.368681	0.324099
RSP_1040	RSP_1040	transcriptional regulator%2C ArsR family	0.289113	0.964249	-0.621841	0.0503492	-0.478575	0.000338193
RSP_1041	RSP_1041	malonyl-CoA synthase	0.484966	0.601537	0.392427	0.0641072	0.28587	0.0809277
RSP_1042	RSP_1042	ATPase involved in chromosome partitioning	0.756814	0.145868	-0.161664	0.74683	0.076933	0.0503348
RSP_1043	rpmE	LSU ribosomal protein L31P	-0.561803	0.00707966	-0.619962	0.0547461	-0.0490414	0.465257
RSP_1044	rplS	LSU ribosomal protein L19P	-0.227663	0.0237711	-0.423016	0.284727	0.0796129	0.42617
RSP_1045	trmD	tRNA (Guanine37-N(1)-) methyltransferase	-0.606734	0.00462716	0.0254008	0.787958	0.914088	0.00504806
RSP_1046	RSP_1046	hypothetical protein	1.38408	0.0112786	-0.329988	0.309194	-2.08936	0.423503
RSP_1047	rimM	16S rRNA processing protein RimM	-0.394602	0.0330853	-0.538212	0.205801	-0.860623	0.0255598
RSP_1048	rpsP	SSU ribosomal protein S16P	-0.790786	0.00638543	0.010247	0.837086	0.211483	0.0460876
RSP_1049	pheAa	chorismate mutase	-0.936061	0.00438717	0.369286	0.37641	0.744561	0.777635
RSP_1050	RSP_1050	Acetyltransferase (GNAT) family	0.676809	0.584476	-0.0168637	0.93977	-1.05229	0.040989
RSP_1051	RSP_1051	acetyltransferase%2C ribosomal protein N-acetylase	0.972569	0.241977	0.23797	0.353352	-0.0297535	0.45758
RSP_1052	RSP_1052	putative Acetyltransferase	1.05501	0.0997485	-0.428578	0.393159	-0.649907	0.522562
RSP_1053	ffh	signal recognition particle subunit FFH/SRP54 (srp54)	-0.358821	0.012678	-0.0901613	0.897093	0.386531	0.00143776
RSP_1055	RSP_1055	transcriptional regulator%2C LysR family	0.456286	0.612715	-0.655907	0.0279599	-1.27598	0.223367
RSP_1056	RSP_1056	periplasmic sensor signal transduction histidine kinase	-2.04133	0.00351037	ND	ND	0.178098	0.0439699
RSP_1057	merA1	Putative mercuric reductase protein	-0.770962	0.00707966	-0.544081	0.0510806	0.0694784	0.0281837
RSP_1058	RSP_1058	hypothetical protein	-0.251025	0.324924	-1.12405	0.00383979	-0.0175143	3.20876e-05
RSP_1059	rpmH	LSU ribosomal protein L34P	0.517699	0.570369	-0.739533	0.0499693	-1.96053	0.0658703
RSP_1060	rnpA	Ribonuclease P protein component	1.95977	0.174563	-0.532278	0.117451	-1.58002	0.000462579
RSP_1061	RSP_1061	hypothetical protein	0.879971	0.539904	-0.70762	0.0945159	-1.4049	0.00362258
RSP_1062	RSP_1062	ATPase of the PP superfamily	0.164202	0.543931	-0.220389	0.463379	-0.213996	0.396897
RSP_1063	RSP_1063	diguanylate cyclase/phosphodiesterase	0.76276	0.319282	-0.286874	0.679984	-1.06548	0.764254
RSP_1064	RSP_1064	protein translocase subunit yidC	-0.381047	0.0107009	-0.13632	0.751888	0.595466	0.00126305
RSP_1065	RSP_1065	putative Fe-S protein	0.773186	0.214201	0.393561	0.166464	0.189506	0.173069
RSP_1066	RSP_1066	GTP-binding protein	0.0480775	0.298258	-0.185973	0.664938	0.270703	0.00111601
RSP_1067	fixR	Short-chain alcohol dehydrogenase	0.502441	0.473605	-0.372666	0.113204	-0.774883	0.136263
RSP_1068	argB	acetylglutamate kinase	-0.132603	0.136879	-0.00328252	0.839119	0.519848	0.0170372
RSP_1069	RSP_1069	hypothetical protein	2.69883	0.0840309	-0.312937	0.49659	-1.1672	0.297526
RSP_1070	RSP_1070	phosphohistidine phosphatase SixA	1.31619	0.00462716	-0.289977	0.233597	-1.19734	0.016648
RSP_1071	moaE	Molybdopterin converting factor subunit 2	0.465502	0.744422	-0.196838	0.530883	0.0655841	0.000291912
RSP_1072	moaD	molybdopterin synthase subunit MoaD	0.8458	0.401249	-0.283877	0.516057	-0.251755	0.0922127
RSP_1073	pgsA	Phosphatidylglycerol phosphate synthase	-0.15782	0.0356872	-0.194972	0.599267	0.387403	0.0598238
RSP_1074	uvrC	Excinuclease ABC subunit C	-0.0461184	0.106625	-0.129809	0.745787	0.07229	0.00961563
RSP_1075	RSP_1075	short chain dehydrogenase	-0.70429	0.0048877	0.257808	0.205005	0.863841	0.220685
RSP_1076	sohB	Peptidase family S49	-0.190627	0.0776797	-0.900251	0.0261548	-0.86655	0.966851
RSP_1077	RSP_1077	transcriptional regulator%2C LysR family	0.745843	0.335756	0.369562	0.191059	0.0322565	0.196856
RSP_1078	fdsG	formate dehydrogenase gamma subunit	0.491111	0.483173	0.310642	0.421817	-0.29855	0.0195559
RSP_1079	fdsB	formate dehydrogenase beta subunit	0.611715	0.172302	0.906001	0.0901101	0.646003	0.649589
RSP_1080	fdsA	formate dehydrogenase alpha subunit	0.394262	0.772382	1.62232	0.00785975	1.52509	0.79513
RSP_1081	fdsC	formate dehydrogenase accessory protein	0.905059	0.0848686	1.2944	0.0116231	0.538455	0.00217251
RSP_1082	fdsD	formate dehydrogenase delta subunit	0.676084	0.361792	0.895501	0.147799	-0.0151741	0.820387
RSP_1083	RSP_1083	two component transcriptional regulator%2C winged helix family	0.744833	0.229099	0.379896	0.15631	-0.194358	0.561728
RSP_1084	RSP_1084	putative glycosyl transferase%2C group 1 family protein	0.74529	0.278227	0.046074	0.778068	-0.521398	0.196943
RSP_1085	RSP_1085	WGR domain-containing protein	0.823802	0.105989	0.304675	0.245002	0.151227	0.685703
RSP_1086	sdh	saccharopine dehydrogenase (NAD+%2C L-lysine-forming)	0.425636	0.809792	-0.00500517	0.846392	-0.29745	0.972714
RSP_1087	RSP_1087	Short-chain dehydrogenase/reductase family member	0.708382	0.125492	-0.405077	0.170763	-1.66238	0.102769
RSP_1088	RSP_1088	hypothetical protein	0.408307	0.809336	0.811168	0.0141535	-0.903419	0.00140891
RSP_1089	RSP_1089	sugar/cation symporter%2C GPH family	1.33549	0.0186851	1.27603	0.000935954	-1.03755	0.000355821
RSP_1090	RSP_1090	hypothetical protein	1.11745	0.00590834	0.843637	0.0135746	-1.82846	0.070371
RSP_1091	RSP_1091	Putative cyclopropane/cyclopropene fatty acid synthesis protein%2C flavin amine oxidase	0.837232	0.0391231	1.42672	0.00120884	-0.453315	0.00211907
RSP_1092	rpoE1	RNA polymerase sigma-70 factor	0.423218	0.729019	1.24007	0.00547197	-0.794226	0.00277579
RSP_1093	chrR	anti-ECFsigma factor%2C ChrR	0.726338	0.151345	0.882375	0.00809541	-0.863924	4.71233e-05
RSP_1094	RSP_1094	hypothetical protein	0.653948	0.17453	0.372911	0.114432	-0.211277	0.0755785
RSP_1095	mutL	DNA mismatch repair protein MutL	0.875634	0.123598	-0.0209011	0.891447	-0.391577	0.987022
RSP_1096	RSP_1096	putative zinc protease	-1.88533	0.000143641	-1.83503	0.000181827	2.71572	4.16736e-06
RSP_1097	RSP_1097	putative zinc protease	-1.15491	0.00351037	-1.04036	0.00104041	3.36291	1.76043e-05
RSP_1098	RSP_1098	Protein of unknown function (DUF3035)	0.199596	0.583329	-0.318259	0.239126	-1.04697	0.0153455
RSP_1099	LspA	signal peptidase II	0.040725	0.287676	0.366217	0.0839687	0.232852	0.00111436
RSP_1100	purH	bifunctional phosphoribosylaminoimidazolecarboxamide formyltransferase/IMP cyclohydrolase	-0.259493	0.0257967	-0.0602834	0.997798	0.164824	0.00253994
RSP_1101	RSP_1101	hypothetical protein	0.0932076	0.466054	0.151405	0.467321	-0.799635	0.932157
RSP_1104	RSP_1104	Protein of unknown function (DUF1674)	0.243307	0.836412	0.636265	0.10313	0.707459	0.122537
RSP_1105	DapB	4-hydroxy-tetrahydrodipicolinate reductase	0.408685	0.761786	-0.131258	0.746667	-0.0306723	0.133245
RSP_1106	rbfA	ribosome-binding factor A	-0.433846	0.00833508	-0.330968	0.334315	0.432316	0.105898
RSP_1107	RSP_1107	putative periplasmic protein	-0.138321	0.292078	-0.323655	0.284544	1.0276	0.00209833
RSP_1108	truB	tRNA pseudouridine synthase B	0.248226	0.883815	0.0578575	0.668559	0.6305	0.000102667
RSP_1109	cysK1	Cysteine synthase	0.0789737	0.457738	-1.07923	0.0132945	-1.08936	0.0767994
RSP_1110	RSP_1110	hypothetical protein	-0.0558089	0.174946	-0.198979	0.630844	-0.526268	0.00249966
RSP_1111	rpsO	SSU ribosomal protein S15P	-0.591418	0.0152436	-0.423875	0.306811	0.492943	0.356979
RSP_1112	Pnp	polyribonucleotide nucleotidyltransferase	-0.641212	0.0064778	-0.0467933	0.983155	0.692122	0.0536293
RSP_1113	RSP_1113	Hemolysin-type calcium-binding region%3B RTX toxin	1.3313	0.0195497	-0.390244	0.630147	-0.922787	0.000974931
RSP_1114	RSP_1114	Hemolysin-type calcium-binding toxin	0.319835	0.984843	0.291682	0.209356	-0.127416	0.436673
RSP_1115	RSP_1115	hypothetical protein	1.22725	0.521782	0.0396132	0.974509	-0.843135	0.4508
RSP_1116	RSP_1116	glycosyltransferase	0.972388	0.612574	0.448643	0.411392	-1.36185	2.07279e-05
RSP_1117	RSP_1117	hypothetical protein	1.02537	0.470666	0.0218381	0.841222	-0.867951	0.326357
RSP_1118	RSP_1118	group 1 glycosyltransferase	0.144897	0.735598	-0.0625863	0.955955	-0.173852	0.315705
RSP_1119	RSP_1119	ABC protein exporter%2C fused ATPase and inner membrane subunits	0.919435	0.443241	-0.365429	0.274522	-1.75082	0.00262067
RSP_1120	RSP_1120	protein secretion protein%2C HlyD family%2C membrane fusion protein	1.34004	0.0322028	0.145283	0.71326	-1.22978	0.00877371
RSP_1121	RSP_1121	acetyl transferase%2C Isoleucine patch superfamily	0.230168	0.853685	-0.154891	0.90026	-0.440992	0.17826
RSP_1122	RSP_1122	hypothetical protein	0.462061	0.861714	0.147705	0.634324	-0.560322	0.902677
RSP_1125	MltB	Membrane bound lytic murein transglycosylase B	0.0944307	0.337953	-0.278007	0.250685	1.98316	6.52476e-06
RSP_1126	rnr	Exoribonuclease R	0.221277	0.638885	0.196643	0.301673	0.50697	0.0141592
RSP_1127	ElaA	acetyltransferase%2C GNAT family	0.136043	0.601801	0.225116	0.427964	-0.107959	0.262744
RSP_1128	dapE	succinyldiaminopimelate desuccinylase	0.069558	0.449795	-0.0990227	0.898745	-0.271261	0.0532444
RSP_1129	RSP_1129	hypothetical protein	0.723795	0.626734	-0.00180966	0.855751	0.349742	0.0198056
RSP_1130	RSP_1130	hypothetical protein	0.250341	0.820361	-0.00280432	0.864374	-0.544562	0.573592
RSP_1131	dapD	2%2C3%2C4%2C5-tetrahydropyridine-2%2C6-dicarboxylate N-succinyltransferase	0.208069	0.60378	-0.475702	0.0402611	-0.423236	0.0692907
RSP_1132	RSP_1132	TIGR00730 family protein	-0.45365	0.00674342	0.120092	0.557638	0.0527682	0.000835079
RSP_1133	RSP_1133	Protein of unknown function (DUF2794)	0.716972	0.102455	0.344942	0.0884016	-0.179386	0.230291
RSP_1134	Dxs	1-deoxy-D-xylulose-5-phosphate synthase	0.66432	0.123618	-0.0452504	0.938219	-0.402377	0.08517
RSP_1135	ispA	geranylgeranyl pyrophosphate synthetase	0.758736	0.165323	0.196515	0.28084	-0.0188598	0.112131
RSP_1136	xseB	Exodeoxyribonuclease VII small subunit	0.536675	0.538307	0.122508	0.587382	0.481131	0.751806
RSP_1137	RSP_1137	Histone deacetylase family protein	0.930964	0.0241745	0.81934	0.00283632	0.231674	0.362622
RSP_1138	RSP_1138	two component transcriptional regulator%2C winged helix family	1.15041	0.00430706	1.11244	0.00136932	0.413462	0.0130571
RSP_1139	RSP_1139	transcriptional regulator%2C MarR family	0.352695	0.928232	1.43969	0.00324681	0.889849	0.0483664
RSP_1140	ilvE1	branched-chain amino acid aminotransferase	-0.248592	0.0278981	1.23515	0.000510776	1.73196	0.00365252
RSP_1141	RSP_1141	hypothetical protein	0.56272	0.638152	0.0807816	0.709773	-1.85487	0.257335
RSP_1142	RSP_1142	hypothetical protein	0.329285	0.944517	-0.0938422	0.907924	-0.888132	0.717868
RSP_1143	RSP_1143	4Fe-4S ferredoxin%2C iron-sulfur cluster binding protein	0.889485	0.108559	-0.389757	0.184344	-0.65451	0.400331
RSP_1144	Gst	Glutathione S-transferase	0.0365024	0.234182	-0.393386	0.141288	-0.0297604	0.678081
RSP_1145	RSP_1145	Peptidoglycan transglycosylase	0.128242	0.374235	0.22715	0.139774	0.212197	0.0502625
RSP_1146	gltB	Glutamine-pyruvate aminotransferase	-0.0146558	0.124736	0.37354	0.0498526	0.255767	0.358971
RSP_1147	RSP_1147	hypothetical protein	0.00956841	0.155348	1.12186	0.00107869	0.948094	0.302319
RSP_1148	RSP_1148	hypothetical protein	0.195806	0.668126	0.161131	0.306582	-0.138397	0.5944
RSP_1149	gltD	glutamate synthase (NADPH) small subunit	-0.174786	0.029554	0.141004	0.332138	0.35609	0.0939095
RSP_1150	uppP	Undecaprenyl-diphosphatase	-0.150009	0.0697194	-0.0843748	0.949312	-0.0544785	0.0567679
RSP_1151	RSP_1151	NADH-ubiquinone oxidoreductase	0.0772462	0.26881	-0.371245	0.132944	-0.234013	0.0201109
RSP_1152	rnd1	Ribonuclease D	-0.177227	0.360973	0.129049	0.48174	0.62204	0.0045561
RSP_1153	GutQ	Sugar phosphate Isomerase	0.208138	0.689015	-0.20114	0.66302	-0.287183	0.0109937
RSP_1154	RSP_1154	hypothetical protein	-0.345333	0.0313343	0.959991	0.00172663	1.06371	0.715256
RSP_1155	RSP_1155	OstA-like protein	0.527737	0.635683	0.148549	0.298677	-0.098845	0.910367
RSP_1156	RSP_1156	ABC transporter ATP-binding protein	0.0402005	0.255981	0.172793	0.299284	-0.113287	0.80036
RSP_1157	PSrp1	Ribosomal subunit interface protein Y	-0.251328	0.0346159	-0.382374	0.252235	0.342894	0.001954
RSP_1158	PtsN	PTS IIA-like nitrogen-regulatory protein PtsN	0.142442	0.470911	-0.0546657	0.98329	-0.0959648	0.581452
RSP_1159	galU	UDP-glucose pyrophosphorylase	-0.136022	0.121821	-1.05666	0.00115934	-0.776707	0.00110757
RSP_1160	kdsB	3-deoxy-manno-octulosonate cytidylyltransferase	0.884764	0.0844118	-0.320636	0.362833	-0.594346	0.419835
RSP_1161	RSP_1161	3'(2')%2C5'-bisphosphate nucleotidase CysQ	-0.313084	0.0239488	-0.220173	0.485001	0.162921	0.00180216
RSP_1162	RSP_1162	hypothetical protein	-0.394967	0.00660142	0.150909	0.377998	0.35247	0.00958258
RSP_1163	nusA	NusA antitermination factor	-0.813987	0.00315732	0.504403	0.0602481	1.57513	0.0164057
RSP_1164	RSP_1164	putative nucleic-acid-binding protein implicated in transcription termination	-0.740858	0.00315732	0.553951	0.00818952	1.48881	0.0013682
RSP_1165	infB	bacterial translation initiation factor 2 (bIF-2)	-0.202854	0.0468654	0.455934	0.0305895	0.672617	0.00721244
RSP_1166	mutT	NTP pyrophosphohydrolase	0.0277312	0.42915	-0.131629	0.890698	0.631813	0.0317774
RSP_1167	argJ	glutamate N-acetyltransferase	-1.01782	0.00167383	-0.473158	0.0428231	1.92153	0.000232305
RSP_1168	surA	PpiC-type peptidyl-prolyl cis-trans isomerase	-1.47918	0.000912863	-0.740938	0.0113389	3.3959	2.84908e-06
RSP_1169	secA	protein translocase subunit secA	-0.943351	0.00167383	-0.421489	0.1848	1.79555	3.0224e-06
RSP_1170	RSP_1170	OmpA family protein	0.0418725	0.511423	-0.18561	0.798628	1.40763	0.000148646
RSP_1171	radC	DNA repair protein	-0.165322	0.256934	1.84769	0.00700905	0.496457	0.499898
RSP_1172	dnaJ	Chaperone%2C DnaJ	-0.952513	0.00194028	-0.706611	0.0144708	-0.399721	0.0322994
RSP_1173	dnaK	Heat shock protein (Hsp70%2C DnaK)	-1.0993	0.000810042	-0.893002	0.0071352	0.613024	0.000227237
RSP_1174	pip	prolyl aminopeptidase	-0.0635611	0.0973929	-0.140416	0.737209	-0.594469	0.134264
RSP_1175	ubiG	3-demethylubiquinone-9 3-methyltransferase	-0.514362	0.00870114	-0.611722	0.0420422	-0.493734	0.000576617
RSP_1176	xylA	D-xylose isomerase	0.479362	0.529125	0.394265	0.128007	0.152908	0.253556
RSP_1177	xylB	Xylulose kinase	1.24157	0.0106135	0.601345	0.0325378	-0.0143856	0.051556
RSP_1178	RSP_1178	monosaccharide ABC transporter ATP-binding protein%2C CUT2 family	0.643664	0.15339	0.445777	0.0545108	0.0804716	0.0563368
RSP_1179	xylH	ABC sugar (xylose) transporter%2C inner membrane subunit	0.240121	0.706716	0.632656	0.0495714	0.672133	0.655032
RSP_1180	xylF	xylose-binding protein	0.56816	0.273487	0.627628	0.0426268	0.220226	0.0994582
RSP_1181	xylR	xylose operon repressor	0.530055	0.410446	0.168209	0.471182	-1.10876	0.00942832
RSP_1182	RSP_1182	autotransporter secretion outer membrane protein TamA	0.476942	0.515761	0.0261358	0.817651	-0.466306	0.28712
RSP_1183	RSP_1183	hypothetical protein	0.709053	0.0824467	0.355054	0.105405	-0.432223	0.00497378
RSP_1184	RSP_1184	ribonuclease BN	0.478325	0.553795	-0.477166	0.132257	-1.26911	0.275764
RSP_1185	RSP_1185	hypothetical protein	0.115935	0.507686	0.203366	0.35266	-0.340209	0.924738
RSP_1186	RSP_1186	Protein of unknown function (DUF2886)	-0.0738003	0.244977	0.906927	0.0567344	1.22114	0.00206828
RSP_1187	RSP_1187	putative lipoprotein DUF940	0.121415	0.393548	0.0817808	0.640554	-0.0668709	0.338188
RSP_1189	wcaJ	sugar transferase	-0.592511	0.0318615	-0.623479	0.176123	-0.0664127	0.803239
RSP_1190	RSP_1190	nucleoside-diphosphate-sugar epimerase	0.47639	0.822312	-0.996529	0.0384139	-0.962009	0.0003557
RSP_1191	RSP_1191	transcriptional regulator%2C MarR family	0.299284	0.924974	0.187556	0.443587	0.428533	0.800142
RSP_1194	grxC	Glutaredoxin	-0.178859	0.0901918	-0.138364	0.832439	0.820726	0.000137866
RSP_1195	comF	Competence protein F	0.760406	0.640519	0.23528	0.41662	-0.0508249	0.238532
RSP_1196	RSP_1196	SAM-dependent methyltransferase	0.109525	0.719291	-0.866162	0.016433	0.641658	0.000596425
RSP_1197	HemH	ferrochelatase	-0.498743	0.00538901	-0.134311	0.76805	0.302224	0.00574475
RSP_1199	RSP_1199	hypothetical protein	-1.98456	9.90687e-05	-1.39126	0.000507828	2.46611	4.39991e-05
RSP_1200	RSP_1200	uncharacterized protein with SCP/PR1 domains	-0.520653	0.00371927	-0.432141	0.0815713	0.524308	1.61562e-05
RSP_1201	RSP_1201	hypothetical protein	0.321212	0.937362	0.316554	0.187824	0.252376	0.035846
RSP_1202	TrmA	23S rRNA m(5)U-1939 methyltransferase	1.24279	0.171206	-0.438261	0.116123	-0.816026	0.847017
RSP_1203	RSP_1203	ABC multidrug efflux pump%2C fused ATPase and inner membrane subunits	0.31161	0.966698	-0.110404	0.846392	-0.0801857	0.117746
RSP_1204	RSP_1204	ABC multidrug efflux pump%2C fused ATPase and inner membrane subunits	0.248779	0.784609	-0.130148	0.754782	-0.404398	0.00138443
RSP_1205	RSP_1205	Poly A polymerase family protein	-0.176784	0.362406	-0.0512887	0.968536	0.244757	0.643467
RSP_1206	RSP_1206	putative phosphohydrolase (mutT/nudix family protein)	-0.207566	0.181568	-0.172943	0.777545	0.569483	0.0235417
RSP_1207	hslO	putative Hsp33 protein	-0.184174	0.123255	-0.895851	0.00905185	0.3335	0.000311547
RSP_1208	RSP_1208	NUDIX hydrolase	0.243211	0.839202	0.145124	0.48368	-0.456953	0.556776
RSP_1210	RSP_1210	Response regulator receiver protein	ND	ND	0.498417	0.143564	-0.106208	0.822875
RSP_1212	argG	argininosuccinate synthase	0.015501	0.187906	-0.400622	0.138059	-0.132036	0.00365252
RSP_1213	RSP_1213	hypothetical protein	0.531369	0.564803	-0.20935	0.518953	-0.45899	0.942262
RSP_1214	RSP_1214	putative branched-chain amino acid aminotransferase	0.564574	0.23166	-0.065978	0.988371	-0.586328	0.97609
RSP_1215	ilvE2	putative IlvE%2C Branched-chain amino acid aminotransferase/4-amino-4-deoxychorismate lyase	0.0596971	0.272813	-0.00296576	0.773902	-0.129044	0.0397332
RSP_1216	rbsK	putative RbsK%2C Carbohydrate kinase%2C ribokinase family	0.533323	0.566502	-0.15557	0.713686	-0.934762	0.0253587
RSP_1217	RSP_1217	phosphate acetyltransferase	0.0114322	0.159881	-0.159962	0.633845	0.0151739	0.0113119
RSP_1218	mutS	DNA mismatch repair protein MutS	-0.00589958	0.174946	-0.630477	0.0300773	-0.605556	0.199884
RSP_1219	grpE	putative chaperone protein GrpE (heat shock protein)	0.338312	0.934319	-0.516172	0.058018	-0.0653605	0.0740758
RSP_1220	hrcA	heat-inducible transcription repressor HrcA	-0.0049319	0.146423	-0.0497678	0.968371	0.515296	0.00574518
RSP_1221	rph	RNAse PH	-0.285308	0.0772502	-0.627746	0.0160098	-0.369933	0.104189
RSP_1222	ham1	dITPase	-0.104401	0.0906177	-0.385877	0.119839	0.517516	0.00574475
RSP_1223	tdcF	Putative translation initiation inhibitor%2C yjgF family / putative Endoribonuclease L-PSP	0.0810562	0.464529	-0.620664	0.0281765	0.0185391	0.00253994
RSP_1224	hemN1	coproporphyrinogen III oxidase	0.249158	0.871988	-0.0871998	0.910095	-0.794977	0.00757607
RSP_1225	spo0J	chromosome segregation DNA-binding protein	-0.407894	0.0161164	0.0527737	0.695036	0.684148	0.0612537
RSP_1226	RSP_1226	hypothetical protein	0.980815	0.0288361	-0.334375	0.246667	-0.687746	0.125284
RSP_1228	gidB	16S rRNA m(7)G-527 methyltransferase	-0.1914	0.0976912	0.615952	0.0359607	1.23222	0.0665778
RSP_1229	gidA	glucose-inhibited division protein A	-0.179066	0.0350048	0.43138	0.0859584	1.35251	0.00137547
RSP_1230	thdF	tRNA modification GTPase trmE	-0.119748	0.0573062	1.26477	0.000328696	0.844537	0.0178621
RSP_1231	rho	transcription termination factor Rho	-0.449808	0.0118128	0.658398	0.00785975	1.05486	0.0396736
RSP_1232	RSP_1232	putative integral membrane protein	-0.568778	0.00351037	-0.48061	0.0945159	-0.6618	0.807371
RSP_1233	maf	putative Maf/YceF/YhdE family protein	0.188142	0.720104	-0.00601511	0.884955	-0.765916	0.0340528
RSP_1234	aroE	shikimate dehydrogenase	0.346869	0.937362	0.226275	0.116454	-0.182054	0.0145796
RSP_1235	coaE	Dephospho-CoA kinase	1.36044	0.0927025	0.529943	0.0813866	-0.502075	0.00223806
RSP_1236	dnaQ	putative DNA polymerase III%2C epsilon subunit-related 3'-5' exonuclease	-0.187552	0.144731	-0.0969345	0.908305	-0.556058	0.189458
RSP_1237	secB	protein translocase subunit secB	-0.24141	0.0539897	-0.595334	0.0215319	-0.48965	0.121832
RSP_1238	fxsA	putative FxsA cytoplasmic membrane protein	-0.123339	0.1804	-1.43499	9.58426e-05	0.0600032	0.000798178
RSP_1239	RSP_1239	hypothetical protein	0.0638449	0.354192	-0.171696	0.718653	0.511698	0.000338193
RSP_1240	RSP_1240	putative membrane-bound lytic murein transglycosylase A transmembrane protein	0.343683	0.98289	-0.25509	0.425062	-0.41155	0.266479
RSP_1241	RSP_1241	putative Smr protein/MutS2	0.863187	0.236496	-0.206284	0.662637	0.247051	0.260278
RSP_1242	RSP_1242	lactoylglutathione lyase-like lyase	1.42624	0.0599084	-0.306618	0.381371	-1.01945	0.0741247
RSP_1243	RSP_1243	transcriptional regulator%2C LacI family	0.695238	0.177605	-0.369086	0.375773	-1.09156	0.134847
RSP_1244	RSP_1244	putative IolE%2C Sugar phosphate isomerase/epimerase	0.7957	0.0667777	1.17541	0.00354129	0.977996	0.861682
RSP_1245	RSP_1245	putative oxidoreductase%2C Gfo/Idh/MocA family	1.12741	0.0142117	1.31211	0.00303813	0.893645	0.00715396
RSP_1247	RSP_1247	monosaccharide ABC transporter ATP-binding protein%2C CUT2 family	0.904684	0.0146499	1.42196	0.00079251	0.567379	0.0124129
RSP_1249	RSP_1249	monosaccharide ABC transporter substrate-binding protein%2C CUT2 family	0.405199	0.845996	2.00086	0.000119151	1.64121	0.740923
RSP_1252	RSP_1252	2-nitropropane dioxygenase-like protein	0.697475	0.101422	0.141336	0.725328	-0.320548	0.781618
RSP_1253	RSP_1253	hypothetical protein	0.295471	0.928427	0.43039	0.393994	-0.547784	0.66411
RSP_1254	RSP_1254	putative acetate kinase (acetokinase)	1.16317	0.0963067	-2.47997	0.00383979	-2.33816	0.0475761
RSP_1255	RSP_1255	phosphate acetyltransferase	0.712151	0.300092	-2.46714	0.013186	-2.60854	0.134847
RSP_1256	RSP_1256	Enoyl-(acyl-carrier-protein) reductase (NADH)	0.445971	0.777778	-2.76772	0.0175118	-3.1721	0.788724
RSP_1257	phbC	putative polyhydroxyalkanoic synthase%2C PHA synthase	0.382642	0.771137	-2.18713	0.0364369	-2.79039	0.0782176
RSP_1258	RSP_1258	putative hydrolase	0.611798	0.367839	0.770572	0.0138846	-0.771646	0.0565507
RSP_1259	RSP_1259	hypothetical protein	0.975076	0.121382	-0.725778	0.115188	-0.975871	0.457174
RSP_1260	RSP_1260	protein of unknown function (DUF2383)	0.0349423	0.200155	-0.591376	0.0271144	-0.451579	0.228588
RSP_1261	blrB	blue-light receptor of the BLUF-family	1.01368	0.0150813	-0.136498	0.774958	-0.719835	0.963743
RSP_1262	RSP_1262	response regulator receiver protein	0.307508	0.997081	-0.41915	0.372167	-1.35501	0.0237683
RSP_1263	RSP_1263	hypothetical protein	0.809605	0.343671	-0.571879	0.365741	-2.60273	0.560278
RSP_1264	RSP_1264	K+-transporting ATPase%2C KdpF subunit	1.93624	0.206051	-3.27306	0.0163445	-2.06887	0.480078
RSP_1265	kdpA	Potassium-transporting P-type ATPase%2C A chain%2C KdpA	0.241514	0.886557	0.231991	0.554897	-0.163235	0.706036
RSP_1266	kdpB	Potassium-transporting P-type ATPase%2C B chain%2C KdpB	-0.311944	0.408925	-0.0943525	0.960611	-0.188273	0.865439
RSP_1267	kdpC	Potassium-transporting P-type ATPase C chain%2C kdpC	3.59405	0.0107179	-0.386297	0.316464	-1.16045	0.0400784
RSP_1268	kdpD	Osmosensitive K+ channel histidine kinase	1.18868	0.0367869	0.0174497	0.814505	-0.893595	0.0169811
RSP_1269	kdpE	two component transcriptional regulator%2C winged helix family	1.18366	0.293421	0.0131474	0.889406	-0.805696	0.116303
RSP_1270	RSP_1270	hypothetical protein	-0.393457	0.0536507	0.0042173	0.90258	1.83973	0.000232305
RSP_1271	RSP_1271	periplasmic sensor signal transduction histidine kinase	0.493702	0.448463	-0.341139	0.147232	-0.494287	0.00106141
RSP_1272	RSP_1272	RNA polymerase sigma-70 factor	-0.000603058	0.156349	-0.586335	0.126113	-0.446023	0.203962
RSP_1273	RSP_1273	hypothetical protein	-0.16284	0.155451	0.401633	0.228205	0.195271	0.694487
RSP_1274	RSP_1274	two-component response regulator	0.52355	0.454567	-0.16399	0.831628	-0.402919	0.114547
RSP_1275	RSP_1275	Crp-Fnr family transciptional regulator	-0.0454449	0.301369	-0.0102905	0.888037	-0.0352854	0.659552
RSP_1276	RSP_1276	hypothetical protein	0.561365	0.476083	1.09351	0.0215319	0.754745	0.419783
RSP_1277	RSP_1277	N-acyl-D-glucosamine 2-epimerase	0.946335	0.0202983	0.251241	0.20657	-0.154955	0.530177
RSP_1278	cbbZ	phosphoglycolate phosphatase	0.622712	0.204221	0.138298	0.480065	-0.663524	0.283238
RSP_1279	cbbY	CbbY family protein	0.754931	0.121297	0.242069	0.15298	-0.632148	0.0734917
RSP_1280	cbbX	CbbX protein	-0.0915188	0.142189	-0.268959	0.511493	-1.11018	0.00195216
RSP_1281	cbbS	ribulose 1%2C5-bisphosphate carboxylase small subunit	0.204768	0.776825	1.16709	0.0144708	0.645568	0.0203372
RSP_1282	cbbL	ribulose 1%2C5-bisphosphate carboxylase large subunit	0.174008	0.649868	0.818814	0.0170446	0.364233	0.289324
RSP_1283	cfxA	fructose-bisphosphate aldolase	0.596388	0.376181	1.03375	0.0201051	0.167588	0.984456
RSP_1284	prkA	Phosphoribulokinase	0.407915	0.787099	0.453087	0.381371	-0.353126	0.165968
RSP_1285	cbbF1	D-fructose 1%2C6-bisphosphatase	0.597126	0.308664	0.244129	0.566472	-1.03202	0.774152
RSP_1286	cbbR	RuBisCO operon transcriptional regulator%2C CbbR	0.96117	0.0294323	0.0668247	0.54706	-0.562532	0.00534327
RSP_1287	RSP_1287	ABC transporter ATP-binding protein	0.461276	0.766291	-0.0790285	0.960611	-1.43831	0.344106
RSP_1288	RSP_1288	ABC transporter ATP-binding protein	-0.20189	0.235274	0.0961503	0.713229	-0.941756	0.0348463
RSP_1289	RSP_1289	amino acid/amide ABC transporter membrane protein 2%2C HAAT family	0.448897	0.73885	-0.154355	0.862824	-0.474866	0.00574594
RSP_1290	RSP_1290	amino acid/amide ABC transporter membrane protein 1%2C HAAT family	0.883669	0.19601	0.0477409	0.731459	-0.649937	0.00237374
RSP_1291	RSP_1291	amino acid/amide ABC transporter substrate-binding protein%2C HAAT family	-0.145839	0.0559594	-0.175613	0.640293	-0.204228	0.000609537
RSP_1292	RSP_1292	putative Aldehyde dehydrogenase	0.725852	0.0917233	-0.0366344	0.943551	-0.759639	0.916748
RSP_1293	RSP_1293	putative acyl-carrier protein	1.04508	0.060014	0.828162	0.00687679	-0.115711	0.00395913
RSP_1294	RSP_1294	branched-chain alpha-keto acid dehydrogenase E1 component	0.460661	0.553795	0.542847	0.0163445	-0.427081	0.189046
RSP_1295	RSP_1295	putative acyl-CoA dehydrogenase	0.498827	0.422953	0.570125	0.018508	-0.0361106	0.0127261
RSP_1296	nagA	N-acetylglucosamine 6-phosphate deacetylase	0.0804256	0.428814	-0.258147	0.486947	0.363154	0.00111959
RSP_1297	RSP_1297	transcriptional regulator%2C LysR family	1.6801	0.0107179	0.0630549	0.540271	-0.65997	0.00255948
RSP_1299	RSP_1299	putative binding domain protein	0.434397	0.728891	-0.645464	0.0154232	-2.60195	0.00264467
RSP_1300	RSP_1300	PAP2 family phosphatase	0.662149	0.130611	-0.622007	0.173591	-1.96509	0.00180422
RSP_1301	RSP_1301	putative peptidase	0.754321	0.0615989	-0.776468	0.0271715	-2.59502	0.000355808
RSP_1302	motB1	putative chemotaxis MotB protein	0.112217	0.495214	0.104695	0.654595	0.453928	0.20669
RSP_1303	flgE1	putative flagellar hook protein	0.39323	0.741863	0.248648	0.38627	-0.133587	0.661824
RSP_1304	RSP_1304	flagellar hook-associated protein	0.417098	0.867031	-0.893547	0.0196398	1.61391	0.0015361
RSP_1305	RSP_1305	putative flagellar hook-associated protein	-0.255485	0.0908028	0.0737262	0.736241	0.134973	0.941221
RSP_1306	RSP_1306	PAS sensor Signal Tranduction Histidine Kinase	0.187045	0.505661	-0.334717	0.239943	0.221838	0.444177
RSP_1307	flgI1	flagellar P-ring protein precursor	0.106304	0.598988	0.352782	0.142268	0.197999	0.29766
RSP_1308	RSP_1308	DNA-binding protein with helix-turn-helix protein	0.496625	0.512966	0.901727	0.00141172	-0.233116	0.134847
RSP_1309	fliP1	Type III secretion system inner membrane P protein	0.827827	0.683967	-0.592346	0.321562	-1.10248	0.23561
RSP_1310	RSP_1310	flagellar motor switch/type III secretory pathway protein	1.64775	0.362406	-0.0467504	0.927399	-0.488309	0.656541
RSP_1311	fliH1	putative flagellar biosynthesis/type III secretory pathway protein	1.862	0.307524	-0.107455	0.96489	-0.606325	0.257779
RSP_1312	fliF	putative flagellar M-ring protein	-0.00600124	0.626655	-0.29464	0.665457	-0.832322	0.332322
RSP_1313	RSP_1313	putative flagellar synthesis protein	0.608231	0.683967	ND	ND	-0.320671	0.104333
RSP_1314	RSP_1314	hypothetical protein	1.08911	0.158769	-0.141018	0.849825	-0.646865	0.0518489
RSP_1315	RSP_1315	hypothetical protein	0.422608	0.927763	0.0788829	0.733942	0.115357	0.112512
RSP_1316	motA1	flagellar motor protein	0.00108906	0.383618	0.068646	0.66302	0.279796	0.756111
RSP_1318	RSP_1318	hypothetical protein	0.517485	0.544811	0.274342	0.280207	-0.461623	0.935769
RSP_1319	RSP_1319	putative invasion protein	-0.20493	0.255828	0.0910195	0.736442	-0.772265	0.430692
RSP_1320	flhA1	Flagellar biosynthesis pathway%2C component FlhA	0.186564	0.696446	0.351009	0.167757	-0.0944778	0.118015
RSP_1321	fliR1	Flagellar biosynthesis pathway%2C component FliR	0.562967	0.473869	0.644859	0.0503492	0.0808866	0.525472
RSP_1322	fhlB	flagellar biosynthesis pathway%2C component FlhB	0.556634	0.434266	0.321799	0.280238	0.0997062	0.15901
RSP_1323	RSP_1323	hypothetical protein	0.869287	0.466505	-0.902068	0.246667	-1.38737	0.680485
RSP_1324	flgH1	flagellar L-ring protein precursor	0.473348	0.755582	0.18459	0.544928	-0.0187892	1.39762e-05
RSP_1325	RSP_1325	putative flagellar basal-body P-ring formation protein FlgA	1.52344	0.696257	0.9823	0.439678	1.32384	0.601492
RSP_1326	RSP_1326	putative flagellar basal body rod protein	0.150471	0.763511	0.0307306	0.852215	-0.547061	0.868981
RSP_1327	RSP_1327	putative flagellar basal body rod protein	0.244175	0.964249	0.433394	0.461514	0.0477765	0.196856
RSP_1328	RSP_1328	flagellar biosynthetic protein FliQ	0.849812	0.612715	-0.47863	0.773902	-0.944781	0.639616
RSP_1329	fliE1	putative flagellar hook-basal body complex protein	0.718507	0.588966	0.545689	0.505024	0.0342434	0.495431
RSP_1330	RSP_1330	putative flagellar basal-body rod protein FlgC	0.798997	0.463108	0.196524	0.78533	-0.169573	0.339918
RSP_1331	RSP_1331	flagellar basal body protein	1.45963	0.214363	-0.0618914	0.92328	-0.552459	0.662198
RSP_1332	RSP_1332	H+-transporting two-sector ATPase%2C alpha/beta subunit	0.534047	0.485082	-0.171822	0.728332	-0.742381	0.748389
RSP_1333	RSP_1333	hypothetical protein	0	0.306947	-0.228869	0.915965	-1.53285	0.00130448
RSP_1334	RSP_1334	putative chemotactic signal-response protein CheL	0.438806	0.779557	-0.692337	0.167757	-2.91134	0.00455769
RSP_1335	RSP_1335	Flagellar hook-length control protein FliK	-0.238847	0.199589	0.158691	0.50525	0.0473497	0.238225
RSP_1336	RSP_1336	putative FlgD protein	0.361909	0.885142	0.10706	0.602283	-0.305344	0.623417
RSP_1337	aarF	2-octaprenylphenol hydroxylase	0.204617	0.729019	0.0710907	0.617155	-0.530806	0.177451
RSP_1338	ubiE	demethylmenaquinone methyltransferase%3B 2-octaprenyl-6-methoxy-1%2C4-benzoquinone methylase	-0.359781	0.0304891	0.142129	0.35144	0.141351	0.629782
RSP_1339	RSP_1339	DNA-(apurinic or apyrimidinic site) lyase	-0.287035	0.080742	-0.273242	0.465563	-0.230911	0.00777076
RSP_1340	RSP_1340	Enoyl-CoA hydratase/isomerase	-0.169093	0.0275393	-0.176205	0.53609	0.33983	0.00111228
RSP_1341	rpsT	SSU ribosomal protein S20P	0.228341	0.745936	-0.308902	0.283403	-0.614106	0.0274401
RSP_1342	dnaA	chromosomal replication initiator protein DnaA	0.146331	0.47453	0.115106	0.427239	-0.56083	0.029828
RSP_1343	RSP_1343	DNA polymerase III%2C beta subunit	0.00907056	0.170254	-0.0289133	0.887124	-0.252595	0.911593
RSP_1344	recF	DNA replication and repair protein RecF	0.710261	0.272495	0.244816	0.22665	-0.301238	0.0165132
RSP_1345	RSP_1345	putative lactoylglutathione lyase	0.686534	0.40804	-0.106112	0.867842	-0.674918	0.867619
RSP_1346	RSP_1346	DNA gyrase subunit B	0.111466	0.311428	0.0939122	0.425149	-0.0579474	0.0292091
RSP_1348	RSP_1348	hypothetical protein	1.04471	0.118094	-0.534351	0.182837	-0.81584	0.124207
RSP_1349	RSP_1349	putative ATPase	0.152207	0.513913	-0.0196474	0.855751	0.222555	0.735972
RSP_1350	serB	phosphoserine phosphatase	0.382128	0.770136	-0.484471	0.110943	-0.503156	0.0273636
RSP_1351	serC	phosphoserine aminotransferase apoenzyme	0.245112	0.849923	-0.39563	0.170701	-0.358938	0.00837246
RSP_1352	RSP_1352	D-3-phosphoglycerate dehydrogenase	-0.22922	0.0300673	-0.534136	0.205975	0.22008	0.0253423
RSP_1353	RSP_1353	Calcineurin-like phosphoesterase	0.685599	0.17421	-0.175854	0.583886	-0.402556	0.785634
RSP_1354	RSP_1354	beta-ketothiolase	1.02809	0.125279	0.847462	0.163627	0.358834	0.281391
RSP_1355	RSP_1355	Glycosyl transferase%2C family 51	1.08931	0.0137181	-0.437767	0.0747744	-1.25563	0.00448865
RSP_1356	RSP_1356	large extracellular alpha-helical protein	0.726754	0.0829579	-0.224092	0.413222	-0.716587	0.504916
RSP_1357	RSP_1357	cytoplasmic sensor hybrid histidine kinase	0.280231	0.986209	0.255412	0.521812	-0.446074	0.00271492
RSP_1358	RSP_1358	hypothetical protein	0.444085	0.821257	-0.569799	0.135475	-0.277961	0.664826
RSP_1359	recQ	ATP-dependent DNA helicase RecQ	-0.24611	0.0323829	-0.62251	0.0162501	0.297419	0.0011863
RSP_1360	RSP_1360	YGGT family protein	-0.648619	0.00430706	-1.28955	0.00506289	0.636954	0.000291912
RSP_1361	RSP_1361	thioesterase family protein	0.883565	0.0316629	-0.281831	0.525353	-1.26458	0.0494556
RSP_1362	RSP_1362	Major facilitator superfamily (MFS) transporter	0.681044	0.236171	-0.544652	0.146705	-0.810223	0.614162
RSP_1363	mepA	murein endopeptidase	2.08007	0.00315732	0.021446	0.684511	-0.469541	0.0695312
RSP_1364	RSP_1364	hypothetical protein	2.10579	0.0041174	-0.309942	0.42744	-1.6715	0.83494
RSP_1365	RSP_1365	hypothetical protein	-0.446751	0.0218334	-2.14753	4.81266e-05	-2.38707	0.127077
RSP_1366	RSP_1366	protein chain release factor B	0.665965	0.310768	-0.482079	0.194225	-1.30814	0.0730808
RSP_1367	RSP_1367	nicotinate phosphoribosyltransferase	0.240536	0.68297	-0.350071	0.138123	-0.242032	0.270395
RSP_1368	pncA	putative pyrazinamidase/nicotinamidase	0.338236	0.979898	-0.888614	0.0248794	-0.601769	0.475559
RSP_1369	RSP_1369	Short-chain dehydrogenase/reductase SDR	0.0382999	0.366498	-0.170578	0.655118	-0.105649	0.489411
RSP_1370	RSP_1370	Alpha amylase%2C catalytic subdomain protein	0.348214	0.880548	-0.00250616	0.888217	-0.111	0.97462
RSP_1371	RSP_1371	2-keto-3-deoxygalactonate kinase	0.66894	0.244233	-0.100285	0.911165	-0.414219	0.714739
RSP_1372	RSP_1372	Major facilitator superfamily (MFS) transporter	0.0694078	0.293753	-0.307691	0.269268	-0.66262	0.483245
RSP_1373	RSP_1373	Major facilitator superfamily (MFS) transporter	1.02471	0.0377068	-0.492754	0.0880604	-0.84406	0.401477
RSP_1374	lpsB	putative lipopolysaccharide core biosynthesis mannosyltransferase protein	1.10441	0.0817038	-0.794284	0.0407864	-1.6016	0.0350851
RSP_1375	RSP_1375	Glycosyltransferase family 29 (sialyltransferase)	1.66273	0.0261814	-0.200664	0.658938	-0.438915	0.0597029
RSP_1376	asd	aspartate-semialdehyde dehydrogenase	-0.396736	0.00708397	-0.0986768	0.900653	0.221283	0.1699
RSP_1377	RSP_1377	Carbonic anhydrase	0.0231445	0.289255	-0.368118	0.281827	0.0856982	0.000598826
RSP_1378	RSP_1378	hypothetical protein	0.786255	0.369862	0.779805	0.05316	0.276325	0.499898
RSP_1379	RSP_1379	Cytosol aminopeptidase	0.94716	0.0540623	-0.240036	0.383044	-0.514143	0.104623
RSP_1380	RSP_1380	cell wall-associated hydrolase%2C invasion-associated protein	0.212588	0.651132	-0.677698	0.0115377	-0.842226	0.594368
RSP_1381	RSP_1381	hypothetical protein	0.510165	0.591793	0.0853741	0.523962	-0.136345	0.133562
RSP_1382	RSP_1382	23S rRNA (adenine(2503)-C(2))-methyltransferase RlmN	-0.0955493	0.065628	-0.433135	0.0683656	-0.422654	0.726876
RSP_1383	RSP_1383	Invasion associated locus B (IalB) protein	0.209619	0.634727	-0.883871	0.00170364	0.501623	0.933117
RSP_1384	RSP_1384	asparaginase	-0.0179374	0.167471	0.187847	0.365517	0.343351	0.198701
RSP_1385	RSP_1385	NAD dependent epimerase/dehydratase family	0.78973	0.113986	-0.344279	0.161509	-0.656843	0.69646
RSP_1387	RSP_1387	AMP nucleosidase	0.320171	0.971499	-0.742139	0.0575711	-0.342063	0.378432
RSP_1388	RSP_1388	DNA-binding protein HU%2C form N	0.126662	0.669491	-0.298307	0.269548	-0.0714853	0.0664155
RSP_1389	aroC	chorismate synthase	0.0772987	0.300185	0.426697	0.0281765	0.307483	0.153392
RSP_1390	RSP_1390	Putative transporter%2C DMT superfamily	0.977049	0.213489	-0.0968185	0.893357	-0.115711	0.847017
RSP_1391	thiB	ABC thiamine transporter%2C periplasmic substrate-binding protein	0.0648463	0.272881	-0.325006	0.241872	-0.827825	8.92686e-06
RSP_1392	thiP	thiamin ABC transporter membrane component	0.462135	0.712702	0.321148	0.32746	-0.989858	0.0113222
RSP_1393	thiQ	ABC thiamine transporter%2C ATPase subunit	0.604669	0.623161	-0.304312	0.447238	-1.19415	0.404325
RSP_1394	fbcC	Cytochrome c1 precursor	-0.18609	0.0400224	0.354051	0.0715936	0.703246	0.0863648
RSP_1395	fbcB	Cytochrome b	-0.470017	0.0149479	0.279037	0.15894	0.921778	0.0175521
RSP_1396	fbcF	Ubiquinol-cytochrome C reductase%2C iron-sulfur protein	-0.215441	0.0316833	-0.00831152	0.831628	0.272051	0.000774046
RSP_1397	RSP_1397	Glutathione S-transferase	1.15518	0.0142187	-0.113267	0.832923	-0.727686	0.00436645
RSP_1398	rpmJ	ribosomal protein L36	-0.116645	0.179412	0.125468	0.584489	1.75395	0.000105541
RSP_1399	RSP_1399	N-formylglutamate amidohydrolase	0.372606	0.860485	0.20873	0.168	-0.580079	0.214419
RSP_1400	RSP_1400	DNA polymerase IV	0.769634	0.0564579	0.52445	0.0152585	-0.377472	0.941224
RSP_1401	RSP_1401	SPFH domain%2C Band 7 family protein	0.28254	0.82805	-0.368499	0.266541	-0.308969	0.744205
RSP_1403	RSP_1403	conserved hypoothetical protein	-0.0112547	0.176508	-0.429523	0.406666	-0.1787	0.00406844
RSP_1404	RSP_1404	orotidine-5'-phosphate decarboxylase	0.410013	0.794331	-0.0300152	0.936976	0.0642245	0.306773
RSP_1405	RSP_1405	N-acetylglucosamine kinase	1.6806	0.0516425	-0.741682	0.0446051	-1.11828	0.275728
RSP_1406	RSP_1406	hypothetical protein	0.110445	0.746181	-0.788549	0.0823635	2.51762	4.51403e-05
RSP_1408	clpB	Chaperone ClpB	-0.821182	0.00194028	-1.01379	0.0017799	0.531179	3.51245e-05
RSP_1409	RSP_1409	Beta-Ig-H3/Fasciclin	-5.43515	5.93217e-07	-4.33202	2.87346e-06	2.93778	1.1342e-05
RSP_1410	RSP_1410	sulfite oxidase-like oxidoreductase	-0.821424	0.00318557	-0.903244	0.00439354	2.69408	1.4721e-06
RSP_1411	RSP_1411	hypothetical protein	-0.565733	0.0434333	-1.11469	0.000593657	2.49621	0.00011345
RSP_1413	RSP_1413	TRAP-T family transporter%2C periplasmic binding component	0.89049	0.0576779	0.31177	0.150268	-1.34285	0.0120231
RSP_1414	RSP_1414	transcriptional regulator	0.31891	0.971163	-0.476278	0.176932	1.02291	0.00760858
RSP_1415	RSP_1415	putative polysaccharide deacetylase	-0.654568	0.00351037	0.0347275	0.787073	2.69125	5.87048e-06
RSP_1416	RSP_1416	hypothetical protein	0.157051	0.852086	-0.489185	0.287349	0.759425	0.20743
RSP_1417	RSP_1417	putative GTPase%2C G3E family	0.503406	0.644066	0.441124	0.0811051	1.89625	0.000105606
RSP_1418	RSP_1418	TRAP-T family transporter%2C large (12 TMs) inner membrane subunit	0.757119	0.0464399	1.39663	0.00383979	0.415955	0.00835113
RSP_1419	RSP_1419	TRAP-T family transporter%2C small (4 TMs) inner membrane subunit	1.5876	0.00508285	1.46396	0.00716846	-0.162138	0.0435893
RSP_1420	RSP_1420	TRAP-T family transporter%2C periplasmic binding protein	0.915858	0.0450816	2.10774	0.00128944	1.16489	0.169336
RSP_1421	RSP_1421	hypothetical protein	-0.137135	0.262447	-0.55163	0.0744137	0.0617929	0.637353
RSP_1422	RSP_1422	ParB-like nuclease	0.803018	0.125492	-0.140337	0.715936	-0.374018	0.789876
RSP_1423	RSP_1423	ParA family ATPase	0.0583888	0.252979	-0.117786	0.83891	-0.140552	0.691792
RSP_1425	RSP_1425	Plasmid replication initiation protein	-0.20114	0.0318471	-0.112594	0.907826	0.508147	0.0121509
RSP_1428	RSP_1428	putative Pre (Mob) type recombination enzyme	0.465452	0.771722	0.892809	0.0653166	0.849156	0.83494
RSP_1430	RSP_1430	hypothetical protein	0.42296	0.62617	0.0342952	0.703305	-0.426826	0.30384
RSP_1432	RSP_1432	hypothetical protein	0.304329	0.995524	0.194572	0.513688	-0.813132	0.0384753
RSP_1433	RSP_1433	dimethylsulfoniopropionate lyase DddL	0.153023	0.553795	0.137519	0.456053	0.172325	0.915659
RSP_1434	RSP_1434	acrylyl-CoA reductase AcuI	0.720507	0.146301	-0.196491	0.644999	-0.312385	0.0198795
RSP_1435	RSP_1435	transcriptional regulator%2C TetR family	0.155838	0.605343	0.084406	0.610886	0.229058	0.102772
RSP_1436	RSP_1436	ABC transporter%2C duplicated ATPase domains	-0.166646	0.0495442	-0.959901	0.00715404	-0.581796	0.0566437
RSP_1437	RSP_1437	ABC Fe+3 hydroxamate (ferrichrome) transporter%2C ATPase subunit	0.715669	0.730993	-4.95154	1.07177e-06	-6.58019	0.705848
RSP_1438	RSP_1438	ABC Fe+3 hydroxamate (ferrichrome) transporter%2C fused inner membrane subunits	0.663812	0.679952	-4.1681	7.22341e-07	-5.12468	0.105678
RSP_1439	RSP_1439	ABC Fe+3 hydroxamate (ferrichrome) transporter%2C periplasmic siderophore binding protein	1.20157	0.505582	-4.63209	1.88368e-05	-7.47135	0.0429625
RSP_1440	RSP_1440	TonB dependent%2C hydroxamate-type ferrisiderophore%2C outer membrane receptor	-0.344381	0.0597178	-5.1933	7.43684e-06	-6.55558	0.00135584
RSP_1441	RSP_1441	regulatory protein%2C GntR family	0.75545	0.0873966	-0.538281	0.0719751	-0.720164	0.331909
RSP_1442	RSP_1442	carbohydrate ABC transporter substrate-binding protein%2C CUT1 family	0.421037	0.676435	0.903354	0.00115542	-0.147346	0.436698
RSP_1443	RSP_1443	carbohydrate ABC transporter membrane protein 1%2C CUT1 family	ND	ND	0.0367588	0.748699	-0.730358	0.0261945
RSP_1444	RSP_1444	carbohydrate ABC transporter membrane protein 2%2C CUT1 family	0.380623	0.886557	0.737926	0.021275	-0.113893	0.984485
RSP_1445	RSP_1445	carbohydrate ABC transporter ATP-binding protein%2C CUT1 family	0.155112	0.673071	0.403134	0.132937	-0.789153	0.0204297
RSP_1446	RSP_1446	Putative sugar kinase	1.52016	0.0751996	0.444679	0.261673	-0.352948	0.137405
RSP_1447	RSP_1447	putative glucosamine--fructose-6-phosphate aminotransferase (isomerizing)	0.448837	0.670037	0.295895	0.298389	-0.680021	0.941224
RSP_1448	RSP_1448	L-threonine aldolase	0.945607	0.0686139	0.409152	0.0788064	-0.212498	0.00234455
RSP_1449	RSP_1449	transcriptional regulator%2C DeoR family	0.544339	0.461969	-0.105763	0.938219	-0.883535	0.17826
RSP_1450	RSP_1450	Inositol monophosphatase family protein	0.487798	0.470781	0.113696	0.727197	0.039265	0.456903
RSP_1451	RSP_1451	ABC peptide/nickel/opine transporter%2C periplasmic substrate-binding protein	0.391444	0.763952	0.391544	0.164277	0.124295	0.00254127
RSP_1452	RSP_1452	ABC peptide/nickel/opine transporter%2C inner membrane subunit	0.46739	0.626702	0.346817	0.118119	-0.201772	0.0378559
RSP_1453	RSP_1453	ABC peptide/nickel/opine transporter%2C inner membrane subunit	0.79006	0.142189	-0.182781	0.681123	-0.786281	0.0235568
RSP_1454	RSP_1454	ABC peptide/nickel/opine transporter%2C fused ATPase subunits	0.391774	0.809679	0.397811	0.0445233	-0.455104	0.00876961
RSP_1455	RSP_1455	N-carbamoyl-L-amino acid amidohydrolase	0.78449	0.0759552	0.441072	0.0424438	-0.297668	0.0469193
RSP_1456	RSP_1456	phosphotransferase family protein	0.755069	0.270938	0.5407	0.0948409	-0.325545	0.338457
RSP_1457	RSP_1457	putative choline kinase	0.460218	0.647029	0.230654	0.222651	-0.381983	0.0197787
RSP_1458	RSP_1458	Putative DNA repair enzyme	0.385977	0.84382	0.116576	0.423208	-0.410023	0.00645006
RSP_1459	RSP_1459	hypothetical protein	0.16923	0.46252	0.363495	0.0953511	0.708399	0.620573
RSP_1460	RSP_1460	hypothetical protein	0.105895	0.362406	-0.473779	0.193834	-0.452681	0.977582
RSP_1461	kdtA	Putative 3-deoxy-D-manno-octulosonic-acid transferase	0.468646	0.722252	-0.394819	0.296206	-0.689821	0.990849
RSP_1462	lpxK	lipid-A-disaccharide kinase	0.529585	0.754616	-0.13969	0.826639	-0.633388	0.0361821
RSP_1463	RSP_1463	Putative acyl-CoA transferase/carnitine dehydratase	-0.935112	0.00430706	-1.24947	0.00034785	1.71653	4.16279e-05
RSP_1464	RSP_1464	putative periplasmic thiol-disulfide interchange protein (DsbA family)	-1.34779	0.000738231	-1.34548	0.00101548	2.51077	5.82526e-06
RSP_1465	RSP_1465	hypothetical protein	-1.13822	0.001162	-1.41678	0.00158761	0.776381	4.51137e-05
RSP_1466	RSP_1466	A/G-specific adenine glycosylase	0.672423	0.514887	-0.778098	0.0224606	-0.709263	0.542412
RSP_1467	RSP_1467	alkane 1-monooxygenase	0.0518978	0.468185	-0.107324	0.91612	-0.472753	0.984456
RSP_1468	RSP_1468	Site-specific DNA-methyltransferase	0.770058	0.152642	0.917387	0.0129855	-0.498699	0.685703
RSP_1470	rnhB	RNase HII	0.0227103	0.300092	1.6076	0.00107869	-0.00443949	0.0252152
RSP_1471	RSP_1471	hypothetical protein	2.47321	0.125279	4.93171	7.96844e-05	1.09802	0.00211907
RSP_1472	RSP_1472	hypothetical protein	0.558908	0.332281	1.0259	0.0014231	0.814068	0.0681641
RSP_1473	RSP_1473	hypothetical protein	-0.308584	0.298258	-1.30991	0.0563695	1.4011	0.00179186
RSP_1474	nspC	carboxynorspermidine decarboxylase	-0.677002	0.0187651	-0.381969	0.182207	0.869798	0.505362
RSP_1475	RSP_1475	carboxynorspermidine dehydrogenase	-0.630306	0.00302622	-0.2279	0.408005	1.0985	0.386924
RSP_1476	RSP_1476	Heavy metal-(Cd/Co/Hg/Pb/Zn)-translocating P-type ATPase	0.457745	0.840577	1.00093	0.0122995	0.430589	0.79513
RSP_1478	RSP_1478	ABC oligopeptide transporter%2C fused ATPase subunits	0.232127	0.717834	-0.641062	0.0328924	-0.392591	0.968084
RSP_1479	OppC	ABC oligopeptide transporter%2C inner membrane subunit OppC	0.288075	0.888842	-0.617012	0.0405661	0.0954849	0.0055346
RSP_1480	OppB	ABC oligopeptide transporter%2C inner membrane subunit OppB	-0.0880646	0.11277	-0.669998	0.0200975	0.343671	0.0020694
RSP_1481	OppA	ABC oligopeptide transporter%2C perplasmic substrate-binding protein OppA	-0.0364763	0.125279	-0.703969	0.0465023	0.325542	0.000167133
RSP_1483	RSP_1483	hypothetical protein	0.990748	0.103405	-0.785322	0.0160098	-1.479	0.917536
RSP_1484	RSP_1484	DNA/RNA helicase%2C superfamily II	0.52433	0.735531	0.728469	0.042898	0.312796	0.353541
RSP_1486	RSP_1486	transcriptional regulator%2C TetR family	1.78675	0.00437404	-0.140149	0.815789	-1.50009	0.0121267
RSP_1487	RSP_1487	hypothetical protein	0.12168	0.334697	0.764114	0.0250123	0.672928	0.0127261
RSP_1488	RSP_1488	putative glyoxalase	1.0105	0.0324754	-0.210441	0.66045	-1.19029	0.865439
RSP_1489	RSP_1489	thioredoxin	0.106645	0.40294	-0.594367	0.0385955	-0.415452	0.000404163
RSP_1490	RSP_1490	Putative ATP-dependent protease La%2C LON	0.609412	0.178905	0.121106	0.472536	-0.965268	0.659552
RSP_1491	RSP_1491	hypothetical protein	0.864679	0.054105	-0.317602	0.341636	-1.02147	0.443133
RSP_1492	RSP_1492	2-octaprenyl-6-methoxyphenol hydroxylase%3B 2-octaprenyl-3-methyl-6-methoxy-1%2C4-benzoquinol hydroxylase	1.25164	0.0141158	-0.314718	0.347756	-0.792316	0.36686
RSP_1493	RSP_1493	Amidase	0.636566	0.246097	-0.562332	0.0397158	-1.11894	0.0866265
RSP_1494	RSP_1494	putative aspartate aminotransferase	1.1048	0.0137493	0.285201	0.219311	-1.20899	0.000857635
RSP_1495	RSP_1495	DNA translocase FtsK	1.10943	0.0161554	0.752819	0.0146135	-0.688505	0.128135
RSP_1496	RSP_1496	hypothetical protein	-0.0819994	0.0980104	0.193848	0.379135	1.37347	0.00127384
RSP_1497	RSP_1497	Putative outer membrane lipoprotein carrier protein	-1.57139	0.000236633	-1.40638	0.00111587	3.34171	0.00822789
RSP_1498	RSP_1498	hemimethylated DNA binding domain protein	-0.0762011	0.0843448	-0.120402	0.860816	-0.0403892	0.311601
RSP_1499	RSP_1499	gamma-glutamyltransferase 2	0.513138	0.400166	-0.243439	0.320447	-0.4307	0.826726
RSP_1500	RSP_1500	putative anti-sigma regulatory kinase	2.00603	0.23563	0.672435	0.316922	-0.132256	0.0267502
RSP_1501	RSP_1501	Antisigma-factor antagonist (STAS) domain protein	0.399517	0.934863	-0.147131	0.916472	0.504134	0.000471096
RSP_1502	RSP_1502	GAF domain protein	0.819011	0.0484036	-0.877422	0.00414475	-0.873611	0.0380235
RSP_1503	RSP_1503	hypothetical protein	1.0887	0.0996248	-0.610602	0.120936	-0.778146	0.344234
RSP_1504	RSP_1504	hypothetical protein	0.384862	0.860027	-0.414797	0.443214	-0.845377	0.0757234
RSP_1505	RSP_1505	Putative Metallo-phosphoesterase	1.20809	0.0191724	-0.436745	0.0792045	-0.351947	0.0482315
RSP_1506	RSP_1506	ribosomal large subunit pseudouridine synthase A	0.368991	0.901795	-0.778922	0.0140422	-0.871086	0.825439
RSP_1507	RSP_1507	Aldehyde dehydrogenase	0.320851	0.921805	-0.696541	0.0122603	-0.107007	0.71621
RSP_1508	RSP_1508	putative HemY-like membrane protein	0.785269	0.0801157	0.253043	0.10844	-0.140363	0.000405582
RSP_1509	RSP_1509	O-sialoglycoprotein endopeptidase	-0.211112	0.0829613	-0.503843	0.124193	-0.711145	0.6696
RSP_1510	RSP_1510	Putative glycerol-3-phosphate dehydrogenase (NAD(P)+)	0.51388	0.854846	-0.116432	0.866186	-0.5274	0.176604
RSP_1511	RSP_1511	hypothetical protein	0.534699	0.632262	-0.316531	0.629632	-0.311803	0.705655
RSP_1512	RSP_1512	hypothetical protein	0.110927	0.457292	-0.0593495	0.975062	0.32912	0.0798216
RSP_1513	trpB	tryptophan synthase subunit beta	0.130749	0.394254	-0.378713	0.147578	-0.347035	0.00165037
RSP_1514	ahcY	adenosylhomocysteinase	-0.294848	0.0190653	-0.394449	0.112472	-0.0114053	0.0153148
RSP_1515	RSP_1515	LPS:glycosyltransferase	-0.0313691	0.176086	0.0322897	0.712131	-0.0110882	0.131126
RSP_1516	RSP_1516	putative S-adenosyl L-homocysteine hydrolase	0.792889	0.0817038	0.265014	0.237612	-0.0490494	0.865132
RSP_1517	spbA	Histone-like protein of HNS family	0.36991	0.864672	0.944401	0.00183964	-0.377758	0.0048538
RSP_1518	prrA	PrrA (RegA)%2C Response regulator involved in oxygen regulation of photosynthesis genes	0.557167	0.256607	0.604775	0.018508	-0.190609	0.0429073
RSP_1519	prrC	PrrC	-0.436603	0.0106135	0.456145	0.0788174	0.96383	0.00229797
RSP_1520	prrB	Sensor histidine kinase PrrB (RegB)	0.448825	0.578512	-0.452228	0.0491715	-0.377302	0.000149704
RSP_1521	RSP_1521	hypothetical protein	0.713192	0.326311	0.501574	0.0757686	-1.11999	0.0173355
RSP_1522	RSP_1522	ATPase%2C YjeE family	0.229929	0.700304	-0.574941	0.0296495	-0.786874	0.000325813
RSP_1523	RSP_1523	aminoglycoside phosphotransferase	0.988716	0.586037	-0.19352	0.760007	-1.17882	0.992039
RSP_1524	RSP_1524	Nucleotidyltransferase family protein	0.920905	0.0598801	-0.414515	0.262147	-0.893521	0.829778
RSP_1525	RSP_1525	putative Helicase/Exonuclease	0.452208	0.766291	-0.023138	0.878663	-0.327287	0.991723
RSP_1527	RSP_1527	DNA helicase/exodeoxyribonuclease V%2C subunit A	0.223224	0.68026	-0.241694	0.481977	-0.559466	0.0871833
RSP_1529	trxA	thioredoxin	0.318734	0.995524	-0.953015	0.00582819	-0.669971	0.25546
RSP_1530	RSP_1530	hypothetical protein	0.836415	0.354762	0.423247	0.416348	-0.41001	0.154656
RSP_1531	RSP_1531	HslV component of HslUV peptidase	0.231439	0.910932	-1.32553	0.00370452	0.0297805	0.000102667
RSP_1532	RSP_1532	ATP-dependent protease ATP-binding subunit	-0.593485	0.00351037	-0.547484	0.0185991	1.02154	0.00106872
RSP_1533	RSP_1533	putative alginate O-acetyltransferase	0.566507	0.376379	0.719726	0.00508129	-0.178593	0.00057717
RSP_1534	RSP_1534	putative acyl carrier protein	0.111368	0.565768	2.02699	0.0140461	1.60094	0.179373
RSP_1535	RSP_1535	subfamily IIIC HAD-superfamily phosphatase	0.888735	0.0640419	1.3462	0.00170644	0.628093	0.00471627
RSP_1536	RSP_1536	(R)-hydratase	0.0399293	0.569773	0.802499	0.166844	0.341111	0.0595706
RSP_1537	RSP_1537	hypothetical protein	0.352252	0.838725	0.472472	0.0499693	0.0959657	0.544346
RSP_1538	RSP_1538	putative glucose-1-phosphate cytidylyltransferase	-0.0363613	0.170805	0.92498	0.0329422	0.63928	0.061932
RSP_1539	RSP_1539	Glycosyl transferase%2C family 2	0.241804	0.841107	0.0803627	0.54833	-0.693778	0.000967657
RSP_1540	RSP_1540	putative secreted hydrolase	0.375821	0.851847	-0.0117543	0.868716	-0.113838	0.0383728
RSP_1541	RSP_1541	Putative ABC transporter%2C fused inner membrane subunits	0.352398	0.953122	-0.153638	0.701444	-0.511498	0.584954
RSP_1542	RSP_1542	ABC transporter%2C ATPase subunit	0.469957	0.683967	-0.376456	0.307252	-0.587584	0.430267
RSP_1543	RSP_1543	hypothetical protein	0.658101	0.257429	0.173286	0.453314	-0.437709	0.0268956
RSP_1544	RSP_1544	putative periplasmic lipoprotein	0.972166	0.551488	-0.197915	0.74503	-0.933645	0.299158
RSP_1545	RSP_1545	putative thiol oxidoreductase with 2 cytochrome c heme-binding sites	0.0448432	0.244724	-0.0362812	0.946206	-0.671275	0.0237683
RSP_1547	RSP_1547	putative bacterioferritin-associated ferredoxin	-0.28081	0.0462585	-0.670976	0.22665	-2.21907	0.00170621
RSP_1548	RSP_1548	imelysin	-0.15558	0.0561797	-1.12563	0.0748329	-2.23316	0.908852
RSP_1549	RSP_1549	hypothetical protein	-0.920753	0.025039	-1.19166	0.0302907	1.16492	3.90667e-06
RSP_1550	RSP_1550	transcriptional regulator%2C IclR family	1.32669	0.0349936	-1.11908	0.000977305	-1.23216	0.75919
RSP_1551	RSP_1551	putative glyoxalase family protein	0.880445	0.117116	1.10113	0.0123718	-0.673224	0.998267
RSP_1552	RSP_1552	ureidoglycolate hydrolase	0.522531	0.569001	-1.19499	0.0088479	-2.15137	0.0099794
RSP_1553	RSP_1553	putative glyoxylate induced protein	0.598962	0.214541	-0.87167	0.00371436	-1.14687	0.150059
RSP_1554	RSP_1554	putative polysaccharide deacetylase	0.521455	0.429547	-0.695633	0.00588067	-0.518583	0.000169426
RSP_1555	RSP_1555	Transthyretin-like protein	0.116479	0.657135	-0.334897	0.304269	-0.494682	0.438572
RSP_1556	puc2B	light-harvesting complex%2C beta subunit	0.0930143	0.470359	0.0106108	0.844877	0.0217575	0.0646225
RSP_1558	RSP_1558	2-dehydropantoate 2-reductase	0.666924	0.153704	-0.0364535	0.923481	-0.721732	0.116898
RSP_1559	icd	isocitrate dehydrogenase (NADP)	0.233778	0.771584	-0.36312	0.132257	-0.314237	0.0257644
RSP_1561	RSP_1561	AMP-forming acyl-CoA synthetase/ligase	1.31732	0.00803288	0.0238165	0.718653	-0.67336	0.0102912
RSP_1562	RSP_1562	fumarylacetoacetate hydrolase family protein	0.693321	0.121405	-0.882936	0.00187597	-1.07833	0.47797
RSP_1563	RSP_1563	putative oxidoreductase	0.00103299	0.501709	-1.48201	0.00154839	-0.607837	0.00627988
RSP_1564	RSP_1564	Putative transmembrane transport protein	0.297148	0.978039	-0.283893	0.290725	-0.245827	0.0398355
RSP_1565	appA	AppA%2C antirepressor of ppsR%2C sensor of blue light	0.382899	0.783422	1.18757	0.00197866	-0.899955	0.00663946
RSP_1566	RSP_1566	hypothetical protein	1.52853	0.0441992	-0.204606	0.508853	-0.928478	0.417932
RSP_1567	RSP_1567	putative sensory transduction histidine kinase	0.743319	0.0878316	-0.0254294	0.867128	-0.772303	0.00312455
RSP_1568	RSP_1568	glutamate--putrescine ligase	-0.173352	0.0670581	0.119341	0.599488	-0.305929	0.709094
RSP_1569	RSP_1569	glutamate-1-semialdehyde 2%2C1-aminomutase	-0.0759389	0.13683	0.340365	0.0761505	0.343966	0.188098
RSP_1570	purK	5-(carboxyamino)imidazole ribonucleotide synthase	0.393186	0.874427	-0.145428	0.717367	-0.105619	0.0125513
RSP_1571	purE	5-(carboxyamino)imidazole ribonucleotide mutase	1.25777	0.0154441	-0.478211	0.0628678	-1.05768	0.323674
RSP_1572	RSP_1572	Heat shock protein%2C Hsp20 family	-0.388896	0.00638543	-0.78058	0.0118584	0.460385	0.0144802
RSP_1573	RSP_1573	putative small protein	0.100798	0.360536	-0.864629	0.0184947	-0.192577	0.00286492
RSP_1574	RSP_1574	Cytochrome b562	0.0116337	0.455416	-0.379958	0.174149	-1.26511	0.00403938
RSP_1575	sopT	sulfate adenylyltransferase	-0.587737	0.00351037	-0.633919	0.0943947	0.139695	0.0133467
RSP_1576	trxB	Thioredoxin reductase	-0.148025	0.118581	-0.863152	0.00164479	0.407663	0.000746757
RSP_1577	putR	transcriptional regulator%2C AsnC family	0.221134	0.709238	0.517287	0.100506	-0.10902	0.430877
RSP_1578	RSP_1578	uncharacterized protein%2C YfiH family	1.55128	0.00258134	-0.0355422	0.932453	-0.619673	0.123713
RSP_1579	RSP_1579	hypothetical protein	0.103184	0.773183	-0.0512791	0.971638	-0.393605	0.275246
RSP_1580	lgt	Prolipoprotein diacylglyceryl transferase	-0.142734	0.160266	-1.2667	0.00382338	-0.729259	0.013184
RSP_1581	RSP_1581	hypothetical protein	-1.13782	0.00167383	-0.984515	0.0268813	-0.606298	0.714238
RSP_1582	RSP_1582	Putative sulfate transporter/antisigma-factor antagonist	0.495994	0.693209	-0.020966	0.908581	-2.16254	0.00392912
RSP_1583	cheY3	Chemotaxis response regulator%2C CheY3	0.719334	0.201695	0.615143	0.0859584	-1.15638	0.0283606
RSP_1584	cheA2	Chemotaxis histidine protein kinase	0.923034	0.0729667	0.770879	0.00510748	-1.32811	0.00107075
RSP_1585	cheW2	Chemotaxis protein%2C CheW2	1.76983	0.00296434	0.391991	0.118943	-1.90044	0.120841
RSP_1586	cheW3	Chemotaxis protein%2C CheW3	0.755085	0.17609	0.502195	0.0772878	-1.20291	0.048069
RSP_1587	cheR2	Chemotaxis methyltransferase%2C CheR2	0.786365	0.115521	0.288436	0.343053	-1.31101	0.00281193
RSP_1588	cheB1	chemotaxis methylesterase%2C CheB1	1.29092	0.00707966	0.843645	0.00546418	-0.6083	0.00822789
RSP_1589	tlpC	Transducer-like protein%2C TlpC	1.18192	0.00401455	0.771365	0.002839	-0.804786	0.42617
RSP_1590	RSP_1590	two component%2C sigma54 specific%2C transcriptional regulator%2C fis family	0.602205	0.227625	-0.0525406	0.962674	-0.796019	0.0184553
RSP_1591	RSP_1591	putative Glutathione S-transferase	0.60744	0.277472	0.451126	0.104804	-1.1407	0.00309658
RSP_1592	acsA	propionyl-CoA synthetase	0.119709	0.356566	0.943267	0.00262595	0.745692	0.573357
RSP_1593	RSP_1593	phosphate acetyltransferase	0.0869516	0.28808	0.489896	0.073279	0.178295	0.242326
RSP_1594	cdd	cytidine deaminase	1.43391	0.015488	-0.193885	0.537268	-0.53104	0.156774
RSP_1595	RSP_1595	thymidine phosphorylase	0.658403	0.236424	-0.237737	0.318129	-0.562627	0.0144802
RSP_1596	deoB	phosphopentomutase	1.16295	0.0202732	-0.114103	0.814337	-0.731543	0.00279913
RSP_1597	add	adenosine deaminase	0.573763	0.332621	0.122	0.415576	-0.0155056	0.829039
RSP_1598	RSP_1598	uracil phosphoribosyltransferase	0.24627	0.761786	-0.271209	0.283397	-0.571768	0.460812
RSP_1599	RSP_1599	AMP-binding protein	0.440645	0.571135	0.727589	0.0073137	0.182235	0.0888679
RSP_1600	RSP_1600	putative transporter%2C DME family%2C DMT superfamily	0.405291	0.788934	-0.651137	0.150268	-1.03767	0.290655
RSP_1601	RSP_1601	methylase involved in ubiquinone/menaquinone biosynthesis	1.10679	0.105944	-0.343709	0.293997	-1.073	0.00170621
RSP_1602	RSP_1602	TRAP-T family transporter%2C DctM (12TMs) subunit	0.0127287	0.460292	-1.51945	0.008208	-0.792117	0.00180659
RSP_1604	RSP_1604	TRAP-T family transporter%2C DctQ (4TMs) subunit	0.871092	0.263758	-1.62662	0.00034785	-1.80762	0.854066
RSP_1605	RSP_1605	TRAP-T family transporter%2C periplasmic binding protein%2C DctP	-0.484121	0.0104114	-1.24591	0.00097372	-0.362504	0.00172529
RSP_1606	RSP_1606	transcriptional regulator%2C GntR family	0.557567	0.6059	-1.57305	0.00172123	-0.938821	0.357451
RSP_1607	RSP_1607	transcriptional regulator%2C GntR family	0.684467	0.3909	-1.52079	0.00143299	-2.03507	0.111155
RSP_1608	RSP_1608	Putative Zn-dependent dehydrogenase	-0.289526	0.119197	-2.19831	7.96844e-05	-1.14938	0.00120057
RSP_1609	RSP_1609	Putative altronate dehydrogenase	0.0227119	0.46252	-1.81715	0.000325108	-0.970345	0.144802
RSP_1610	RSP_1610	altronate hydrolase	-0.0324356	0.161629	-1.07121	0.00432013	-0.566547	0.0985272
RSP_1611	RSP_1611	sensor histidine kinase	0.640876	0.16711	-0.0660878	0.973724	-1.02523	0.000745834
RSP_1612	RSP_1612	Sigma-54 dependent transcriptional regulator	0.878838	0.200898	0.161191	0.354951	-0.576938	0.0229694
RSP_1613	RSP_1613	TRAP-T family transporter%2C DctP subunit	0.290256	0.878151	0.28998	0.285864	0.315776	0.512975
RSP_1614	RSP_1614	TRAP-T family transporter with fused DctQ/DctM subunits	0.346175	0.961556	-0.299776	0.381371	-0.186819	0.0283606
RSP_1615	RSP_1615	protein of unknown function DUF1850	0.416034	0.687075	0.544824	0.0655362	-0.0916736	0.110363
RSP_1621	RSP_1621	Deoxyguanosinetriphosphate triphosphohydrolase-like protein	-0.379002	0.0208603	-0.641931	0.0309958	-0.0995917	0.000473957
RSP_1622	RSP_1622	Putative DNA-binding protein	-0.199818	0.201545	0.186056	0.504063	-0.239799	0.0608346
RSP_1623	RSP_1623	hypothetical protein	-0.351302	0.0478742	0.106299	0.603557	0.664756	0.00739128
RSP_1624	RSP_1624	hypothetical protein	-0.106358	0.354883	0.0858557	0.702794	-0.0313236	0.113282
RSP_1625	RSP_1625	hypothetical protein	1.17767	0.289642	0.018991	0.874612	-1.06106	0.0125563
RSP_1626	RSP_1626	hypothetical protein	-0.482393	0.770568	-0.0553276	0.906001	-0.640628	0.933321
RSP_1627	RSP_1627	Putative N-6 adenine-specific DNA methylase	1.28078	0.551453	-0.49411	0.770639	-0.688279	0.027403
RSP_1628	RSP_1628	putative sensor histidine protein kinase	-0.16424	0.0440229	-0.28309	0.315649	-0.0702426	0.00246573
RSP_1629	RSP_1629	response regulator receiver domain protein	0.102709	0.393998	-0.00691221	0.893585	0.0371451	0.00835113
RSP_1630	RSP_1630	hypothetical protein	0.387787	0.957753	0.342462	0.799681	0.740462	0.0124033
RSP_1631	RSP_1631	hypothetical protein	0.354503	0.937362	-0.64526	0.268254	-0.72152	0.0911928
RSP_1632	RSP_1632	hypothetical protein	0.0342157	0.664244	-0.596467	0.683493	0.0506827	0.0010382
RSP_1633	RSP_1633	hypothetical protein	0.818317	0.42815	0.073842	0.742711	-0.829048	0.260278
RSP_1635	RSP_1635	hypothetical protein	0.423353	0.970134	1.15558	0.258106	-2.28332	0.664002
RSP_1636	RSP_1636	phage-related protein%2C putative phage tail tape measure protein%2C lambda family	0.369994	0.821257	0.0262269	0.811252	-0.54892	0.0106183
RSP_1637	RSP_1637	hypothetical protein	2.51379	0.322704	-0.340863	0.782224	-1.3655	0.0133467
RSP_1638	RSP_1638	hypothetical protein	2.10026	0.255828	-0.189157	0.781494	-1.09114	0.652343
RSP_1639	RSP_1639	hypothetical protein	0.0818812	0.68084	0.346377	0.547666	0.326279	0.912928
RSP_1640	RSP_1640	phage protein%2C HK97 gp10 family	ND	ND	-0.062707	0.937265	0.229789	0.0997885
RSP_1641	RSP_1641	bacteriophage head-tail adaptor	ND	ND	ND	ND	0	0.24116
RSP_1643	RSP_1643	hypothetical protein	0	0.46252	0	0.518953	0	0.561728
RSP_1644	RSP_1644	hypothetical protein	1.40939	0.728147	-0.524742	0.800268	ND	ND
RSP_1645	RSP_1645	putative phage-related protein	-0.320077	0.644066	0.200926	0.647576	-0.195767	0.199627
RSP_1646	RSP_1646	putative transmembrane protein	0.0795402	0.41203	-0.577902	0.0948628	-0.91691	0.0386992
RSP_1647	RSP_1647	putative peptidase	0	0.0829481	0.914154	0.163627	0.290615	0.751808
RSP_1648	RSP_1648	phage portal protein%2C HK97 family	0.452512	0.840355	0.431579	0.208739	-0.142336	0.089753
RSP_1649	RSP_1649	putative transporter%2C DMT superfamily	-0.0718424	0.454567	0.261994	0.338805	-0.44874	0.184041
RSP_1650	RSP_1650	phage terminase-like protein%2C large subunit	0.246345	0.947604	0.334374	0.477694	0.455659	0.0116622
RSP_1651	RSP_1651	phage terminase%2C small subunit	0	0.325677	0.256383	0.803267	-0.628967	0.207428
RSP_1652	RSP_1652	restriction endonuclease	0	0.340978	1.56668	0.18916	1.4881	0.00512537
RSP_1653	RSP_1653	hypothetical protein	0.65333	0.545911	-0.662931	0.0688503	-1.31588	0.107716
RSP_1654	RSP_1654	hypothetical protein	-0.025213	0.728147	-0.344608	0.409269	-0.553038	0.173253
RSP_1655	RSP_1655	protein of unknown function (DUF1937)	-0.202429	0.619838	0.101962	0.842775	-0.598387	0.0502625
RSP_1656	RSP_1656	hypothetical protein	-0.228309	0.521106	-0.152093	0.907924	-0.208435	0.609605
RSP_1657	RSP_1657	hypothetical protein	ND	ND	-0.524742	0.846392	0.674304	0.756111
RSP_1658	RSP_1658	hypothetical protein	0	0.475202	0	0.286513	0	0.225186
RSP_1659	RSP_1659	hypothetical protein	0	0.161929	0	0.172918	0	0.928699
RSP_1662	RSP_1662	Integrase/recombinase	0.658186	0.344205	0.0910581	0.649202	-0.0608043	0.0673915
RSP_1663	RSP_1663	transcriptional regulator%2C LacI family	0.38433	0.773617	0.274921	0.100609	-0.127435	0.0284195
RSP_1664	RSP_1664	Protein of unknown function (DUF3429)	1.03422	0.110725	0.180309	0.453441	-0.962999	0.0588543
RSP_1665	RSP_1665	putative RhtB family transporter	1.83116	0.00694275	-0.349945	0.288968	-1.02884	0.0385008
RSP_1666	LytB	4-hydroxy-3-methylbut-2-enyl diphosphate reductase	ND	ND	0.00320595	0.841007	-0.0132009	0.00947091
RSP_1667	RSP_1667	hypothetical protein	-0.0904336	0.230268	0.214604	0.556678	0.241248	0.0441209
RSP_1668	FolK	2-amino-4-hydroxy-6- hydroxymethyldihydropteridine pyrophosphokinase	-0.140483	0.140652	0.516845	0.142925	0.474772	0.00374828
RSP_1669	rpoZ	DNA-directed RNA polymerase subunit omega	-0.335343	0.0565972	0.904138	0.00273452	0.813035	0.216142
RSP_1670	spoT/relA	RelA/SpoT family protein	-0.543816	0.00430706	0.0732085	0.576825	0.323278	0.551689
RSP_1671	RSP_1671	hypothetical protein	-0.499784	0.00721928	-0.427863	0.0749881	0.327648	0.00293019
RSP_1672	pdxJ	pyridoxine 5'-phosphate synthase	0.489806	0.495819	0.138185	0.30704	-0.262595	0.000592602
RSP_1673	RSP_1673	4'-phosphopantetheinyl transferase	1.24635	0.0516926	0.384959	0.0859584	-0.0436718	0.470599
RSP_1674	RSP_1674	signal peptidase I	-0.421915	0.0107383	-0.140236	0.792133	0.165054	0.0132095
RSP_1675	rnc	RNAse III	-0.114747	0.0917154	0.0663261	0.516057	0.470206	0.0034451
RSP_1676	era	GTP-binding protein Era	0.18773	0.625936	-0.0467766	0.971638	0.124071	0.0236495
RSP_1677	RSP_1677	hypothetical protein	0.841382	0.620326	0.302267	0.264986	-0.0861531	0.867124
RSP_1678	recO	DNA replication and repair protein RecO	1.5138	0.0106135	-0.732295	0.0462431	-1.95563	0.225282
RSP_1679	RSP_1679	(2S)-methylsuccinyl-CoA dehydrogenase	0.463931	0.757117	-1.04527	0.00370452	0.216815	0.00154917
RSP_1680	pckA	phosphoenolpyruvate carboxykinase	-0.0531054	0.146859	-1.82284	9.83475e-05	-1.52114	0.189046
RSP_1681	RSP_1681	two-component transcriptional regulator%2C winged helix family	0.224775	0.783088	0.0524425	0.651812	-0.331805	0.00143776
RSP_1682	RSP_1682	Two-component sensor histidine kinase	0.908808	0.0244137	-0.192175	0.540271	-0.934884	0.132074
RSP_1683	RSP_1683	Hpr(Ser) kinase/phosphatase	0.215994	0.811596	0.199252	0.502714	-0.52916	0.293286
RSP_1684	RSP_1684	putative P-loop-containing kinase	-0.0127946	0.146301	0.116997	0.459849	0.246422	0.000507018
RSP_1685	RSP_1685	PTS system protein%2C IIA component	0.227003	0.730993	-0.670941	0.0315106	-1.35937	0.0434063
RSP_1686	RSP_1686	Putative Phosphocarrier HPr protein	0.110346	0.627706	-0.351419	0.362941	-0.753811	7.42735e-05
RSP_1687	hbdA	3-hydroxyacyl-CoA dehydrogenase	-0.147836	0.0418376	0.133478	0.448529	0.486383	0.00999043
RSP_1688	RSP_1688	acyltransferase	0.369274	0.860485	-0.219671	0.467404	-0.500844	0.534397
RSP_1689	RSP_1689	hypothetical protein	0.212282	0.906517	0.573744	0.270928	-0.0327967	0.0791904
RSP_1690	etfA	electron transfer flavoprotein alpha subunit apoprotein	-0.105686	0.0599137	-0.0151627	0.88878	-0.442396	0.881501
RSP_1691	etfB	electron transfer flavoprotein beta subunit	-0.020301	0.109539	0.0377832	0.769582	0.471518	0.000338193
RSP_1692	pduO	ATP:cob(I)alamin adenosyltransferase	0.850295	0.134707	0.577661	0.0286723	0.299807	0.897047
RSP_1694	RSP_1694	putative short-chain dehydrogenase/reductase	-0.0828572	0.236424	-0.417606	0.274085	-0.970633	0.0201251
RSP_1695	RSP_1695	SH3 domain-containing protein	1.95938	0.0214191	0.118095	0.849037	-1.03495	0.17548
RSP_1696	RSP_1696	DNA topoisomerase IV subunit A	0.0216855	0.217641	0.250065	0.0964025	0.445832	0.0834493
RSP_1697	RSP_1697	hypothetical protein	0.0501332	0.193182	0.396097	0.0297263	0.477282	0.219341
RSP_1699	rpoB	DNA-directed RNA polymerase beta subunit	-0.209286	0.0516926	0.124342	0.456053	0.420049	0.00768711
RSP_1700	rplL	LSU ribosomal protein L12P	-0.923991	0.00315732	-0.483646	0.0900374	0.320528	0.00015843
RSP_1701	rplJ	LSU ribosomal protein L10P	-0.846351	0.00547847	0.287429	0.209997	0.948023	1.67192e-05
RSP_1702	rplA	LSU ribosomal protein L1P	-0.305207	0.0126789	-0.322519	0.285571	-0.0233135	0.000794139
RSP_1703	rplK	Ribosomal protein L11	-0.238364	0.0751787	0.296155	0.276109	0.810452	0.000829247
RSP_1704	RSP_1704	transcription antitermination protein nusG	-0.281763	0.0349936	0.606407	0.053719	0.582094	0.111965
RSP_1705	RSP_1705	protein translocase subunit secE/sec61 gamma	-0.0917731	0.208121	-0.491356	0.0993538	-0.230758	0.0882726
RSP_1706	RSP_1706	Putative acetyltransferase	0.761773	0.115557	-0.390165	0.271901	-1.65826	0.00541605
RSP_1707	tufA	Elongation factor Tu (EF-Tu)	-0.514548	0.0044274	-0.623123	0.0324065	-0.0237164	0.00201804
RSP_1708	fusA1	translation elongation factor 2 (EF-2/EF-G)	-0.452804	0.0137181	0.475781	0.0819248	0.800309	0.00574475
RSP_1709	rpsG	SSU ribosomal protein S7P	-0.56604	0.00690654	0.242615	0.163627	0.826706	0.0138959
RSP_1710	rpsL	SSU ribosomal protein S12P	-0.438596	0.011087	0.25334	0.277793	0.535701	0.0127261
RSP_1711	RSP_1711	putative transporter%2C RhaT family%2C DMT superfamily	0.238037	0.819018	-0.325497	0.405337	-1.16781	0.793268
RSP_1712	rpoC	DNA-directed RNA polymerase beta' subunit	-0.287834	0.0278981	-0.0401177	0.94292	0.352614	0.0426031
RSP_1714	tufA1	Elongation factor TU	-0.315154	0.0242635	0.191532	0.394578	0.765136	0.163772
RSP_1715	rpsJ	SSU ribosomal protein S10P	-0.55858	0.00677828	-0.221124	0.575336	0.541839	0.00234647
RSP_1716	rplC	LSU ribosomal protein L3P	-0.321522	0.0150168	-0.205025	0.618217	0.305379	0.278107
RSP_1717	rplD	LSU ribosomal protein L4P	-0.227315	0.071442	0.225312	0.295906	0.67552	0.00998098
RSP_1718	rplW	LSU ribosomal protein L23P	-0.604223	0.00467876	0.038295	0.742138	0.533364	0.00236408
RSP_1719	rplB	LSU ribosomal protein L2P	-0.293302	0.0197928	0.0951674	0.518184	0.188316	0.0241137
RSP_1720	rpsS	SSU ribosomal protein S19P	-0.977809	0.00200143	0.285323	0.353134	1.52521	0.00228684
RSP_1721	rplV	LSU ribosomal protein L22P	-0.693801	0.0041174	0.01017	0.792871	0.611675	0.000356864
RSP_1722	rpsC	SSU ribosomal protein S3P	-0.593656	0.0061591	-0.235758	0.395044	0.248884	0.0151671
RSP_1723	rplP	LSU ribosomal protein L16P	0.136143	0.436242	-0.315055	0.265196	-0.433976	0.63695
RSP_1724	rpmC	50S ribosomal protein L29	-0.491125	0.0174292	0.492332	0.0487824	0.396787	0.25485
RSP_1725	rplN	LSU ribosomal protein L14P	-0.49058	0.00527096	-0.335086	0.337449	0.207677	0.00983439
RSP_1726	rplX	LSU ribosomal protein L24P	-0.574613	0.0079803	-0.709179	0.00506289	0.406132	0.000401564
RSP_1727	rplE	LSU ribosomal protein L5P	-0.814682	0.00194028	-0.37929	0.176473	0.670365	8.99647e-05
RSP_1728	rpsN	SSU ribosomal protein S14P	-0.989575	0.00235406	-0.324745	0.313776	0.655694	0.00187792
RSP_1729	rpsH	SSU ribosomal protein S8P	-0.591358	0.00315732	-0.197735	0.64535	0.579954	0.83494
RSP_1730	rplF	LSU ribosomal protein L6P	-0.457147	0.0079803	-0.29599	0.30633	-0.0634712	0.0507969
RSP_1731	rplR	LSU ribosomal protein L18P	-0.641526	0.00318557	0.0573641	0.705066	0.471298	0.00574594
RSP_1732	rpsE	SSU ribosomal protein S5P	-0.316777	0.014588	0.0856158	0.630844	0.53439	0.00462861
RSP_1733	rpmD	LSU ribosomal protein L30P	0.426362	0.729019	-0.508802	0.104381	-0.247114	0.499536
RSP_1734	rplO	LSU ribosomal protein L15P	-0.58393	0.00430706	-0.354346	0.191961	-0.0705836	0.0252152
RSP_1735	secY	protein translocase subunit secY/sec61 alpha	-0.50762	0.00674342	-0.57626	0.0242366	0.280055	0.000113858
RSP_1736	adk	adenylate kinase	-0.186486	0.0342797	-0.203978	0.470991	0.410657	2.07279e-05
RSP_1737	rpsM	30S ribosomal protein S13	-0.950082	0.0041174	-0.177666	0.714535	0.230497	0.541859
RSP_1738	rpsK	30S ribosomal protein S11	-0.759997	0.00337565	-0.476661	0.108641	0.0719569	0.0623516
RSP_1739	rpoA	DNA-directed RNA polymerase subunit alpha	-0.551531	0.0058293	-0.163479	0.667819	0.329709	0.0129894
RSP_1740	rplQ	LSU ribosomal protein L17P	-0.24609	0.111692	-0.679867	0.0153603	-0.248919	0.511814
RSP_1741	RSP_1741	putative LuxR family protein	0.00558966	0.309845	0.594708	0.0447939	-0.374821	0.00711706
RSP_1742	RSP_1742	Serine protease%2C trypsin family	-0.347736	0.021797	-0.693924	0.059597	0.712547	6.50168e-05
RSP_1743	RSP_1743	Recombination protein MgsA	-0.126186	0.0945867	0.319238	0.0648761	0.430187	0.00711706
RSP_1744	RSP_1744	camphor resistance protein CrcB	0.244674	0.791826	0.160076	0.39718	0.461091	0.0339684
RSP_1745	RSP_1745	Pseudouridine synthase	0.228529	0.735531	0.120169	0.410011	0.132776	0.726684
RSP_1746	RSP_1746	chaperone required for the assembly of F1-ATPase	-0.0247965	0.138355	0.0233935	0.782996	0.00364387	0.508292
RSP_1747	bztA	L-asparagine-binding protein%3BL-glutamine-binding protein%3BL-glutamate-binding protein%3BL-aspartate-binding protein	0.26061	0.801435	0.167317	0.307252	0.23426	0.492309
RSP_1748	bztB	L-aspartate ABC transporter membrane protein%3BL-glutamine ABC transporter membrane protein%3BL-glutamate ABC transporter membrane protein%3BL-asparagine ABC transporter membrane protein	-0.096627	0.0679838	0.876438	0.00391334	1.23994	0.502217
RSP_1749	bztC	L-aspartate ABC transporter membrane protein%3BL-glutamine ABC transporter membrane protein%3BL-glutamate ABC transporter membrane protein%3BL-asparagine ABC transporter membrane protein	-0.20007	0.0416858	0.956689	0.00232797	1.19264	0.0203603
RSP_1750	bztD	L-glutamate ABC transporter ATP-binding protein%3BL-asparagine ABC transporter ATP-binding protein%3BL-glutamine ABC transporter ATP-binding protein%3BL-aspartate ABC transporter ATP-binding protein	-0.231395	0.0336349	1.00276	0.00382097	1.36347	0.0124759
RSP_1751	RSP_1751	putative 2Fe-2S ferredoxin protein	0.0633063	0.414791	0.161317	0.542068	-0.220059	0.533857
RSP_1752	RSP_1752	Putative creatinase	0.19955	0.642891	-0.247467	0.600299	-0.616813	0.0291644
RSP_1753	RSP_1753	hypothetical protein	0.439537	0.78465	0.265749	0.326233	-0.0607715	0.72576
RSP_1754	RSP_1754	hypothetical protein	0.524601	0.436864	-0.0129245	0.922949	-0.942022	0.205331
RSP_1755	RSP_1755	putative enzyme of the cupin superfamily	0.451889	0.773617	-0.593654	0.0424571	-1.01845	0.198352
RSP_1756	panB	ketopantoate hydroxymethyltransferase	0.892702	0.0788647	-0.907304	0.00355602	-1.18868	0.951817
RSP_1757	panC	pantothenate synthetase	0.964699	0.0686139	-0.441593	0.117057	-0.681232	0.706036
RSP_1758	RSP_1758	putative succinyl-diaminopimelate desuccinylase	0.763852	0.100853	-0.00332126	0.802255	-0.591593	0.0998921
RSP_1759	RSP_1759	hypothetical protein	-0.130519	0.255828	-0.348429	0.323012	-1.34151	0.491735
RSP_1760	RSP_1760	Protein of unknown function (DUF1523)	-0.0251443	0.19487	-0.153305	0.686912	-0.45612	0.0292875
RSP_1761	pheT	phenylalanyl-tRNA synthetase beta subunit	0.218927	0.676067	-0.478613	0.0597636	-0.404332	0.0190526
RSP_1762	RSP_1762	hypothetical protein	0.333151	0.905721	-0.444384	0.0464233	-1.09337	0.402415
RSP_1763	pheS	phenylalanyl-tRNA synthetase%2C alpha subunit	0.0482766	0.273229	-0.332232	0.201418	0.265268	0.00499886
RSP_1764	rplT	LSU ribosomal protein L20P	-0.282113	0.054105	-0.269673	0.459668	0.00581629	0.0201515
RSP_1765	rpmI	LSU ribosomal protein L35P	-0.306484	0.0340181	-0.0780298	0.999316	0.548443	0.0158957
RSP_1766	pykA	pyruvate kinase	0.09468	0.259784	0.653007	0.00533744	0.867201	0.169986
RSP_1767	RSP_1767	putative N-formylglutamate amidohydrolase	0.59669	0.259058	-0.210046	0.445461	-0.636741	0.672894
RSP_1768	RSP_1768	Aminotransferase class IV%2C putative D-alanine aminotransferase	-0.0259699	0.12266	-0.275956	0.257012	-0.162712	0.0121509
RSP_1769	RSP_1769	Mandelate racemase / muconate lactonizing enzyme	0.439101	0.745073	-0.725424	0.0113389	-0.807189	0.737742
RSP_1770	RSP_1770	hypothetical protein	0.468542	0.702478	-1.30966	0.00170364	-1.27386	0.466371
RSP_1771	RSP_1771	beta-methylmalyl-CoA/L-malyl-CoA lyase	0.394351	0.768573	0.546378	0.0655362	-0.0593514	0.136879
RSP_1772	accA	acetyl-CoA carboxylase carboxyl transferase subunit alpha	-0.338457	0.0113074	-0.377848	0.113229	0.244381	8.5296e-06
RSP_1773	RSP_1773	Multidrug efflux pump%2C SMR family%2C DMT superfamily	0.72401	0.50528	-0.581762	0.169746	-0.835762	0.197567
RSP_1774	RSP_1774	Putative glucose dehydrogenase B	0.414189	0.791826	0.511509	0.0656219	1.84636	0.0854808
RSP_1775	RSP_1775	hypothetical protein	0.441372	0.73893	-0.0782427	0.941065	-0.0837453	0.0135898
RSP_1776	greA	transcription elongation factor GreA	0.263135	0.758995	0.24647	0.210624	0.511503	0.0012989
RSP_1777	RSP_1777	Putative electron transfer flavoprotein-ubiquinone oxidoreductase precursor	0.122562	0.430874	0.147138	0.338061	-0.0102475	0.128255
RSP_1779	ispE	4-diphosphocytidyl-2C-methyl-D-erythritol kinase	-0.265842	0.10799	-0.0998994	0.938219	0.885313	0.0517054
RSP_1780	RSP_1780	hypothetical protein	0.834861	0.196304	-0.33927	0.297309	-0.99492	0.484313
RSP_1781	RSP_1781	putative membrane-anchored oxidoreductase%2C similar to L-sorbosone dehydrogenase	1.29377	0.0560402	-0.115848	0.937542	-0.94878	0.340746
RSP_1782	RSP_1782	hypothetical protein	0.933611	0.51556	-0.320259	0.723444	-0.433823	0.84897
RSP_1783	RSP_1783	hypothetical protein	0.268345	0.979602	-0.554282	0.365741	-0.371879	6.81605e-05
RSP_1784	RSP_1784	response regulator receiver domain protein	0.323872	0.980342	-1.31049	0.110849	-2.77581	0.595495
RSP_1785	RSP_1785	transcriptional regulator%2C LacI family	0.859966	0.150389	0.0729009	0.643753	-0.880226	0.00972684
RSP_1786	fruB	Multi-component fructose specific PTS system protein%2C (PtsI%2C Hpr%2C and IIA domains)	0.663399	0.191346	0.138006	0.381496	-0.175733	0.0088769
RSP_1787	fruK	fructose-1-phosphate kinase	0.829288	0.381376	0.645551	0.0300539	0.0678963	0.149617
RSP_1788	fruA	PTS system protein D-fructose-specific IICB componenst (F1P-forming)%2C Frc family	1.04294	0.0207407	-0.0976682	0.914914	-1.1699	0.228828
RSP_1789	RSP_1789	hypothetical protein	1.85824	0.056308	-0.216907	0.632494	-1.17606	0.29963
RSP_1790	RSP_1790	putative transcriptional regulator	1.06769	0.177903	-0.171198	0.764987	-0.708495	0.000465632
RSP_1791	RSP_1791	Heavy metal-(Cd/Co/Hg/Pb/Zn)-translocating P-type ATPase	0.656454	0.337977	0.968411	0.0114321	0.417433	0.150824
RSP_1793	RSP_1793	single-strand binding protein	0.0807935	0.328384	-0.0700531	0.964216	0.183316	0.356158
RSP_1794	RSP_1794	putative lytic transglycosylase	0.555179	0.235719	0.324353	0.0807398	-0.21941	0.368689
RSP_1795	serS	seryl-tRNA synthetase	-0.0677729	0.120333	-0.268208	0.417626	0.0773421	0.0245815
RSP_1796	sodC	Putative Copper/Zinc superoxide dismutase	0.0861623	0.602877	-0.648494	0.0897803	0.501082	0.0807639
RSP_1797	YajC	protein translocase subunit yajC	-0.623092	0.00624317	-1.09041	0.00259254	0.0696649	0.00108647
RSP_1798	SecD	Protein-export membrane protein secD	-0.190448	0.0516018	-0.648532	0.0264771	0.0917561	0.00174221
RSP_1799	secF	protein translocase subunit secF	-0.497596	0.00441203	-0.40335	0.151767	0.502437	0.00631601
RSP_1800	RSP_1800	hypothetical protein	0.488686	0.761786	-0.342147	0.394384	-0.29401	0.292056
RSP_1801	ccmA	ABC heme exporter%2C ATPase subunt CcmA	1.14919	0.193804	-0.286143	0.369694	-0.183592	0.11769
RSP_1802	ccmB	ABC heme exporter%2C inner membrane subunit CcmB	0.436435	0.835017	-0.427458	0.41124	-1.0617	0.881521
RSP_1803	ccmC	ABC heme exporter%2C inner membrane subunit CcmC	-0.517025	0.00982395	-0.85397	0.00784561	0.990176	0.000409644
RSP_1804	ccmD	Heme exporter protein D	-0.144601	0.757117	-0.680309	0.239696	0.219087	0.0165132
RSP_1805	ccmG	putative thiol-disulfide interchange protein	0.21612	0.783088	-0.125666	0.77957	0.904322	0.00560428
RSP_1806	RSP_1806	aconitate hydratase	-0.240352	0.0297085	0.461473	0.0481354	1.13527	0.223923
RSP_1807	RSP_1807	putative secreted protein	-2.03711	0.000143641	-1.96548	7.96844e-05	2.72134	4.14104e-06
RSP_1808	trpS	tryptophanyl-tRNA synthetase	-0.293834	0.0232213	-0.52133	0.0470698	-0.22996	0.095663
RSP_1809	RSP_1809	hypothetical protein	0.471355	0.647029	-0.571052	0.0312474	-0.835291	0.601083
RSP_1810	mviN	putative virulence factor%2C MviN	0.423214	0.729614	-0.62457	0.118943	-1.3949	0.579376
RSP_1811	glnD	UTP--GlnB (protein PII) uridylyltransferase%2C GlnD	ND	ND	-0.166814	0.647499	-0.597143	0.866013
RSP_1812	RSP_1812	amino acid/amide ABC transporter substrate-binding protein%2C HAAT family	0.242881	0.734504	-0.532656	0.0352247	-0.641285	0.932157
RSP_1813	RSP_1813	putative S-adenosylmethionine-dependent methyltransferase%2C YraL family	0.246316	0.873315	0.000288752	0.838414	-0.820514	0.0210064
RSP_1814	RSP_1814	Holliday junction resolvase-like putative endonuclease	0.576259	0.648548	-0.372113	0.355975	-1.37226	0.000100672
RSP_1815	gshB	glutathione synthase	0.214335	0.632226	-0.78333	0.00383979	-0.688427	0.00521856
RSP_1816	RSP_1816	Mg chelatase-related protein	-0.40439	0.31166	0.24206	0.617172	-1.70278	0.00226451
RSP_1817	RSP_1817	FeoC like transcriptional regulator	2.51379	0.322704	0.0363043	0.831628	-2.33796	0.485958
RSP_1818	feoB	Fe2+ transport system protein B	-0.729843	0.00804478	0.391094	0.566231	-1.93692	0.0145734
RSP_1819	feoA1	ferrous iron transport protein A	-0.534974	0.742659	0.178736	0.653414	-2.74446	0.0367723
RSP_1820	RSP_1820	hypothetical protein	0.0684263	0.441545	0.368218	0.183804	0.273404	0.0237683
RSP_1821	RSP_1821	Molybdopterin-containing oxidoreductase%2C putative formate dehydrogenase	0.319131	0.940127	0.0304232	0.726697	0.269565	0.0217503
RSP_1822	RSP_1822	NH(3)-dependent NAD(+) synthetase	0.351675	0.979491	-0.460979	0.503705	-1.29498	0.896196
RSP_1823	mogA	molybdopterin adenylyltransferase	1.13735	0.0348871	-0.425861	0.155632	-0.730591	0.668992
RSP_1824	adh	Zinc-containing alcohol dehydrogenase	1.5453	0.0143581	-0.0296841	0.927399	-0.979769	0.318117
RSP_1825	tldD	microcin-processing peptidase 2	0.530357	0.368003	0.319448	0.180335	0.366395	0.0337292
RSP_1826	coxII	Cytochrome c oxidase polypeptide II precursor (Cytochrome AA3 subunit 2)	0.367369	0.878639	-0.272342	0.70832	0.226458	0.164928
RSP_1827	cox10	protoheme IX farnesyltransferase	0.902165	0.0250241	-0.0377739	0.976323	-0.100931	0.0188874
RSP_1828	cox11	cytochrome C oxidase assembly protein	0.341484	0.950382	0.184961	0.637376	0.240916	0.0365854
RSP_1829	coxIII	Cytochrome c oxidase%2C aa3-type%2C subunit III	0.272602	0.87393	ND	ND	-0.179201	0.0153455
RSP_1830	surf-1	Surf1 protein	0.566819	0.415535	-0.279544	0.402018	-0.913723	0.0749584
RSP_1831	thrC	threonine synthase	0.329888	0.993919	-0.42625	0.105926	-0.5568	0.103711
RSP_1832	RSP_1832	peptidase%2C M16 family	0.364167	0.912046	-0.0231949	0.900118	-0.398503	0.185238
RSP_1833	RSP_1833	putative ribosomal-protein-alanine acetyltransferase	1.28025	0.0872739	0.177503	0.402092	-0.44332	0.00490003
RSP_1834	RSP_1834	hypothetical protein	-5.56043	1.67202e-05	-5.43108	2.78062e-07	2.47463	4.43605e-06
RSP_1835	RSP_1835	Putative FAD dependent oxidoreductase	0.214768	0.755582	0.086224	0.530948	0.828532	0.0076601
RSP_1836	apt	adenine phosphoribosyltransferase	0.344675	0.949849	0.118983	0.493449	-0.336345	0.994978
RSP_1837	RSP_1837	methylthioadenosine phosphorylase	0.359922	0.853356	-0.229498	0.555167	-0.9406	0.0690333
RSP_1838	RSP_1838	conserved protein of DIM6/NTAB family	0.488264	0.619838	-0.379653	0.219184	-0.72595	0.0116701
RSP_1839	RSP_1839	putative acetyltransferase%2C GNAT family	0.741797	0.157194	-0.122797	0.846392	-0.698984	0.649589
RSP_1840	RSP_1840	hypothetical protein	1.05644	0.158334	-0.253051	0.443587	0.00851994	0.000606324
RSP_1841	RSP_1841	putative intracellular septation protein	-0.134093	0.0894689	-0.281573	0.330985	-0.0122869	0.403849
RSP_1842	RSP_1842	putative transporter%2C DME family%2C DMT superfamily	0.220499	0.880056	-0.327304	0.435956	-0.148481	7.51892e-05
RSP_1843	ftsY	signal recognition particle-docking protein FtsY	-0.0951198	0.0848686	-0.223028	0.470991	0.193311	0.0148804
RSP_1844	RSP_1844	hypothetical protein	-0.143316	0.0613059	-0.303763	0.224838	1.25096	2.15732e-05
RSP_1845	xseA	Exodeoxyribonuclease VII large subunit	0.496183	0.471092	0.348823	0.0847822	-0.250634	0.00975158
RSP_1846	RSP_1846	hypothetical protein	0.612619	0.469575	-0.748709	0.150557	-1.58571	0.90061
RSP_1847	PurD	phosphoribosylamine--glycine ligase	0.61623	0.386344	0.231592	0.265835	-0.164051	0.799087
RSP_1848	RSP_1848	pyruvate kinase	0.676291	0.602409	0.185388	0.430442	0.143924	0.00963849
RSP_1849	RSP_1849	aspartate kinase	-0.169742	0.0297609	-0.298444	0.241681	0.315046	0.00208529
RSP_1850	ptsI	phosphoenolpyruvate-protein phosphotransferase%2C PtsI(Ntr)	0.496385	0.414069	0.0579019	0.543825	-0.318408	8.95287e-07
RSP_1851	metZ	O-succinylhomoserine sulfhydrylase	0.0203691	0.153704	-0.21199	0.518874	-0.471228	0.739497
RSP_1852	RSP_1852	GTP cyclohydrolase I	0.413108	0.706911	0.728205	0.0105228	-0.452874	0.794595
RSP_1853	TrkH2	potassium uptake transporter%2C transmembrane component%2C TrkH	0.783139	0.0605446	0.423455	0.0679723	-0.860961	0.0487326
RSP_1854	trkH3	potassium uptake transporter%2C transmembrane component%2C TrkH	0.325146	0.993919	-0.33592	0.253058	-0.985851	0.256749
RSP_1855	RSP_1855	trypsin-like serine protease with C-terminal PDZ domain	0.618834	0.327516	-0.160517	0.655976	-0.809561	0.0164057
RSP_1856	glyQ	glycyl-tRNA synthetase alpha chain	-0.33257	0.0161554	-0.264357	0.447238	0.415691	0.00542046
RSP_1857	RSP_1857	hypothetical protein	0.117215	0.566126	-0.0465436	0.948615	0.27584	0.00015843
RSP_1858	glyS	glycyl-tRNA synthetase beta chain	-0.151316	0.0534447	0.0830057	0.510096	0.0359921	0.00228895
RSP_1859	ppdK	pyruvate phosphate dikinase	0.856656	0.0236007	-0.92786	0.00136932	-1.15218	0.751462
RSP_1860	RSP_1860	cell wall hydrolyses involved in spore germination	-0.608246	0.0106395	-1.24503	0.000664293	1.42204	0.00212218
RSP_1861	RSP_1861	putative dihydroneopterin aldolase	0.536759	0.667658	-0.685257	0.00695669	-0.344728	0.00777167
RSP_1862	RSP_1862	Dihydropteroate synthase	0.593858	0.756904	-2.40887	0.000562008	-2.63225	0.66411
RSP_1863	RSP_1863	phosphoglucosamine mutase	1.44148	0.00653785	-1.55288	0.00378154	-2.07143	0.364901
RSP_1864	RSP_1864	hypothetical protein	0.506858	0.436633	-1.8301	0.000931871	-3.06106	0.00895242
RSP_1865	RSP_1865	ketol-acid reductoisomerase	-0.714155	0.0044274	-0.606734	0.0243153	-0.107433	0.00435858
RSP_1866	RSP_1866	Transcriptional regulator%2C AsnC family	-0.0259334	0.288431	0.236533	0.369132	0.163905	0.166463
RSP_1867	RSP_1867	transcriptional regulator%2C AsnC family	0.924349	0.313248	0.21457	0.521655	0.2867	0.0793334
RSP_1868	RSP_1868	serine-pyruvate aminotransferase	0.713794	0.071442	-0.0792383	0.94292	-0.544325	0.691972
RSP_1869	RSP_1869	2-octaprenyl-6-methoxyphenyl hydroxylase	0.0358291	0.289255	-0.492173	0.118855	-0.938166	0.710472
RSP_1870	RSP_1870	putative hydrolase	0.315922	0.953162	-0.250147	0.43786	-0.58514	0.152852
RSP_1871	RSP_1871	transcriptional regulator%2C GntR family	0.362529	0.840577	-0.276304	0.334654	-0.703863	0.0528776
RSP_1872	RSP_1872	Glycosyl transferase%2C family 2	1.20265	0.124899	0.174824	0.564137	-1.11562	0.0224466
RSP_1873	RSP_1873	hypothetical protein	-0.178245	0.0712347	-0.393796	0.195299	-0.66071	0.230908
RSP_1874	carA	carbamoyl-phosphate synthase small subunit	-0.558184	0.00748264	-0.90678	0.0034161	0.936297	0.000320406
RSP_1875	RSP_1875	hypothetical protein	0.171623	0.638729	-0.567755	0.0178828	-0.233283	0.0426031
RSP_1876	RSP_1876	integral membrane protein	0.972151	0.278413	0.0379921	0.783269	-0.498757	0.0791122
RSP_1877	coxI	Cytochrome c oxidase%2C aa3 type%2C subunit I	0.0220617	0.275268	0.190752	0.481257	0.6792	0.00992639
RSP_1878	lipB	lipoyltransferase	-0.295103	0.0435049	-0.784862	0.00660018	-0.485236	0.00309664
RSP_1880	RSP_1880	peptidoglycan-binding domain-containing protein	1.23781	0.00527096	0.174024	0.239126	-1.80056	4.58936e-06
RSP_1882	RSP_1882	ABC polyamine/opine transporter%2C ATPase subunit	0.0429215	0.216186	0.209258	0.349672	0.126944	0.105391
RSP_1883	RSP_1883	ABC polyamine/opine transporter%2C periplasmic substrate-binding protein	0.0499978	0.246449	1.01074	0.00185276	0.840312	0.218247
RSP_1884	RSP_1884	ABC polyamine/opine transporter%2C inner membrane subunit	0.12754	0.376983	0.872254	0.00197866	0.747084	0.026313
RSP_1886	RSP_1886	ABC polyamine/opine transporter%2C inner membrane subunit	-0.100034	0.0874285	0.450076	0.0522046	0.2466	5.14567e-07
RSP_1887	RSP_1887	LSU ribosomal protein L33P	-0.501623	0.0099449	-0.676943	0.0242053	-1.25703	0.164415
RSP_1888	RSP_1888	Acetyltransferase%2C GNAT family	0.457764	0.881707	-0.822902	0.037668	-2.15706	0.0638801
RSP_1889	RSP_1889	FtsH-interacting integral membrane protein	-0.687773	0.00770779	-0.602898	0.164176	1.2299	0.000576617
RSP_1890	RSP_1890	transcriptional regulator%2C LysR family	0.591381	0.244233	-0.578953	0.0733274	-1.02565	0.35375
RSP_1891	RSP_1891	Zinc-binding dehydrogenase	0.255521	0.895979	-0.375658	0.371004	-1.01508	0.299158
RSP_1892	RSP_1892	putative Cro/CI transcriptional regulator	0.0787915	0.450572	-0.713574	0.0297263	-0.89573	0.903276
RSP_1893	RSP_1893	Inositol monophosphatase family protein	0.429612	0.702478	-0.625854	0.0423786	-0.907267	0.69902
RSP_1894	RSP_1894	Cell Wall Hydrolase	0.444129	0.632881	-0.705812	0.0105228	-0.809789	0.774152
RSP_1895	RSP_1895	Small-conductance mechanosensitive ion channel	0.422127	0.676067	-0.549418	0.0499953	-1.40575	0.267952
RSP_1896	RSP_1896	guanine deaminase	0.61013	0.186592	-0.436985	0.0814479	-0.837748	0.599362
RSP_1897	mgtE	Mg/Co/Ni transporter%2C MgtE	0.32766	0.98291	-0.513887	0.044637	-0.97664	0.603887
RSP_1898	RSP_1898	5-formyltetrahydrofolate cyclo-ligase	0.440747	0.735197	-0.367364	0.295906	-1.12947	0.0108543
RSP_1899	RSP_1899	putative ATPase	0.143048	0.468185	-0.135719	0.820044	-0.394493	0.0791904
RSP_1900	RSP_1900	Flp pilus assembly protein%2C protease CpaA	0.928698	0.344205	-1.09364	0.0160742	-2.75348	0.00190234
RSP_1901	RSP_1901	Flp pilus assembly protein TadD	0.377099	0.90785	-0.24515	0.433665	-0.399238	0.780886
RSP_1902	RSP_1902	tetratricopeptide repeat protein	1.27524	0.00614475	0.345556	0.134927	-0.632359	0.0261945
RSP_1903	RSP_1903	Putative Flp pilus assembly protein TadC	0.207284	0.648531	-0.428647	0.215006	-1.48503	0.0210216
RSP_1904	RSP_1904	Putative Flp pilus assembly protein TadB	0.525982	0.436242	-0.688391	0.0749946	-1.60046	0.0147504
RSP_1905	RSP_1905	Putative Flp pilus assembly protein ATPase CpaF	0.368123	0.930612	0.0565211	0.718875	-1.234	0.0148073
RSP_1907	RSP_1907	Putative Flp pilus assembly protein ATPase CpaE	0.528385	0.430436	-0.879611	0.0061197	-2.65251	0.0374701
RSP_1908	RSP_1908	outer membrane protein%2C OmpA/MotB family	1.40441	0.011184	-0.00489683	0.918121	-1.8837	0.0018158
RSP_1909	RSP_1909	Outer membrane general secretion pathway protein%2C Secretin	1.01077	0.0232384	0.0251867	0.801984	-2.4889	0.000773383
RSP_1910	RSP_1910	Putative Flp pilus assembly protein CpaB	0.51347	0.539632	-0.806985	0.0242366	-2.09376	0.0383698
RSP_1911	RSP_1911	putative soluble lytic murein transglycosylase	0.981383	0.19636	0.074733	0.742191	-1.34749	0.000873733
RSP_1912	RSP_1912	putative acetyltransferase	1.59808	0.0327443	-0.933504	0.0123718	-0.961681	0.294828
RSP_1913	RSP_1913	3-oxoadipate CoA-transferase%2C beta subunit	0.0796943	0.243588	-0.606397	0.0350917	-0.144456	0.00327394
RSP_1914	RSP_1914	3-ketoacid CoA transferase alpha subunit	0.113787	0.305372	-0.24965	0.37641	0.488164	0.00292702
RSP_1915	RSP_1915	transcriptional regulator%2C LysR family	1.02247	0.0166282	0.384	0.0882266	-0.642454	0.0283382
RSP_1916	RSP_1916	putative 2-hydroxychromene-2-carboxylate isomerase	0.395565	0.906517	-0.173791	0.713718	-0.433676	0.174885
RSP_1917	RSP_1917	hypothetical protein	1.03954	0.0414838	-0.490134	0.0690701	-1.15209	0.863766
RSP_1918	RSP_1918	putative alpha/beta hydrolase	ND	ND	0.532959	0.197562	0.248975	0.847017
RSP_1919	RSP_1919	putative ATPase	0.666484	0.183178	0.444217	0.0930728	0.187402	0.00878688
RSP_1920	RSP_1920	Pyridoxal kinase	0.007295	0.414323	-0.413834	0.176039	-1.01658	0.150059
RSP_1921	RSP_1921	MOSC domain protein	1.07411	0.0484036	0.0519418	0.787555	-0.502888	0.89727
RSP_1922	RSP_1922	transcriptional regulator%2C GntR family	0.712797	0.267955	0.0422285	0.723847	-1.05118	0.0952473
RSP_1923	bioB	biotin synthase	0.0689741	0.653163	-0.880309	0.0699716	-1.1921	0.0437659
RSP_1924	RSP_1924	BioY family protein	0.70947	0.433257	-0.874595	0.126871	-1.26045	0.616495
RSP_1925	RSP_1925	transcriptional regulator%2C GntR family	0.75635	0.161374	-0.0974096	0.914914	-0.205729	0.178473
RSP_1926	RSP_1926	tRNA-Dihydrouridine synthase	-0.0161879	0.223237	-0.612919	0.0152585	-0.481056	0.643428
RSP_1927	RSP_1927	putative permease	0.754771	0.175053	-0.889148	0.0655362	-1.10147	0.480644
RSP_1928	dnaB	replicative DNA helicase	0.488089	0.44219	0.276336	0.251616	-0.174595	0.555532
RSP_1929	pyrE	orotate phosphoribosyltransferase	0.0132149	0.213853	-0.24832	0.353352	-0.0675428	0.000553206
RSP_1930	pyrC	dihydroorotase	0.266339	0.822762	-0.363203	0.194628	-0.223378	0.0148088
RSP_1931	RSP_1931	putative ATPase%2C AAA family	0.403179	0.888842	0.301734	0.295712	-0.0866944	0.0592254
RSP_1932	RSP_1932	protein containing von Willebrand factor type A (vWA) domain	-0.0220334	0.535561	0.422314	0.0514139	-0.0448066	0.11064
RSP_1933	RSP_1933	Outer membrane protein%2C OmpA/MotB family	0.309511	0.980057	1.04629	0.0110038	1.20862	0.0703367
RSP_1934	RSP_1934	putative sulfurylase large subunit%3B predicted sulfurylase small subunit%2C molybdopterin cytosine dinucleotide biosynthesis	1.12968	0.125279	-0.0256884	0.936518	-1.16293	0.55507
RSP_1936	RSP_1936	molybdopterin biosynthesis protein	1.24946	0.0785824	0.178944	0.428074	-0.796245	0.104189
RSP_1937	InfC	bacterial translation initiation factor 3 (bIF-3)	-0.348264	0.0161164	-0.233357	0.441668	0.227068	0.0193207
RSP_1938	RSP_1938	hypothetical protein	0.546034	0.518522	-0.342471	0.483513	-1.04291	0.480078
RSP_1939	RSP_1939	NADPH-ferredoxin reductase	-0.46534	0.0058293	-1.19065	0.000536408	-0.771058	0.00739305
RSP_1940	RSP_1940	hypothetical protein	-1.07776	0.00194028	-1.94117	0.00041802	-1.22718	2.14773e-05
RSP_1941	cysH	phosphoadenylylsulfate reductase (thioredoxin)	-0.240063	0.0722615	-1.27117	0.0102563	-0.928347	0.0237683
RSP_1942	RSP_1942	Sulfite/nitrite reductase hemoprotein subunit	-0.400152	0.0196551	-0.784057	0.0667304	-0.353217	0.0148361
RSP_1943	RSP_1943	Protein of unknown function (DUF2849)	-0.241236	0.136636	-0.159341	0.855246	0.847388	0.00743318
RSP_1944	RSP_1944	uroporphyrinogen-III C-methyltransferase	0.167351	0.651928	-0.0452476	0.997145	-0.0268616	0.266328
RSP_1945	RSP_1945	Transcriptional Regulator%2C AsnC family	0.524635	0.425245	0.0885406	0.549387	-0.112435	0.332845
RSP_1946	RSP_1946	Cytochrome P450 hydroxylase	0.675238	0.14381	-0.915311	0.0049013	-1.46028	0.357695
RSP_1947	cbbJ	triosephosphate isomerase	0.174878	0.620326	-0.62506	0.0438716	-0.910785	0.534933
RSP_1948	RSP_1948	Iron-sulfur cluster assembly accessory protein	-0.365459	0.0117344	-0.773542	0.140356	-0.406302	9.08315e-05
RSP_1949	RSP_1949	FeS assembly SUF system protein	-0.00113335	0.337977	-0.551497	0.347756	-1.26317	0.850496
RSP_1950	RSP_1950	hypothetical protein	0.07617	0.363528	-0.266792	0.274085	-0.173565	0.00238785
RSP_1951	RSP_1951	Protein of unknown function (DUF982)	-0.654087	0.206051	3.45055	0.0679723	2.73937	0.805606
RSP_1952	RSP_1952	cold-shock DNA-binding protein family	-0.400274	0.343939	2.15486	0.0401727	0.821064	0.0126852
RSP_1953	RSP_1953	Transcriptional regulator%2C CRP/FNR family	0.0925191	0.482414	-0.0276172	0.889575	-0.424722	0.0044228
RSP_1954	RSP_1954	hypothetical protein	0.60221	0.63838	0.856608	0.241203	-0.590132	0.842832
RSP_1955	RSP_1955	hypothetical protein	-0.136342	0.314415	0.021609	0.863264	-0.539149	0.314731
RSP_1956	RSP_1956	hypothetical protein	0.129319	0.569176	0.546052	0.0397158	-0.23978	0.158094
RSP_1961	RSP_1961	hypothetical protein	0.171501	0.782364	0.427051	0.53609	0.987549	0.402209
RSP_1962	RSP_1962	transcriptional regulator%2C effector-binding domain/component	-0.141239	0.118094	-0.0957257	0.888217	-0.145705	0.710268
RSP_1963	RSP_1963	hypothetical protein	-0.0511192	0.295346	0.503344	0.3331	0.484813	0.134411
RSP_1965	RSP_1965	Putative Membrane Fusion Protein Family member	0.394629	0.776086	0.930313	0.00809072	-0.0214461	0.337414
RSP_1966	RSP_1966	putative ISSod13%2C transposase	0.0463713	0.73453	0.438784	0.4715	-0.797619	0.0592837
RSP_1967	RSP_1967	restriction endonuclease	-0.0999785	0.572425	-0.186238	0.911922	-0.13614	0.749921
RSP_1968	RSP_1968	putative integrase/recombinase	-0.00277519	0.664244	1.24563	0.0272695	1.16407	0.172733
RSP_1969	purM	phosphoribosylformylglycinamidine cyclo-ligase	-0.000858913	0.161149	-0.195961	0.652735	-0.409796	0.152756
RSP_1970	RSP_1970	formyltetrahydrofolate-dependent phosphoribosylglycinamide formyltransferase	0.390837	0.886557	-0.255421	0.596503	-0.780845	0.111101
RSP_1971	rnd	Ribonuclease D	0.13114	0.422943	0.211007	0.21202	0.121043	0.00929387
RSP_1972	RSP_1972	hypothetical protein	0.854706	0.225002	-0.33682	0.347756	-0.412263	0.0573402
RSP_1973	RSP_1973	Cysteine desulfuration protein SufE	0.0113471	0.159108	-0.104817	0.912066	0.836038	0.0058351
RSP_1974	RSP_1974	hypothetical protein	0.000305137	0.233083	-2.08721	0.00012782	-1.80728	0.0136708
RSP_1975	RSP_1975	aminopeptidase P	0.317388	0.995524	0.0759312	0.569768	-0.145987	0.00797563
RSP_1976	cobT	cobaltochelatase CobT subunit	0.608652	0.24291	-0.0262025	0.875599	0.137858	0.202747
RSP_1977	cobS	cobaltochelatase CobS subunit	-0.171897	0.054105	-0.515284	0.105095	0.142233	0.00706733
RSP_1978	RSP_1978	molecular chaperone%2C DnaJ family	-0.185948	0.0413577	-0.466887	0.0421565	0.235463	0.0238557
RSP_1979	RSP_1979	stress induced morphogen%2C BolA	0.0429603	0.530147	-0.216095	0.608373	-0.336726	0.705655
RSP_1980	glcB	malate synthase	-0.100234	0.0648715	-0.66182	0.0214093	-0.240746	0.0590972
RSP_1982	RSP_1982	Aminopeptidase N	0.41237	0.715091	-0.339431	0.140895	-0.634038	0.868981
RSP_1983	sqdA	Phospholipid/glycerol acyltransferase	0.272515	0.857057	-0.481233	0.0619543	-0.378292	0.527123
RSP_1984	RSP_1984	histidinol-phosphate aminotransferase	1.03752	0.20794	-0.884993	0.0170656	-1.12538	0.491735
RSP_1985	RSP_1985	hypothetical protein	0.53006	0.44219	0.468512	0.0801862	-0.786341	0.0782736
RSP_1986	gatB	aspartyl/glutamyl-tRNA(Asn/Gln) amidotransferase subunit B	-0.0662451	0.0894689	-0.247133	0.38213	0.299686	0.000471096
RSP_1987	RSP_1987	putative soluble lytic transglycosylase fused to an ABC-type amino acid-binding protein	-0.102561	0.207643	-2.18093	2.7056e-05	-1.32112	0.000311547
RSP_1988	RSP_1988	protein of unknown function (DUF1992)	0.37905	0.869476	-0.0101541	0.847886	-0.463231	0.631289
RSP_1989	valS	valyl-tRNA synthetase	0.126031	0.334752	-0.00753848	0.798955	0.131912	0.00829705
RSP_1990	RSP_1990	transcriptional regulator%2C AsnC family	0.810187	0.0981804	-0.27278	0.393159	-1.33819	0.0153248
RSP_1991	RSP_1991	Putative Ornithine decarboxylase	-0.136617	0.0504671	0.0195751	0.787403	-0.00741717	0.522542
RSP_1992	RSP_1992	hypothetical protein	1.07773	0.0279457	-0.188999	0.691569	-0.682919	0.146052
RSP_1993	RSP_1993	hypothetical protein	0.69702	0.157549	0.163663	0.60237	-0.858275	0.00050085
RSP_1994	gltA	citrate synthase	-0.231205	0.0518206	-0.142497	0.784055	0.611049	0.00681765
RSP_1995	gltX	glutamyl-tRNA synthetase	0.286153	0.921805	-0.240131	0.385541	0.0473755	0.0233041
RSP_1996	RSP_1996	Putative Competence protein	0.373515	0.871242	-0.0497325	0.946386	-1.28802	0.00947091
RSP_1997	lexA	LexA repressor	0.274488	0.849959	-0.05372	0.98321	-0.743327	0.0616842
RSP_1998	RSP_1998	molybdopterin molybdochelatase	0.0796501	0.422951	-0.0781627	0.943551	-0.524303	0.660778
RSP_2000	RSP_2000	cyclic pyranopterin monophosphate synthase subunit MoaC	0.280502	0.858509	-0.019056	0.876844	-0.659441	0.0685341
RSP_2001	trpD	anthranilate phosphoribosyltransferase	0.80481	0.0917233	-0.0290673	0.907676	-0.690955	0.555009
RSP_2002	trpG	anthranilate synthase%2C component II	0.741004	0.152834	-0.326799	0.284544	-1.20254	0.602482
RSP_2003	yibQ	YibQ protein	2.09159	0.00595066	-0.474604	0.154643	-1.90805	7.72245e-05
RSP_2004	trpE	anthranilate synthase%2C component I	-0.0363245	0.12448	0.161478	0.297981	0.578298	0.29766
RSP_2005	ybaU	putative peptidyl-prolyl cis-trans isomerase	0.19579	0.621354	-0.0141606	0.853882	0.276363	0.826726
RSP_2006	amsA	uncharacterized protein involved in outer membrane biogenesis	0.829873	0.120243	-0.156334	0.692551	0.672871	0.000787658
RSP_2007	RSP_2007	hypothetical protein	0.573133	0.272542	-0.0862664	0.941065	-0.446624	0.0202529
RSP_2008	argD	acetylornithine transaminase	0.482525	0.553622	-0.191348	0.629499	-0.975822	0.00105738
RSP_2009	argF	ornithine carbamoyltransferase	0.320097	0.986209	0.177023	0.33071	-0.124296	0.801874
RSP_2010	RSP_2010	hypothetical protein	0.494443	0.454567	-0.0870865	0.930336	-0.352539	0.13714
RSP_2011	RSP_2011	putative transcription elongation factor	0.840601	0.436849	0.313209	0.251616	-0.351007	0.315337
RSP_2012	RSP_2012	NUDIX hydrolase%2C MutT	0.653355	0.428994	-0.214299	0.634031	-0.850213	0.154649
RSP_2013	RSP_2013	DEAD/DEAH box helicase	0.107748	0.787673	-0.362091	0.208739	0.983182	0.115978
RSP_2014	RSP_2014	Protein of unknown function (DUF3108)	-0.72089	0.291842	-1.0779	0.000831274	2.69721	9.03914e-06
RSP_2015	argK	arginine/ornithine transport system ATPase	0.893093	0.394785	-0.467319	0.146956	-0.687566	0.0649253
RSP_2016	rpmB	LSU ribosomal protein L28P	-0.477289	0.0143581	-0.0566095	0.97847	-0.343106	0.156594
RSP_2017	RSP_2017	hypothetical protein	0.955766	0.0917161	-0.924373	0.0128421	-0.647291	0.107465
RSP_2018	RSP_2018	hypothetical protein	0.334528	0.930612	-0.227701	0.518184	0.105243	0.226549
RSP_2019	RSP_2019	Protein of unknown function (DUF3478)	1.46225	0.551453	-0.496441	0.692568	0.00174608	0.0202135
RSP_2020	RSP_2020	DHC%2C diheme cytochrome c	0.423253	0.901795	-0.281333	0.787428	-0.891687	0.708158
RSP_2021	shp	Mono-heme class I cytochrome c	ND	ND	0	0.332371	0	0.0556249
RSP_2022	RSP_2022	Cytochrome b/diheme cytochrome c hybrid protein	0.797263	0.745936	0.389614	0.63842	-0.29455	0.63589
RSP_2024	cspA	cold-shock DNA-binding protein family	-0.393081	0.242119	1.32734	0.10857	0.187159	0.216124
RSP_2025	RSP_2025	hypothetical protein	0.489137	0.796609	-0.0957993	0.907202	0.076598	0.174834
RSP_2026	RSP_2026	transcriptional regulator%2C AraC family	0.959817	0.0499811	0.477969	0.0994496	0.00809592	0.0093463
RSP_2027	RSP_2027	transcriptional regulator%2C LysR family	0.560982	0.615537	-0.437474	0.43312	-1.04383	0.485771
RSP_2028	RSP_2028	hypothetical protein	0.944745	0.548392	0.44389	0.308445	0.350141	0.934675
RSP_2029	ucpA	short chain dehydrogenase	0.445696	0.886687	0.359532	0.237612	-0.463524	0.00146605
RSP_2030	RSP_2030	putative sensor histidine kinase	0.510546	0.45121	-0.0324945	0.915372	0.105742	0.00182558
RSP_2032	RSP_2032	putative hypothetical Gifsy-1 prophage protein	-0.233506	0.142089	-0.228674	0.691792	-0.344913	0.466014
RSP_2033	RSP_2033	hypothetical protein	0.0848087	0.481301	0.460784	0.447238	0.839473	0.107438
RSP_2034	RSP_2034	putative CAAX amino terminal protease family	0.176006	0.79869	-0.902482	0.12959	-0.438962	0.0237006
RSP_2035	RSP_2035	hypothetical protein	0.497898	0.453283	0.142641	0.398087	-0.201477	0.115174
RSP_2037	RSP_2037	hypothetical protein	0.597862	0.332558	-0.214535	0.623374	-0.411581	0.973906
RSP_2038	RSP_2038	putative acetyltransferase	-0.939643	0.0218357	0.0143093	0.862824	-0.253736	0.632305
RSP_2039	linC	short chain dehydrogenase	0.0293575	0.236424	-0.417888	0.315686	-0.410892	0.485135
RSP_2041	RSP_2041	hypothetical protein	-0.0418875	0.598034	-0.117758	0.941065	-1.32605	0.280199
RSP_2044	RSP_2044	ATPase	-0.195708	0.172157	0.77173	0.0801862	0.751797	0.494151
RSP_2045	RSP_2045	hypothetical protein	-0.134565	0.103405	0.000661404	0.814337	-0.179101	0.390072
RSP_2046	RSP_2046	hypothetical protein	-0.0678843	0.202725	0.626409	0.0203447	0.335655	0.628039
RSP_2047	RSP_2047	ThiF family protein	-0.0267311	0.239945	0.816245	0.00837417	0.0940862	0.0873397
RSP_2048	RSP_2048	putative metal-dependent protease of the PAD1/JAB1 superfamily	-0.0420721	0.420183	1.05873	0.0271715	-0.109732	0.00208508
RSP_2049	RSP_2049	hypothetical protein	0.981593	0.43631	-0.92039	0.407161	-1.45255	0.0994582
RSP_2050	RSP_2050	hypothetical protein	ND	ND	0	0.094286	0	0.0682536
RSP_2052	RSP_2052	N6 adenine-specific DNA methyltransferase%2C D12 class	0.0873223	0.802511	0.397863	0.539191	-2.40729	0.397574
RSP_2053	RSP_2053	putative transporter%2C RarD family%2C DMT superfamily	0.356671	0.934863	-0.269641	0.37336	-0.517515	0.013946
RSP_2054	RSP_2054	hypothetical protein	0.521502	0.973707	0.416212	0.684511	-0.183913	0.195949
RSP_2055	RSP_2055	hypothetical protein	0.51132	0.812887	0.945224	0.0803547	0.828259	0.186966
RSP_2056	RSP_2056	hypothetical protein	-0.834498	0.0495273	0.725649	0.317678	0.667187	0.799087
RSP_2057	RSP_2057	hypothetical protein	1.43943	0.21065	0.491099	0.37336	-0.212318	0.052412
RSP_2058	RSP_2058	hypothetical protein	2.17643	0.550784	0.892523	0.377998	0.0658468	0.022044
RSP_2059	RSP_2059	putative phage tail tape measure protein	0.475092	0.734083	0.041095	0.716304	-0.380536	0.0628727
RSP_2061	RSP_2061	hypothetical protein	0.747308	0.799309	-0.467193	0.751524	-0.853657	0.0273636
RSP_2062	RSP_2062	hypothetical protein	0.375785	0.949557	-0.674956	0.15384	-1.38872	0.681101
RSP_2063	RSP_2063	hypothetical protein	0.242835	0.871203	0.723153	0.477038	0.972541	0.434372
RSP_2064	RSP_2064	Protein of unknown function (DUF3168)	ND	ND	-0.713298	0.822321	0.629858	0.0303046
RSP_2065	RSP_2065	Bacteriophage protein of unknown function (DUF646)	-0.515569	0.539632	0.0162512	0.98652	-0.222407	0.500565
RSP_2066	RSP_2066	phage head-tail adaptor%2C putative%2C SPP1 family	0.397935	0.961996	0.143439	0.953664	-0.343526	0.0303046
RSP_2067	RSP_2067	putative prophage LambdaSo%2C major capsid protein%2C HK97 family	0.815505	0.267955	0.338686	0.242255	-0.0305963	0.932922
RSP_2068	RSP_2068	putative ClpP-like protease	-0.155864	0.20442	0.97438	0.015055	0.907606	0.571401
RSP_2069	RSP_2069	putative phage portal protein%2C HK97 family	0.667877	0.570654	0.439419	0.499449	0.061799	0.0863648
RSP_2070	RSP_2070	Putative Phage-related terminase	0.402736	0.768772	0.505917	0.170531	0.444841	0.843903
RSP_2071	RSP_2071	hypothetical protein	0.572564	0.597612	0.387238	0.439863	0.764119	0.273404
RSP_2072	RSP_2072	Putative Phage-related Holin protein	0.260446	0.971163	-0.00524098	0.870409	-0.747258	0.69902
RSP_2073	RSP_2073	hypothetical protein	1.51785	0.152437	0.0521461	0.826442	-0.795479	0.197106
RSP_2074	RSP_2074	hypothetical protein	-0.255049	0.577422	0.820065	0.182832	1.14378	0.00888845
RSP_2075	RSP_2075	Putative Transcriptional regulator	-0.0620665	0.350986	-0.175068	0.644244	-0.694672	0.912731
RSP_2077	RSP_2077	hypothetical protein	ND	ND	ND	ND	0	0.419109
RSP_2078	RSP_2078	hypothetical protein	0.0128731	0.878298	0.513426	0.493449	-1.66544	7.08991e-05
RSP_2079	RSP_2079	ParB family protein	0.42064	0.940127	-0.565161	0.57574	-0.398474	0.0740758
RSP_2080	RSP_2080	Putative Tyrosine recombinase	0.149844	0.631496	-0.092913	0.946206	-0.229067	0.963566
RSP_2081	RSP_2081	putative acetyltransferase%2C GNAT family	0.205495	0.752759	0.385448	0.204948	0.829407	0.212442
RSP_2082	RSP_2082	putative NADH-ubiquinone oxidoreductase-related protein	0.531905	0.310604	-0.140706	0.792871	-0.475398	0.286576
RSP_2083	uvrB	Excinuclease ABC subunit B	0.226365	0.658615	0.0664818	0.530006	-0.0774191	0.0895511
RSP_2084	RSP_2084	hypothetical protein	1.105	0.0858062	0.251007	0.264492	-1.34718	0.0127143
RSP_2085	RSP_2085	hypothetical protein	0.777057	0.110464	-0.374515	0.124193	-0.548453	0.916462
RSP_2086	RSP_2086	Putative Antibiotic biosynthesis monooxygenase	0.657843	0.330567	-0.120235	0.856122	-0.992278	0.339179
RSP_2087	RSP_2087	hypothetical protein	0.730356	0.141778	-0.217067	0.606859	-0.940855	0.691972
RSP_2088	lepA	GTP-binding protein LepA	-0.266819	0.0189438	0.205174	0.160621	0.601718	0.00999043
RSP_2090	pycA	Pyruvate carboxylase	-0.15559	0.0441668	-0.902867	0.00170364	-0.415178	0.000355821
RSP_2091	RSP_2091	Putative benzoate transporter%2C BenE	1.0698	0.189065	-0.956309	0.0121011	-1.50802	0.0495991
RSP_2092	RSP_2092	ATP-dependent DNA helicase%2C Rep family	0.337996	0.963713	0.219469	0.163805	-0.0506621	0.136274
RSP_2093	RSP_2093	Putative Mrp (Multidrug resistance-associated proteins) family protein	0.673306	0.308664	-0.485683	0.0780744	-1.27606	0.104037
RSP_2095	RSP_2095	Putative MraZ protein	0.767221	0.132411	0.349763	0.292466	-0.99844	0.0798867
RSP_2097	RSP_2097	Putative FtsL	1.4153	0.0042532	0.314684	0.163863	-0.588471	0.0114553
RSP_2098	ftsI	Cell division protein FtsI/penicillin-binding protein 2	0.748801	0.138064	0.599203	0.0387409	-0.516032	0.00462188
RSP_2099	murE	UDP-N-acetylmuramoylalanyl-D-glutamate--2%2C6-diaminopimelate ligase	0.842382	0.0513722	0.200972	0.347756	-0.879984	0.000662719
RSP_2100	murF	UDP-N-acetylmuramoyl-tripeptide--D-alanyl-D-alanine ligase	0.726853	0.278413	0.553485	0.0909989	-0.474126	0.0974195
RSP_2101	mraY	Phospho-N-acetylmuramoyl-pentapeptide-transferase	-0.011278	0.161374	-0.618992	0.0595778	-0.853052	0.00255948
RSP_2102	RSP_2102	putative periplasmic or secreted lipoprotein	-0.219394	0.174018	-0.453511	0.196825	-0.225188	0.861857
RSP_2103	murD	UDP-N-acetylmuramoylalanine--D-glutamate ligase	0.472819	0.673769	-0.502764	0.0267565	-0.768222	0.0646626
RSP_2104	RSP_2104	hypothetical protein	0.740457	0.146866	-0.544877	0.0464522	-0.989354	0.421318
RSP_2105	RSP_2105	hypothetical protein	1.29622	0.107497	-0.13542	0.851792	-0.754453	0.030198
RSP_2106	ftsW	cell division protein FtsW	1.17934	0.0127801	0.91514	0.0016229	-2.24662	0.00119362
RSP_2107	murG	UDP-N-acetylglucosamine--N-acetylmuramyl-(pentapeptide) pyrophosphoryl-undecaprenol N-acetylglucosamine transferase	2.37495	0.00246314	1.06004	0.000628981	-1.09162	0.000878372
RSP_2108	murC	UDP-N-acetylmuramate--L-alanine ligase	1.10854	0.011087	0.985842	0.00129797	-1.26444	0.00332638
RSP_2109	RSP_2109	Protein of unknown function (DUF2484)	1.97194	0.00110061	0.653071	0.0421565	-1.93726	0.000782923
RSP_2110	murB	UDP-N-acetylmuramate dehydrogenase	0.29551	0.978039	1.12688	0.010592	-0.291516	0.755601
RSP_2111	ddlA	D-alanine--D-alanine ligase	1.57077	0.0036344	0.493662	0.0191728	-1.05581	0.00242043
RSP_2112	ftsQ	cell division septal protein FtsQ	1.13245	0.0137181	1.30171	0.00120333	-2.4579	0.00106761
RSP_2113	ftsA	cell division protein FtsA	1.36398	0.0041174	0.824946	0.0105428	-2.55341	0.000456133
RSP_2114	ftsZ1	cell division protein FtsZ	0.296923	0.920912	0.015459	0.863357	0.82743	0.0847126
RSP_2115	envA	UDP-3-O-(3-hydroxymyristoyl) N-acetylglucosamine deacetylase	0.179838	0.662387	-3.27668	9.16418e-06	-3.52648	0.217603
RSP_2117	comL	Beta-barrel assembly machine subunit BamD	0.178566	0.598034	-1.2936	0.00025065	-1.56772	0.000358041
RSP_2118	recN	DNA replication and repair protein RecN	0.563865	0.565768	-0.777167	0.0154568	-1.07961	0.186966
RSP_2119	RSP_2119	hypothetical protein	1.37438	0.0982948	-0.498326	0.191059	-0.908692	0.880082
RSP_2120	RSP_2120	putative D-lactate dehydrogenase (cytochrome)%2C FAD/FMN-containing oxidoreductase	0.542761	0.363268	-0.754337	0.0149143	-0.776185	0.042343
RSP_2121	RSP_2121	Protein of unknown function (DUF1638)	-0.557957	0.0127801	-0.735465	0.0900148	0.502711	0.000530392
RSP_2122	mtbC	Putative dimethylamine corrinoid protein	-0.00864836	0.246041	-0.652151	0.0417797	-0.526861	0.204706
RSP_2123	RSP_2123	Radical SAM domain protein	0.769264	0.0964293	0.101744	0.518953	-0.301758	0.122556
RSP_2124	RSP_2124	methionine synthase I	0.408521	0.806232	0.442356	0.0214093	0.317323	0.275452
RSP_2125	RSP_2125	hypothetical protein	0.0752596	0.238657	0.113896	0.42903	0.169815	0.00294127
RSP_2126	purC	phosphoribosylaminoimidazole-succinocarboxamide synthase	-0.0935673	0.0858062	0.336394	0.105095	0.189946	0.648986
RSP_2127	purS	Component of phosphoribosylformylglycinamidine (FGAM) synthetase	0.523869	0.344182	-0.269572	0.479508	-0.625501	0.0677211
RSP_2128	purQ	phosphoribosylformylglycinamidine synthase subunit I	1.08778	0.0441776	-0.262976	0.423208	-0.953356	0.315565
RSP_2129	RSP_2129	Sensor Histidine kinase	0.383301	0.872566	-0.591233	0.0254094	0.295867	0.000322933
RSP_2130	RSP_2130	two component%2C sigma54 specific transcriptional regulator%2C fis family	-0.296622	0.0137181	-0.677457	0.0339321	0.171806	0.00838981
RSP_2131	rne	RNAse E	0.070308	0.30635	0.365914	0.107666	0.0535411	0.794993
RSP_2132	RSP_2132	putative redox protein%2C regulator of disulfide bond formation	2.58523	0.0299395	-0.220664	0.550073	0.189122	0.227673
RSP_2134	ccdA	putative cytochrome c-type biogenesis protein CcdA	-0.479291	0.0539309	-1.26458	0.00436454	1.65717	9.72182e-06
RSP_2135	RSP_2135	hypothetical protein	1.07544	0.678135	0.483237	0.151787	0.164274	0.487219
RSP_2136	RSP_2136	hypothetical protein	0.986285	0.0956989	-0.491927	0.132587	-0.456665	8.92686e-06
RSP_2137	RSP_2137	hypothetical protein	2.41283	0.174508	-0.238475	0.541418	-0.112422	0.946442
RSP_2138	fumC	fumarase%2C class II	-0.107	0.0561797	-0.238957	0.423898	-0.0181918	0.0120231
RSP_2139	RSP_2139	hypothetical protein	0.387481	0.869476	-0.409448	0.20365	-0.410711	0.921574
RSP_2140	RSP_2140	Protein of unknown function (DUF1194)	1.66704	0.0428269	-0.213798	0.630889	-1.28226	1.59988e-05
RSP_2141	RSP_2141	ABC polyamine transporter%2C periplasmic substrate-binding protein	-0.455711	0.011715	-0.408054	0.240839	1.10908	9.43575e-05
RSP_2142	RSP_2142	NifS-related protein	0.50681	0.68345	-0.792253	0.00787005	-1.21168	0.70109
RSP_2143	RSP_2143	DNA photolyase%2C Cryptochrome 1 apoprotein (Blue light photoreceptor)	1.128	0.00944448	0.914432	0.00316628	-0.998368	0.0107996
RSP_2144	ufaM	unsaturated fatty acid methylase	0.451886	0.547525	0.389543	0.15631	-0.647439	0.0544382
[truncated: 2,248 more rows]
